# Supplementary material for: Efficacy of melatonin with behavioural sleep-wake scheduling for delayed sleep-wake phase disorder: A double-blind, randomised clinical trial
Source: PLoS Med. 2018 Jun 18;15(6):e1002587. doi: 10.1371/journal.pmed.1002587 (PMC6005466; doi:10.1371/journal.pmed.1002587)
Supplement: S1 Dataset — (XLSX) [file pmed.1002587.s002.xlsx]

## Sheet: demographics
ParticipantID	Gender	Age	Height	Weight	BMI	Treatment	PS_DSPDSeverity	CMEQ	CMEQ_groups	DSPDSeverity	DSPDDuration	DLMO_baseline	DLMO_post_treatment	DBT	DLMO_DBT_Angle	HBT	DLMO_HBT_baseline_Angle	Planned_Treat_Time	Berlin_1	Berlin_2	Berlin_3	ESS	ESS_dichomotised	BAI	BDI_II	BDI_Dich1	BDI_Dich2	ISI	ISI_groups	PSQI_1	PSQI_2	PSQI_3	PSQI_4	PSQI_5	PSQI_6	PSQI_7	PSQI_total	PSQI_greater_than_5	Sheehan_1	Sheehan_2	Sheehan_3	Sheehan_total	Absenteeism	Presenteeism	ESS_p	ESS_p_dichotomised	BAI_p	BDI_p	BDI_P_Dich1
4001	1	26	1.83	70	20.9	2	12	20	1	2	3	21.75		22.5	0.75	24.73	2.98	21.5	0	2	0	0	1	3	0	1	1	12	2	1	3	0	0	3	0	2	9	2	4	2	2	8	0	10
4012	1	25	1.77	78	24.9	2	17	21	1	3	3	23.65		23.75	0.1	26.85	3.2	22.75	0	2	0	7	1	4	0	1	1	11	2	1	2	1	1	1	0	1	7	2	7	4	8	19	2	5
4018	1	23	1.73	58	19.38	1	16	24	2	2	3	23.15		23.75	0.6	26.43	3.28	22.75	0	3	0	2	1	13	0	1	1	11	2	2	3	0	1	1	0	1	8	2	7	3	5	15	8	12
4019	1	23	1.8	75	23.15	2	13	24	2	2	3	22.4		23	0.6	26.95	4.55	22	0	2	0	6	1	9	10	1	1	12	2	2	1	3	1	1	0	1	9	2	4	2	3	9	8	4
4020	1	36	1.73	74	24.73	2	13	31	2	1	3	22.45		23	0.55	23.96	1.51	22	1	2	0	8	1	7	5	1	1	10	2	2	3	2	2	2	0	2	13	2	2	6	4	12	2	4
4021	2	20	1.62	50	19.05	1	6	33	2		3	22.63		22	-0.63	26.89	4.26	21	0	2	0	11	2	1	0	1	1	6	1	0	0	1	0	0	0	1	2	1	5	2	2	9	0	12
4023	1	36	1.86	95	27.46	1	9	30	2	2	3	22.8		22	-0.8			21	0	2	0	7	1	2	5	1	1	7	1	1	3	3	1	1	0	3	12	2	3	2	3	8	0	0	3	1	1	0	1
4024	1	23	1.77	99	31.6	1	10	25	2	2	3	23.45		24	0.55	27.39	3.94	23	0	1	0	8	1	6	3	1	1	9	2	1	2	1	0	1	0	1	6	2	5	3	2	10	7	3	4	1	1	3	1
4027	1	22	1.8	73	22.53	2	9	36	2	1	3	24.2	23.77	23.5	-0.7			22.5	0	1	1	4	1	3	9	1	1	8	2	2	2	2	1	1	0	1	9	2	3	3	2	8	2	2	4	1	8	4	1
4028	1	24	1.83	88	26.28	2	11	21	1	2	3	23.63		25	1.37	26.78	3.15	24	0	2	0	11	2	2	4	1	1	6	1	2	1	0	0	1	0	3	7	2	6	4	5	15	0	20	9	1	2	2	1
4029	2	39	1.64	90	33.46	2	13	22	1	1	3	21.62		21	-0.62	23.88	2.26	20	0	2	1	6	1	6	0	1	1	4	1	1	3	1	2	1	0	0	8	2	4	4	4	12	0	2	4	1	3	1	1
4033	1	22	1.92	83	22.52	2	11	34	2	1	3	21.63		22	0.37	25.08	3.45	21	0	2	0	4	1	12	15	2	1	12	2	1	1	1	1	1	0	2	7	2	7	4	3	14	0	15	3	1	8	12	1
4035	1	21	1.79	56	17.48	1	17	16	1	2	3	24.2		23	-1.2	26.17	1.97	22	0	0	0	0	1	6	2	1	1	15	3	1	3	0	0	0	0	1	5	1	9	3	5	17	12	20	1	1	5	1	1
4036	1	27	1.7	80	27.68	2	16	18	1	2	3	23.38		22.5	-0.88	26.35	2.97	21.5	0	2	0	6	1	10	4	1	1	15	3	2	3	2	0	1	0	1	9	2	7	3	5	15	2	14	5	1	3	3	1
4037	2	22	1.72	80	27.04	1	10	30	2	1	3	23.3	23.58	23	-0.3	24.3	1	22	0	2	0	9	1	11	10	1	1	10	2	1	2	1	2	1	0	1	8	2	5	3	1	9	0	10	5	1	3	2	1
4038	1	28	1.76	84	27.12	2	13	26	2	1	3	22.7	21.98	22.5	-0.2	24.63	1.93	21.5	1	1	0	1	1	0	15	2	1	12	2	1	2	1	2	1	0	1	8	2	6	3	5	14	2	10	2	1	0	3	1
4040	1	24	1.8	79	24.38	2	15	20	1	2	3	23.9		23	-0.9	27.22	3.32	22	0	1	0	6	1	8	16	2	1	22	4	3	1	0	0	1	0	2	7	2	10	5	7	22	12	12	11	2	11	5	1
4044	1	31	1.72	75	25.35	1	15	18	1	1	3	21.68	21.53	22	0.32	23.77	2.09	21	0	2	0	4	1	8	8	1	1	19	3	2	3	1	1	1	0	1	9	2	5	1	1	7	0	20	6	1	4	12	1
4049	1	24	1.72	70	23.66	2	17	21	1	3	3	21.97		21	-0.97	24.6	2.63	20	0	2	0	4	1	0	5	1	1	13	2	1	2	2	0	1	0	0	6	2	6	8	1	15	0	7	2	1	3	4	1
4050	2	27	1.52	75	32.46	1	15	21	1	1	3	21.6	23.67	22	0.4	24.92	3.32	21	0	2	0	3	1	7	5	1	1	8	2	1	3	2	1	1	0	1	9	2	8	2	1	11	4	20	5	1	12	9	1
4052	1	36	1.85	69	20.16	1	11	22	1	1	3	23.43	22.05	24	0.57	24.99	1.56	23	0	1	0	0	1	4	11	1	1	7	1	1	3	0	0	1	0	1	6	2	4	2	2	8	0	5	3	1	4	1	1
4056	2	21	1.7	100	34.6	2	15	22	1	1	3	23.25	23.48	23.5	0.25	27.13	3.88	22.5	0	2	0	2	1	13	8	1	1	7	1	1	1	0	0	1	0	1	4	1	6	3	7	16	1	3	3	1	12	10	1
4058	2	31	1.56	50	20.55	2	12	24	2	1	3	24.98		23	-1.98	24.6	-0.38	22	0	2	0	2	1	14	13	1	1	11	2	2	2	1	1	1	0	1	8	2	8	2	2	12	4	10	2	1	9	20	2
4062	2	30	1.62	83	31.63	1	11	23	2	1	3	22.58	21.58	22	-0.58	23.64	1.06	21	0	2	0	14	2	8	28	2	2	14	2	2	2	2	2	1	1	3	13	2	8	2	7	17	0	20	14	2	11	26	2
4063	2	35	1.73	81	27.06	2	17	20	1	2	3	21.97	21.25	22	0.03	24.18	2.21	21	0	2	0	9	1	8	14	2	1	20	3	2	3	1	1	1	0	2	10	2	6	5	5	16	3	20	5	1	17	14	2
4064	1	41	1.66	63	22.86	2	9	21	1	2	3	22.82	21.33	22	-0.82			21	2	2	0	10	2	3	22	2	2	15	3	2	1	1	0	2	0	2	8	2	8	8	6	22	2	10	9	1	6	6	1
4066	1	44	1.77	92	29.37	1	17	19	1	3	3	20.88		21.5	0.62	22.94	2.06	20.5	0	2	0	8	1	11	29	2	2	16	3	3	3	0	0	1	0	3	10	2	7	4	7	18	4	25	9	1	11	23	2
4069	1	51	1.75	90	29.39	1	16	22	1	2	3	21.43	19.87	22	0.57	24.85	3.42	21	1	2	0	7	1	15	12	1	1	17	3	2	3	3	3	1	0	2	14	2	7	7	7	21	0	15	5	1	8	11	1
4071	1	44	1.78	94	29.67	1	9	22	1	1	3	21.25	23.05	22	0.75	23.89	2.64	21	3	0	1	3	1	1	2	1	1	10	2	1	1	1	1	1	0	0	5	1	7	2	6	15	0	8	2	1	1	2	1
4072	1	31	1.91	94	25.77	2	10	29	2	1	3	23.85	23.32	24	0.15	25.83	1.98	23	0	0	0	4	1	5	3	1	1	9	2	1	3	7	0	1	0	0	12	2	3	0	2	5	0	4	2	1	1	0	1
4073	2	19	1.65	79	29.02	1	14	19	1	2	3	23.8	22.77	23	-0.8	25.5	1.7	22	0	2	0	3	1	9	2	1	1	13	2	2	3	2	1	1	0	2	11	2	6	3	8	17	3	20	5	1	13	1	1
4076	2	34	1.56	69	28.35	2	12	25	2	2	3	23.47	25.15	24	0.53	25.98	2.51	23	0	2	0	8	1	4	10	1	1	6	1	1	1	1	0	1	0	1	5	1	3	4	8	15	3	1	8	1	3	6	1
4077	2	47	1.5	48	21.33	2	12	24	2	1	3	22.2	22.42	22	-0.2	23.7	1.5	21	0	2	0	4	1	9	0	1	1	18	3	2	2	1	2	1	0	1	9	2	5	5	5	15	0	0	3	1	4	0	1
4081	1	26	1.64	66	24.23	1	13	20	1	1	3	22.05		22	-0.05	23.28	1.23	21	0	2	0	3	1	2	0	1	1	9	2	2	2	1	1	0	0	0	6	2	8	3	8	19	3	2	2	1	4	10	1
4083	2	64	1.45	50	23.78	2	19	21	1	2	3	25.38	20.8	24	-1.38	26.64	1.26	23	0	2	0	0	1	11	14	2	1	18	3	2	2	2	3	2	0	1	12	2	5	5	5	15	0	0	2	1	18	14	2
4084	1	60	1.83	83	24.78	1	11	22	1	2	3	24.33	22.33	23	-1.33	26.39	2.06	22	0	2	0	7	1	13	21	2	2	14	2	1	0	1	0	1	0	1	4	1	8	2	8	18	5	20	7	1	10	16	2
4085	2	51	1.68	65	23.03	1	8	34	2	2	3	21.85	21.07	21.5	-0.35	23.65	1.8	20.5	0	2	1	8	1	12	8	1	1	17	3	2	2	2	1	1	0	2	10	2	7	8	6	21	3	10	7	1	15	6	1
4090	2	20	1.6	71	27.73	2	20	20	1	2	3	24.2		22	-2.2	25.27	1.07	21	0	2	0	7	1	11	19	2	1	19	3	2	3	0	2	1	0	1	9	2	8	4	6	18	5	10	6	1	6	23	2
4095	2	40	1.65	54	19.83	2	18	19	1	1	3	20.7	19.98	21	0.3	22.96	2.26	20	2	2	0	9	1	11	19	2	1	19	3	2	3	0	2	1	0	2	10	2	8	4	6	18	0	2	4	1	2	2	1
4100	2	17	1.82	67	20.23	1	13	28	2	2	3	20.23	20.77	20.5	0.27	23.26	3.03	19.5	0	2	0	7	1	3	4	1	1	8	2	2	3	0	0	0	0	1	6	2	5	2	7	14	0	0	9	1	1	8	1
4102	2	17	1.7	54	18.69	1	17	22	1	3	3	21.62	21.72	21.5	-0.12	24.02	2.4	20.5	0	2	0	11	2	15	18	2	1	20	3	2	3	2	3	1	0	3	14	2	8	7	6	21	9	8	12	2	6	17	2
4103	1	24	1.94	120	31.88	2	10	37	2	1	3	20.38	21.67	20.5	0.12	22.79	2.41	19.5	0	2	0	7	1	4	22	2	2	17	3	2	3	1	1	1	0	3	11	2	9	7	5	21	0	20	4	1	1	11	1
4107	2	24	1.59	51	20.17	2	18	20	1	2	3	22.5	20.63	21.5	-1	26.04	3.54	20.5	0	2	0	14	2	22	28	2	2	21	3	2	3	3	1	1	0	2	12	2	10	0	3	13	0	14	6	1	17	25	2
4109	2	19	1.69	87	30.46	2	15	25	2	2	3	21.18	20.23	21.5	0.32	25.36	4.18	20.5	0	2	1	3	1	14	12	1	1	16	3	2	3	2	3	1	0	1	12	2	7	5	8	20	0	10	8	1	13	7	1
4110	2	27	1.77	66	21.07	1	6	30	2	1	3	22.57	23.95	22	-0.57	25.04	2.47	21	0	2	0	5	1	11	6	1	1	10	2	2	2	0	0	1	0	2	7	2	7	6	3	16	2	10	8	1	17	9	1
4111	2	33	1.73	86	28.73	1	12	29	2	2	3	22.4	22.28	22	-0.4	23.58	1.18	21	0	2	0	1	1	9	19	2	1	16	3	2	3	1	1	1	1	1	10	2	9	9	10	28	2	10	4	1	8	19	2
4114	2	47	1.74	56	18.5	2	13	29	2	3	3	21.83		22	0.17	23.13	1.3	21	0	2	0	10	2	2	0	1	1	7	1	1	2	1	0	1	0	2	7	2	2	3	4	9	0	0	8	1	3	2	1
4115	1	46	1.78	85	26.83	2	9	27	2	1	3	24.32	23.72	23.5	-0.82	24.15	-0.17	22.5	0	2	1	3	1	4	0	1	1	16	3	2	3	3	3	1	3	1	16	2	3	3	3	9	0	2	1	1	1	0	1
4118	2	36	1.62	65	24.77	2	8	22	1	1	3	20.57	22.67	21	0.43	23.94	3.37	20	0	2	0	7	1	2	11	1	1	10	2	2	2	1	1	1	0	1	8	2	5	8	7	20	1	3	6	1	1	5	1
4119	1	30	1.93	98	26.31	1	17	19	1	3	3	24	23.32	23	-1			22	1	2	0	1	1	6	12	1	1	14	2	1	3	2	2	1	0	0	9	2	7	2	7	16	0	10	1	1	2	6	1
4121	1	20	1.81	79	24.11	1	15	25	2	3	3	24.1		24	-0.1	25.86	1.76	23	0	2	0	2	1	13	15	2	1	20	3	2	3	0	1	1	0	2	9	2	8	6	6	20	1	1	5	1	11	11	1
4129	1	20	1.5	75	33.33	1	13	20	1	2	3	24.83	24.98	24	-0.83	26.17	1.34	23	0	2	0	2	1	6	6	1	1	11	2	1	2	0	0	1	0	1	5	1	6	1	3	10	6	20	3	1	4	2	1
4130	1	30	1.83	90	26.87	2	13	22	1	2	3	21.08		21	-0.08	25.06	3.98	20	0	2	0	4	1														0	1				0			3	1	2	0	1
4134	2	40	1.73	60	20.05	1	12	32	2	2	3	21.35	21.9	21	-0.35	23.3	1.95	20	0	1	0	6	1	2	0	1	1	13	2	2	2	1	0	1	0	1	7	2	3	3	4	10	0	1	7	1	2	4	1
4136	2	19	1.62	70	26.67	1	16	27	2	2	3	22.22	23.1	22.5	0.28	24.21	1.99	21.5	0	0	1	9	1	6	8	1	1	18	3	1	3	2	3	1	0	3	13	2	8	6	1	15	7	15	9	1	5	11	1
4143	2	28	1.72	94	31.77	2	5	39	2	1	3	21.52	24.72	21.5	-0.02	23.46	1.94	20.5	2	2	1	7	1	4	13	1	1	8	2	1	0	0	0	2	0	1	4	1	8	4	3	15	5	14	3	1	4	0	1
4146	2	23	1.73	60	20.05	2	12	24	2	2	3	22.72		23	0.28	25.73	3.01	22	0	2	0	7	1	6	4	1	1	16	3	2	3	0	0	1	0	1	7	2	6	7	7	20	2	0	4	1	9	7	1
4147	2	25	1.82	101	30.49	1	17	20	1	2	3	22.23	21.3	22	-0.23	26.59	4.36	21	0	2	0	6	1	3	0	1	1	15	3	2	2	2	1	1	0	1	9	2	6	4	7	17	8	24	4	1	0	2	1
4150	2	25	1.65	65	23.88	2	11	28	2	1	3	21.72	19.75	21	-0.72	23.43	1.71	20	0	2	0	8	1	3	3	1	1	6	1	1	1	0	0	1	1	1	5	1	7	2	7	16	1	10	3	1	3	4	1
4151	1	41	1.85	116	33.89	2	19	26	2	2	3	23.23	23.23	21.5	-1.73	25.04	1.81	20.5	0	1	0	5	1	5	5	1	1	10	2	2	3	2	2	1	0	1	11	2	6	6	1	13	2	4	5	1	0	1	1
4153	1	25	1.75	55	17.96	1	13	19	1	3	3	25.8	24.73	23	-2.8	28	2.2	22	0	1	0	3	1	9	16	2	1	21	3	1	2	3	2	0	0	2	10	2	9	6	4	19	18	2	6	1	5	13	1
4157	2	25	1.68	60	21.26	2	9	27	2	1	3	21.47	20.22	21.5	0.03	23.76	2.29	20.5	0	0	1	11	2	4	5	1	1	7	1	1	1	1	0	1	0	1	5	1	7	3	3	13	0	10	5	1	2	1	1
4158	2	20	1.64	48	17.85	1	11	26	2	2	3	22.07		22.5	0.43	23.68	1.61	21.5	0	2	0	5	1	0	5	1	1	9	2	1	2	0	0	1	0	2	5	1	6	2	2	10	2	15	3	1	3	1	1
4160	2	37	1.67	98	35.14	2	14	21	1	2	3	25.15	22.62	22.5	-2.65	25.64	0.49	21.5	3	2	1	2	1	17	17	2	1	10	2	1	3	2	1	1	0	1	9	2	4	2	8	14	1	5	1	1	2	1	1
4162	2	29	1.78	86	27.14	2	14	19	1	2	3	23.13	22.13	23.5	0.37	25.83	2.7	22.5	0	3	0	4	1	2	5	1	1	12	2	3	3	1	2	1	0	2	12	2	6	4	2	12	2	15	4	1	8	9	1
4163	1	26	1.8	70	21.6	1	12	26	2	2	3	24.1	26.62	22	-2.1	25.39	1.29	21	0	1	0	10	2	0	15	2	1	16	3	2	3	2	3	1	1	1	13	2	8	3	3	14	9	15	8	1	0	8	1
4165	1	23	1.84	76	22.45	2	14	26	2	2	3	23.43		22	-1.43	24.18	0.75	21	0	2	0	3	1	12	3	1	1	15	3	3	3	0	2	1	0	1	10	2	6	3	2	11	0	10	4	1	6	1	1
4167	1	34	1.8	109	33.64	2	13	27	2	2	3	21.68	21.42	22	0.32	23.53	1.85	21	0	2	1	4	1	7	8	1	1	19	3	2	3	2	3	1	0	1	12	2	5	6	5	16	0	3	3	1	0	5	1
4168	2	26	1.69	66	23.11	1	10	28	2	2	3	22.18		22	-0.18	22.88	0.7	21	0	2	0	13	2	5	3	1	1	10	2	1	2	1	1	1	0	2	8	2	6	4	6	16	0	7	14	2	3	2	1
4171	1	28	1.82	80	24.15	1	9	27	2	1	3	21.57	21.7	22	0.43	23.33	1.76	21	0	2	0	6	1	1	2	1	1	8	2	1	3	0	0	1	0	1	6	2	3	4	3	10	0	5	7	1	6	1	1
4178	1	22	1.81	104	31.75	2	11	32	2	2	3	20.57		21	0.43	24.86	4.29	20	0	1	1	14	2	1	1	1	1	9	2	1	3	0	0	1	0	1	6	2	7	1	3	11	0	5	9	1	0	2	1
5003	1	24	1.9	100	27.7	1	14	23	2	1	3	23.9		24	0.1	24.74	0.84	23	0	2	0	3	1	4	9	1	1	8	2	2	3	2	0	1	0	1	9	2	4	2	6	12	0	2	7	1	6	8	1
5004	2	18	1.71	55	18.81	2	9	27	2	2	3	22.15		22.5	0.35	23.83	1.68	21.5	0	2	0	4	1	10	57	2	2	9	2	2	3	1	1	2	0	3	12	2	7	7	5	19	0	10
5005	1	21	1.7	58	20.07	1	9	29	2	1	1	23.4		22	-1.4	24.86	1.46	21	0	0	0	15	2	26	31	2	2	9	2	1	0	0	0	1	0	1	3	1	8	10	8	26	1	3
5008	1	52	1.66	72	26.13	1	15	18	1	3	3	23		23	0			22	0	1	0	6	1	2	3	1	1	8	2	1	3	1	3	1	0	1	10	2	7	2	4	13	1	3	6	1	2	3	1
5012	2	22	1.67	69	24.74	1	11	22	1	2	3	23.5		22	-1.5	23.8	0.3	21	0	2	0	4	1	8	1	1	1	3	1	0	1	0	0	1	0	0	2	1	3	1	1	5	8	8	2	1	3	3	1
5016	1	24	1.85	100	29.22	2	16	21	1	2	3	22.7		22	-0.7	27.5	4.8	21	0	4	0	4	1
5021	2	19	1.6	80	31.25	2	14	27	2	2	3	22.28		22.5	0.22	24.71	2.43	21.5	0	2	0	6	1	45	51	2	2	19	3	3	3	2	0	1	0	1	10	2	8	3	3	14	1	5	4	1	31	42	2
5024	2	23	1.61	53	20.45	2	12	21	1	2	3	25.13		23	-2.13	25.82	0.69	22	0	0	0	8	1	2	2	1	1	8	2	1	2	2	0	1	0	1	7	2	3	1	1	5	1	3	1	1	0	1	1
5026	2	21	1.62	78	29.72	1	14	25	2	1	3	24.35		22.5	-1.85	25.92	1.57	21.5	0	2	0	5	1	7	16	2	1	14	2	3	3	2	3	1	3	2	17	2	3	7	3	13	0	3	3	1	3	2	1
6001	2	25	1.74	67	22.13	1	11	22	1	1	3	22.58		22	-0.58	25.02	2.44	21	0	2	0	7	1	2	0	1	1	7	1	1	1	0	0	1	0	1	4	1	5	1	2	8	2	7	2	1	2	1	1
6003	2	29	1.71	65	22.23	2	13	25	2	2	3	23.05		23	-0.05	25.1	2.05	22	0	1	0	15	2	15	18	2	1	16	3	3	1	1	0	1	0	2	8	2	9	7	3	19	5	8	12	2	12	12	1
6004	1	20	1.8	82	25.31	1	11	30	2	1	3	23.43		24	0.57	26.03	2.6	23	0	0	0	7	1	8	5	1	1	5	1	1	1	0	0	1	0	1	4	1	4	1	2	7	2	0	7	1	0	0	1
6007	2	24	1.73	62	20.72	2	11	25	2	2	3	22.03		23	0.97	25.87	3.84	22	0	2	0	6	1	5	14	2	1	16	3	1	1	0	0	1	0	2	5	1	10	8	6	24	7	20	7	1	2	3	1
6009	2	31	1.6	53	20.7	1	15	24	2	2	3	24.07		23	-1.07	25.72	1.65	22	0	1	0	1	1	13	19	2	1	22	4	1	3	0	0	1	0	2	7	2	9	7	2	18	7	10	5	1	9	18	2
6012	1	28	1.71	65	22.23	2	11	37	2	2	3	22.08		22	-0.08	25.92	3.84	21	0	1	0	10	2	1	0	1	1	13	2	1	1	2	0	1	0	1	6	2	3	2	2	7	3	4	4	1	16	13	1
6015	1	24	1.86	70	20.23	1	19	20	1	2	3	22.72		24.5	1.78	25.86	3.14	23.5	0	1	0	1	1	4	9	1	1	3	1	3	3	1	1	2	3	1	14	2	10	3	3	16	4	10	2	1	4	7	1
6016	2	26	1.68	82	29.05	2	13	19	1	2	3	25.2		24	-1.2	26.82	1.62	23	0	0	0	7	1	20	20	2	2	12	2	1	1	0	0	1	0	2	5	1	8	3	1	12	0	0	4	1	28	24	2
6020	1	53	1.88	92	26.03	2	13	22	1	2	1	24.73		22.5	-2.23	25.13	0.4	21.5	1	0	0	5	1	0	2	1	1	12	2	1	1	0	0	1	0	0	3	1	5	7	4	16	0	3	3	1	0	0	1
6032	1	29	1.72	90	30.42	1	14	26	2	2	3	22.15		22.5	0.35	25.06	2.91	21.5	2	1	0	3	1	7	3	1	1	15	3	3	2	2	1	0	0	0	8	2	3	5	9	17	1	2	3	1	3	4	1
6041	2	38	1.6	60	23.44	1	12	24	2	1	3	22.17		22	-0.17	25.01	2.84	21	0	2	0	4	1	2	1	1	1	9	2	2	3	1	0	1	0	1	8	2	4	2	5	11	0	3	3	1	6	8	1
6044	1	28	1.73	68	22.55	2	19	19	1	3	3	24.83		23	-1.83	25.99	1.16	22	0	2	0	5	1	13	18	2	1	24	4	3	2	2	1	2	0	2	12	2	10	8	8	26	20	20	7	1	9	16	2
6047	1	19	1.79	65	20.29	2	18	19	1	2	3	26.22		23	-3.22	26.93	0.71	22	0	2	0	9	1	15	9	1	1	18	3	3	3	1	1	1	0	2	11	2	6	7	10	23	10	10	9	1	13	5	1
6056	2	20	1.7	61	21.11	1	9	28	2	1	3	22.08		22	-0.08	23.98	1.9	21	2	2	0	4	1	10	4	1	1	7	1	1	3	0	0	1	0	1	6	2	5	2	3	10	0	3	3	1	5	1	1
6057	1	37	1.9	91	25.21	2	11	25	2	1	3	21.28		22	0.72	24.16	2.88	21	0	2	0	1	1	3	12	1	1	14	2	1	2	1	2	0	0	2	8	2	7	7	6	20	0	20	10	2	8	17	2
6063	1	20	1.85	89	26	1	15	21	1	2	3	25.38		24	-1.38	27.59	2.21	23	0	2	0	6	1	4	6	1	1	10	2	2	2	1	0	1	0	1	7	2	6	3	2	11	5	3	5	1	1	3	1
6064	1	25	1.77	72	22.98	1	13	21	1	2	3	22.9		22	-0.9	25.16	2.26	21	0	2	0	11	2	5	0	1	1	11	2	1	3	1	1	0	0	1	7	2	7	3	1	11	2	10	6	1	3	11	1
6071	2	43	1.68	65	23.03	1	13	21	1	2	3	22.18		22	-0.18	24.03	1.85	21	0	2	0	7	1	5	8	1	1	12	2	2	2	1	0	1	0	1	7	2	7	4	8	19	0	10	5	1	4	3	1
6072	1	36	1.75	80	26.12	2	18	21	1	3	3	25.63		22.5	-3.13	26.89	1.26	21.5	0	2	0	5	1	3	24	2	2	20	3	3	3	2	3	1	3	1	16	2	10	10	2	22	5	10	4	1	4	12	1
6074	2	21	1.6	70	27.3	1	14	22	1	2	3	21.22		22	0.78	23.2	1.98	21	0	2	0	1	1	18	11	1	1	17	3	2	3	1	3	1	3	1	14	2	7	6	5	18	4	15	3	1	12	9	1
6082	2	39	1.63	68	25.59	2	10	25	2	2	3	21.9		22	0.1	23.87	1.97	21	0	2	0	15	2																						7	1	14	8	1
6088	1	17	1.77	72	22.98	2	12	24	2	1	3	23.28		23	-0.28	24.98	1.7	22	2	2	0	5	1	5	5	1	1	6	1	2	2	1	1	1	0	1	8	2	5	2	5	12	2	6	1	1	4	3	1
6094	2	46	1.85	95	27.76	1	11	22	1	1	3	21.28		21	-0.28	23.01	1.73	20	2	2	0	3	1	7	9	1	1	15	3	2	3	1	1	1	3	1	12	2	7	5	5	17	2	15	1	1	3	5	1
6096	2	25	1.67	53	19	1	17	19	1	1	3	22.13		21	-1.13	24	1.87	20	0	2	0	5	1	3	3	1	1	18	3	3	3	1	2	1	0	2	12	2	7	8	8	23	4	20	3	1	11	5	1
[truncated: 110 more columns]

## Sheet: ITT_demographics
ParticipantID	Gender	Age	BMI	CMEQ	CMEQ_groups	DSPDSeverity	DLMO_baseline	DBT	DLMO_DBT_Angle	DLMO_HBT_baseline_Angle	HBT	Treatment	Planned_Treat_Time
4001	1	26	20.9	20	1	2	21.75	22.5	0.75	2.98	24.73	2	21.5
4012	1	25	24.9	21	1	3	23.65	23.75	0.1	3.2	26.85	2	22.75
4018	1	23	19.38	24	2	2	23.15	23.75	0.6	3.28	26.43	1	22.75
4019	1	23	23.15	24	2	2	22.4	23	0.6	4.55	26.95	2	22
4020	1	36	24.73	31	2	1	22.45	23	0.55	1.51	23.96	2	22
4021	2	20	19.05	33	2		22.63	22	-0.63	4.26	26.89	1	21
4023	1	36	27.46	30	2	2	22.8	22	-0.8			1	21
4024	1	23	31.6	25	2	2	23.45	24	0.55	3.94	27.39	1	23
4027	1	22	22.53	36	2	1	24.2	23.5	-0.7			2	22.5
4028	1	24	26.28	21	1	2	23.63	25	1.37	3.15	26.78	2	24
4029	2	39	33.46	22	1	1	21.62	21	-0.62	2.26	23.88	2	20
4033	1	22	22.52	34	2	1	21.63	22	0.37	3.45	25.08	2	21
4035	1	21	17.48	16	1	2	24.2	23	-1.2	1.97	26.17	1	22
4036	1	27	27.68	18	1	2	23.38	22.5	-0.88	2.97	26.35	2	21.5
4037	2	22	27.04	30	2	1	23.3	23	-0.3	1	24.3	1	22
4038	1	28	27.12	26	2	1	22.7	22.5	-0.2	1.93	24.63	2	21.5
4040	1	24	24.38	20	1	2	23.9	23	-0.9	3.32	27.22	2	22
4044	1	31	25.35	18	1	1	21.68	22	0.32	2.09	23.77	1	21
4049	1	24	23.66	21	1	3	21.97	21	-0.97	2.63	24.6	2	20
4050	2	27	32.46	21	1	1	21.6	22	0.4	3.32	24.92	1	21
4052	1	36	20.16	22	1	1	23.43	24	0.57	1.56	24.99	1	23
4056	2	21	34.6	22	1	1	23.25	23.5	0.25	3.88	27.13	2	22.5
4058	2	31	20.55	24	2	1	24.98	23	-1.98	-0.38	24.6	2	22
4062	2	30	31.63	23	2	1	22.58	22	-0.58	1.06	23.64	1	21
4063	2	35	27.06	20	1	2	21.97	22	0.03	2.21	24.18	2	21
4064	1	41	22.86	21	1	2	22.82	22	-0.82			2	21
4066	1	44	29.37	19	1	3	20.88	21.5	0.62	2.06	22.94	1	20.5
4069	1	51	29.39	22	1	2	21.43	22	0.57	3.42	24.85	1	21
4071	1	44	29.67	22	1	1	21.25	22	0.75	2.64	23.89	1	21
4072	1	31	25.77	29	2	1	23.85	24	0.15	1.98	25.83	2	23
4073	2	19	29.02	19	1	2	23.8	23	-0.8	1.7	25.5	1	22
4076	2	34	28.35	25	2	2	23.47	24	0.53	2.51	25.98	2	23
4077	2	47	21.33	24	2	1	22.2	22	-0.2	1.5	23.7	2	21
4081	1	26	24.23	20	1	1	22.05	22	-0.05	1.23	23.28	1	21
4083	2	64	23.78	21	1	2	25.38	24	-1.38	1.26	26.64	2	23
4084	1	60	24.78	22	1	2	24.33	23	-1.33	2.06	26.39	1	22
4085	2	51	23.03	34	2	2	21.85	21.5	-0.35	1.8	23.65	1	20.5
4090	2	20	27.73	20	1	2	24.2	22	-2.2	1.07	25.27	2	21
4095	2	40	19.83	19	1	1	20.7	21	0.3	2.26	22.96	2	20
4100	2	17	20.23	28	2	2	20.23	20.5	0.27	3.03	23.26	1	19.5
4102	2	17	18.69	22	1	3	21.62	21.5	-0.12	2.4	24.02	1	20.5
4103	1	24	31.88	37	2	1	20.38	20.5	0.12	2.41	22.79	2	19.5
4107	2	24	20.17	20	1	2	22.5	21.5	-1	3.54	26.04	2	20.5
4109	2	19	30.46	25	2	2	21.18	21.5	0.32	4.18	25.36	2	20.5
4110	2	27	21.07	30	2	1	22.57	22	-0.57	2.47	25.04	1	21
4111	2	33	28.73	29	2	2	22.4	22	-0.4	1.18	23.58	1	21
4114	2	47	18.5	29	2	3	21.83	22	0.17	1.3	23.13	2	21
4115	1	46	26.83	27	2	1	24.32	23.5	-0.82	-0.17	24.15	2	22.5
4118	2	36	24.77	22	1	1	20.57	21	0.43	3.37	23.94	2	20
4119	1	30	26.31	19	1	3	24	23	-1			1	22
4121	1	20	24.11	25	2	3	24.1	24	-0.1	1.76	25.86	1	23
4129	1	20	33.33	20	1	2	24.83	24	-0.83	1.34	26.17	1	23
4130	1	30	26.87	22	1	2	21.08	21	-0.08	3.98	25.06	2	20
4134	2	40	20.05	32	2	2	21.35	21	-0.35	1.95	23.3	1	20
4136	2	19	26.67	27	2	2	22.22	22.5	0.28	1.99	24.21	1	21.5
4143	2	28	31.77	39	2	1	21.52	21.5	-0.02	1.94	23.46	2	20.5
4146	2	23	20.05	24	2	2	22.72	23	0.28	3.01	25.73	2	22
4147	2	25	30.49	20	1	2	22.23	22	-0.23	4.36	26.59	1	21
4150	2	25	23.88	28	2	1	21.72	21	-0.72	1.71	23.43	2	20
4151	1	41	33.89	26	2	2	23.23	21.5	-1.73	1.81	25.04	2	20.5
4153	1	25	17.96	19	1	3	25.8	23	-2.8	2.2	28	1	22
4157	2	25	21.26	27	2	1	21.47	21.5	0.03	2.29	23.76	2	20.5
4158	2	20	17.85	26	2	2	22.07	22.5	0.43	1.61	23.68	1	21.5
4160	2	37	35.14	21	1	2	25.15	22.5	-2.65	0.49	25.64	2	21.5
4162	2	29	27.14	19	1	2	23.13	23.5	0.37	2.7	25.83	2	22.5
4163	1	26	21.6	26	2	2	24.1	22	-2.1	1.29	25.39	1	21
4165	1	23	22.45	26	2	2	23.43	22	-1.43	0.75	24.18	2	21
4167	1	34	33.64	27	2	2	21.68	22	0.32	1.85	23.53	2	21
4168	2	26	23.11	28	2	2	22.18	22	-0.18	0.7	22.88	1	21
4171	1	28	24.15	27	2	1	21.57	22	0.43	1.76	23.33	1	21
4178	1	22	31.75	32	2	2	20.57	21	0.43	4.29	24.86	2	20
5003	1	24	27.7	23	2	1	23.9	24	0.1	0.84	24.74	1	23
5004	2	18	18.81	27	2	2	22.15	22.5	0.35	1.68	23.83	2	21.5
5005	1	21	20.07	29	2	1	23.4	22	-1.4	1.46	24.86	1	21
5008	1	52	26.13	18	1	3	23	23	0			1	22
5012	2	22	24.74	22	1	2	23.5	22	-1.5	0.3	23.8	1	21
5016	1	24	29.22	21	1	2	22.7	22	-0.7	4.8	27.5	2	21
5021	2	19	31.25	27	2	2	22.28	22.5	0.22	2.43	24.71	2	21.5
5024	2	23	20.45	21	1	2	25.13	23	-2.13	0.69	25.82	2	22
5026	2	21	29.72	25	2	1	24.35	22.5	-1.85	1.57	25.92	1	21.5
6001	2	25	22.13	22	1	1	22.58	22	-0.58	2.44	25.02	1	21
6003	2	29	22.23	25	2	2	23.05	23	-0.05	2.05	25.1	2	22
6004	1	20	25.31	30	2	1	23.43	24	0.57	2.6	26.03	1	23
6007	2	24	20.72	25	2	2	22.03	23	0.97	3.84	25.87	2	22
6009	2	31	20.7	24	2	2	24.07	23	-1.07	1.65	25.72	1	22
6012	1	28	22.23	37	2	2	22.08	22	-0.08	3.84	25.92	2	21
6015	1	24	20.23	20	1	2	22.72	24.5	1.78	3.14	25.86	1	23.5
6016	2	26	29.05	19	1	2	25.2	24	-1.2	1.62	26.82	2	23
6020	1	53	26.03	22	1	2	24.73	22.5	-2.23	0.4	25.13	2	21.5
6032	1	29	30.42	26	2	2	22.15	22.5	0.35	2.91	25.06	1	21.5
6041	2	38	23.44	24	2	1	22.17	22	-0.17	2.84	25.01	1	21
6044	1	28	22.55	19	1	3	24.83	23	-1.83	1.16	25.99	2	22
6047	1	19	20.29	19	1	2	26.22	23	-3.22	0.71	26.93	2	22
6056	2	20	21.11	28	2	1	22.08	22	-0.08	1.9	23.98	1	21
6057	1	37	25.21	25	2	1	21.28	22	0.72	2.88	24.16	2	21
6063	1	20	26	21	1	2	25.38	24	-1.38	2.21	27.59	1	23
6064	1	25	22.98	21	1	2	22.9	22	-0.9	2.26	25.16	1	21
6071	2	43	23.03	21	1	2	22.18	22	-0.18	1.85	24.03	1	21
6072	1	36	26.12	21	1	3	25.63	22.5	-3.13	1.26	26.89	2	21.5
6074	2	21	27.3	22	1	2	21.22	22	0.78	1.98	23.2	1	21
6082	2	39	25.59	25	2	2	21.9	22	0.1	1.97	23.87	2	21
6088	1	17	22.98	24	2	1	23.28	23	-0.28	1.7	24.98	2	22
6094	2	46	27.76	22	1	1	21.28	21	-0.28	1.73	23.01	1	20
6096	2	25	19	19	1	1	22.13	21	-1.13	1.87	24	1	20
4048	1	26	23.3556	19	1	1	23	23.5	0.5	3.57	26.57	1	22.5
4065	1	22	25.6612	19	1	2	22.5	23	0.5	3.3	25.8	1	22
4070	1	29	26.8787	17	1	1	26.5	24	-2.5	1.36	27.86	1	23
4082	1	24	24.8981	17	1	2	24.5	23	-1.5	0.95	25.45	1	22
4106	1	34	30.8642	28	2	1	21.75	21.5	-0.25	0.63	22.38	1	20.5
4138	1	19	23.5479	25	2	2	24.5	24	-0.5	2.91	27.41	1	23
4156	2	25	32.5964	24	2	2	24.25	22	-2.25	1.18	25.43	2	21
4159	2	22	22.6409	21	1	2	23.25	23	-0.25	4.19048	27.4405	1	22
5001	1	21	20.3383	17	1	2	23	22.5	-0.5	0.67	23.67	1	21.5
6021	1	26	23.8087	24	2	3	24.25	22	-2.25	2.32143	26.5714	2	21
6043	1	27	20.1348	27	2	1	23.75	23.5	-0.25	2.86	26.61	2	22.5
6062	2	29	25.9516	23	2	2	20.75	20	-0.75	4.39	25.14	2	19

## Sheet: demog_key
ParticipantID
Gender	1	male	2	female									measure taken at baseline
Age		years											measure taken post treatment
Height		metres											measure taken during treatment period
Weight		kilos
BMI		kg/m2
Treatment	1	placebo	2	melatonin
PS_DSPDSeverity		total score of the Pre-screen questionnaire. The higher the score, the higher the risk of participant from suffering DSPD
CMEQ		Composite Morning eveningness questionnaire
CMEQ_groups	1	evening	2	intermediate	3	morning
DSPDSeverity	1	mild	2	moderate	3	severe
DSPDDuration	1	acute	2	subacute	3	chronic
DLMO_baseline
DLMO_post_treatment
DBT		desired bedtime
DLMO_DBT_Angle		phase angle b/t DLMO and DBT
HBT		habitual bedtime (actigraphic) from baseline week
DLMO_HBT_baseline_Angle		phase angle b/t DLMO and HBT
Berlin_1
Berlin_2
Berlin_3
ESS		Epworth Sleepiness scale total score
ESS_dichomotised	1	normal/borderline	2	excessive daytime sleepiness
BAI		Beck Anxiety Inventory
BDI_II		Beck Depression Inventory
ISI		Insomnia Severity Index
ISI_groups	1	Absent	2	sub threshold	3	moderate	4	severe
PSQI_1		PSQI component 1
PSQI_2		PSQI component 2
PSQI_3		PSQI component 3
PSQI_4		PSQI component 4
PSQI_5		PSQI component 5
PSQI_6		PSQI component 6
PSQI_7		PSQI component 7
PSQI_total		PSQI total score
PSQI_greater_than_5	1	Normal	2	Poor Sleep
Sheehan_1		Sheehan Disability Scale Question 1
Sheehan_2		Sheehan Disability Scale Question 2
Sheehan_3		Sheehan Disability Scale Question 3
Sheehan_total		Sheehan Disability Scale Total Score
Absenteeism
Presenteeism
ESS_p		Epworth Sleepiness scale total score
ESS_p_dichotomised	1	normal/borderline	2	excessive daytime sleepiness
BAI_p		Beck Anxiety Inventory
BDI_p		Beck Depression Inventory
ISI_p		Insomnia Severity Index
ISI_p_groups		Absent	2	sub threshold	3	moderate	4	severe
PSQI_1_p		PSQI component 1
PSQI_2_p		PSQI component 2
PSQI_3_p		PSQI component 3
PSQI_4_p		PSQI component 4
PSQI_5_p		PSQI component 5
PSQI_6_p		PSQI component 6
PSQI_7_p		PSQI component 7
PSQI_total_p		PSQI total score
PSQI_p_greater_than_5	1	Normal	2	Poor Sleep
Sheehan_1_p		Sheehan Disability Scale Question 1
Sheehan_2_p		Sheehan Disability Scale Question 2
Sheehan_3_p		Sheehan Disability Scale Question 3
Sheehan_total_p		Sheehan Disability Scale Total Score
Absenteeism_p		from Sheehan Disability Scale
Presenteeism_p		from Sheehan Disability Scale
CGISQ1		Clinical Global Impression Scale 1
CGISQ1_1to2		Clinical Global Impression Scale 1	1	1 to 2	2	3 to 7
CGISQ1_1to3		Clinical Global Impression Scale 1	1	1 to 3	2	4 to 7
CGISQ1_p		Clinical Global Impression Scale 1 post treatment
CGISQ1_p1to2		Clinical Global Impression Scale 1 post treatment	1	1 to 2	2	3 to 7
CGISQ1_p1to3		Clinical Global Impression Scale 1 post treatment	1	1 to 3	2	4 to 7
CGISQ2_p		Clinical Global Impression Scale 2
CGISQ2_1to3		Clinical Global Impression Scale 2	1	1 to 3	2	4 to 7
CGISQ2_1to2		Clinical Global Impression Scale 2	1	1 to 2	2	3 to 7
CGISQ3_Ther_p		Clinical Global Impression Scale Therapeutic
CGISQ3_SE_p
CGI_EffIndex		Clinical Global Impression Scale Efficacy
PGIS		Patient Global Impression Scale
PGIS_PGIS_1to3		Patient Global Impression Scale	1	1 to 3	2	4 to 7
PlaceboORMelatonin			1	placebo	2	melatonin
CGIQ1_dichotomised
CGISQ1_demographics
CGISQ1_p_dichomotised
CGISQ2_p_dichotomised
CGISQ2_p_3groups
PGIS_dichomotised
PROMIS_Baseline_SD
PROMIS_Week1_SD
PROMIS_Week2_SD
PROMIS_Week3_SD
PROMIS_Week4_SD
PROMIS_Baseline_SRI
PROMIS_Week1_SRI
PROMIS_Week2_SRI
PROMIS_Week3_SRI
PROMIS_Week4_SRI
CGIQ2_p_Dich2
PGIS_Dich
BDI_Dich1
BDI_P_Dich1
BDI_Dich2
BDI_P_dich2
No_Days_SD_B
BT_SD_B
ST_SD_B
WT_SD_B
TIB_SD_B
TST_SD_B
SOL_SD_B
SE_SD_B
WASO_SD_B
No_Days_ACT_B
BT_ACT_B
ST_ACT_B
WT_ACT_B
TIB_ACT_B
TST_ACT_B
SOL_ACT_B
SE_ACT_B
WASO_ACT_B
T1_ACT_B
T2_ACT_B
T3_ACT_B
No_Days_C1_SD_T
BT_C1_SD_T
ST_C1_SD_T
WT_C1_SD_T
TIB_C1_SD_T
TST_C1_SD_T
SOL_C1_SD_T
SE_C1_SD_T
WASO_C1_SD_T
No_Days_C1_ACT_T
BT_C1_ACT_T
ST_C1_ACT_T
WT_C1_ACT_T
TIB_C1_ACT_T
TST_C1_ACT_T
SOL_C1_ACT_T
SE_C1_ACT_T
WASO_C1_ACT_T
T1_C1_ACT_T
T2_C1_ACT_T
T3_C1_ACT_T
No_Days_C2_SD_T
BT_C2_SD_T
ST_C2_SD_T
WT_C2_SD_T
TIB_C2_SD_T
TST_C2_SD_T
SOL_C2_SD_T
SE_C2_SD_T
WASO_C2_SD_T
No_Days_C2_ACT_T
BT_C2_ACT_T
ST_C2_ACT_T
WT_C2_ACT_T
TIB_C2_ACT_T
TST_C2_ACT_T
SOL_C2_ACT_T
SE_C2_ACT_T
WASO_C2_ACT_T
T1_C2_ACT_T
T2_C2_ACT_T
T3_C2_ACT_T
