# Supplementary material for: Efficacy of melatonin with behavioural sleep-wake scheduling for delayed sleep-wake phase disorder: A double-blind, randomised clinical trial
Source: PLoS Med. 2018 Jun 18;15(6):e1002587. doi: 10.1371/journal.pmed.1002587 (PMC6005466; doi:10.1371/journal.pmed.1002587)
Supplement: S2 Dataset — (XLSX) [file pmed.1002587.s003.xlsx]

## Sheet: subjective_data
ParticipantID	Treatment	StudyPhase	DLMO	ESS	ESS_dichomotised	BAI	BDI_II	BDI_Dich1	BDI_Dich2	ISI	ISI_groups	PSQI_1	PSQI_2	PSQI_3	PSQI_4	PSQI_5	PSQI_6	PSQI_7	PSQI_total	PSQI_greater_than_5	Sheehan_1	Sheehan_2	Sheehan_3	Sheehan_total	Absenteeism	Presenteeism	CGISQ1	CGISQ1_1to2	CGISQ1_1to3	CGISQ2	CGISQ2_1to2	CGISQ2_1to3	CGISQ2_3groups	CGISQ3_Ther	CGISQ3_SE	CGI_EffIndex_total	PGIS	PGIS_1to3
4001	2	Baseline	21.75	0	1	3	0	1	1	12	2	1	3	0	0	3	0	2	9	2	4	2	2	8	0	10	4	2	2
4012	2	Baseline	23.65	7	1	4	0	1	1	11	2	1	2	1	1	1	0	1	7	2	7	4	8	19	2	5	5	2	2
4018	1	Baseline	23.15	2	1	13	0	1	1	11	2	2	3	0	1	1	0	1	8	2	7	3	5	15	8	12	5	2	2
4019	2	Baseline	22.4	6	1	9	10	1	1	12	2	2	1	3	1	1	0	1	9	2	4	2	3	9	8	4	5	2	2
4020	2	Baseline	22.45	8	1	7	5	1	1	10	2	2	3	2	2	2	0	2	13	2	2	6	4	12	2	4	3	2	1
4021	1	Baseline	22.63	11	2	1	0	1	1	6	1	0	0	1	0	0	0	1	2	1	5	2	2	9	0	12	3	2	1
4023	1	Baseline	22.8	7	1	2	5	1	1	7	1	1	3	3	1	1	0	3	12	2	3	2	3	8	0	0	4	2	2
4024	1	Baseline	23.45	8	1	6	3	1	1	9	2	1	2	1	0	1	0	1	6	2	5	3	2	10	7	3	5	2	2
4027	2	Baseline	24.2	4	1	3	9	1	1	8	2	2	2	2	1	1	0	1	9	2	3	3	2	8	2	2	3	2	1
4028	2	Baseline	23.63	11	2	2	4	1	1	6	1	2	1	0	0	1	0	3	7	2	6	4	5	15	0	20	4	2	2
4029	2	Baseline	21.62	6	1	6	0	1	1	4	1	1	3	1	2	1	0	0	8	2	4	4	4	12	0	2	3	2	1
4033	2	Baseline	21.63	4	1	12	15	2	1	12	2	1	1	1	1	1	0	2	7	2	7	4	3	14	0	15	3	2	1
4035	1	Baseline	24.2	0	1	6	2	1	1	15	3	1	3	0	0	0	0	1	5	1	9	3	5	17	12	20	5	2	2
4036	2	Baseline	23.38	6	1	10	4	1	1	15	3	2	3	2	0	1	0	1	9	2	7	3	5	15	2	14	4	2	2
4037	1	Baseline	23.3	9	1	11	10	1	1	10	2	1	2	1	2	1	0	1	8	2	5	3	1	9	0	10	3	2	1
4038	2	Baseline	22.7	1	1	0	15	2	1	12	2	1	2	1	2	1	0	1	8	2	6	3	5	14	2	10	3	2	1
4040	2	Baseline	23.9	6	1	8	16	2	1	22	4	3	1	0	0	1	0	2	7	2	10	5	7	22	12	12	4	2	2
4044	1	Baseline	21.68	4	1	8	8	1	1	19	3	2	3	1	1	1	0	1	9	2	5	1	1	7	0	20	3	2	1
4049	2	Baseline	21.97	4	1	0	5	1	1	13	2	1	2	2	0	1	0	0	6	2	6	8	1	15	0	7	6	2	2
4050	1	Baseline	21.6	3	1	7	5	1	1	8	2	1	3	2	1	1	0	1	9	2	8	2	1	11	4	20	4	2	2
4052	1	Baseline	23.43	0	1	4	11	1	1	7	1	1	3	0	0	1	0	1	6	2	4	2	2	8	0	5	3	2	1
4056	2	Baseline	23.25	2	1	13	8	1	1	7	1	1	1	0	0	1	0	1	4	1	6	3	7	16	1	3	4	2	2
4058	2	Baseline	24.98	2	1	14	13	1	1	11	2	2	2	1	1	1	0	1	8	2	8	2	2	12	4	10	3	2	1
4062	1	Baseline	22.58	14	2	8	28	2	2	14	2	2	2	2	2	1	1	3	13	2	8	2	7	17	0	20	4	2	2
4063	2	Baseline	21.97	9	1	8	14	2	1	20	3	2	3	1	1	1	0	2	10	2	6	5	5	16	3	20	4	2	2
4064	2	Baseline	22.82	10	2	3	22	2	2	15	3	2	1	1	0	2	0	2	8	2	8	8	6	22	2	10	4	2	2
4066	1	Baseline	20.88	8	1	11	29	2	2	16	3	3	3	0	0	1	0	3	10	2	7	4	7	18	4	25	5	2	2
4069	1	Baseline	21.43	7	1	15	12	1	1	17	3	2	3	3	3	1	0	2	14	2	7	7	7	21	0	15	4	2	2
4071	1	Baseline	21.25	3	1	1	2	1	1	10	2	1	1	1	1	1	0	0	5	1	7	2	6	15	0	8	3	2	1
4072	2	Baseline	23.85	4	1	5	3	1	1	9	2	1	3	7	0	1	0	0	12	2	3	0	2	5	0	4	3	2	1
4073	1	Baseline	23.8	3	1	9	2	1	1	13	2	2	3	2	1	1	0	2	11	2	6	3	8	17	3	20	4	2	2
4076	2	Baseline	23.47	8	1	4	10	1	1	6	1	1	1	1	0	1	0	1	5	1	3	4	8	15	3	1	4	2	2
4077	2	Baseline	22.2	4	1	9	0	1	1	18	3	2	2	1	2	1	0	1	9	2	5	5	5	15	0	0	3	2	1
4081	1	Baseline	22.05	3	1	2	0	1	1	9	2	2	2	1	1	0	0	0	6	2	8	3	8	19	3	2	3	2	1
4083	2	Baseline	25.38	0	1	11	14	2	1	18	3	2	2	2	3	2	0	1	12	2	5	5	5	15	0	0	4	2	2
4084	1	Baseline	24.33	7	1	13	21	2	2	14	2	1	0	1	0	1	0	1	4	1	8	2	8	18	5	20	4	2	2
4085	1	Baseline	21.85	8	1	12	8	1	1	17	3	2	2	2	1	1	0	2	10	2	7	8	6	21	3	10	4	2	2
4090	2	Baseline	24.2	7	1	11	19	2	1	19	3	2	3	0	2	1	0	1	9	2	8	4	6	18	5	10	4	2	2
4095	2	Baseline	20.7	9	1	11	19	2	1	19	3	2	3	0	2	1	0	2	10	2	8	4	6	18	0	2	3	2	1
4100	1	Baseline	20.23	7	1	3	4	1	1	8	2	2	3	0	0	0	0	1	6	2	5	2	7	14	0	0	4	2	2
4102	1	Baseline	21.62	11	2	15	18	2	1	20	3	2	3	2	3	1	0	3	14	2	8	7	6	21	9	8	6	2	2
4103	2	Baseline	20.38	7	1	4	22	2	2	17	3	2	3	1	1	1	0	3	11	2	9	7	5	21	0	20	3	2	1
4107	2	Baseline	22.5	14	2	22	28	2	2	21	3	2	3	3	1	1	0	2	12	2	10	0	3	13	0	14	4	2	2
4109	2	Baseline	21.18	3	1	14	12	1	1	16	3	2	3	2	3	1	0	1	12	2	7	5	8	20	0	10	5	2	2
4110	1	Baseline	22.57	5	1	11	6	1	1	10	2	2	2	0	0	1	0	2	7	2	7	6	3	16	2	10	3	2	1
4111	1	Baseline	22.4	1	1	9	19	2	1	16	3	2	3	1	1	1	1	1	10	2	9	9	10	28	2	10	4	2	2
4114	2	Baseline	21.83	10	2	2	0	1	1	7	1	1	2	1	0	1	0	2	7	2	2	3	4	9	0	0	5	2	2
4115	2	Baseline	24.32	3	1	4	0	1	1	16	3	2	3	3	3	1	3	1	16	2	3	3	3	9	0	2	4	2	2
4118	2	Baseline	20.57	7	1	2	11	1	1	10	2	2	2	1	1	1	0	1	8	2	5	8	7	20	1	3	4	2	2
4119	1	Baseline	24	1	1	6	12	1	1	14	2	1	3	2	2	1	0	0	9	2	7	2	7	16	0	10	5	2	2
4121	1	Baseline	24.1	2	1	13	15	2	1	20	3	2	3	0	1	1	0	2	9	2	8	6	6	20	1	1	6	2	2
4129	1	Baseline	24.83	2	1	6	6	1	1	11	2	1	2	0	0	1	0	1	5	1	6	1	3	10	6	20	4	2	2
4130	2	Baseline	21.08	4	1														0	1				0			4	2	2
4134	1	Baseline	21.35	6	1	2	0	1	1	13	2	2	2	1	0	1	0	1	7	2	3	3	4	10	0	1	4	2	2
4136	1	Baseline	22.22	9	1	6	8	1	1	18	3	1	3	2	3	1	0	3	13	2	8	6	1	15	7	15	4	2	2
4143	2	Baseline	21.52	7	1	4	13	1	1	8	2	1	0	0	0	2	0	1	4	1	8	4	3	15	5	14	3	2	1
4146	2	Baseline	22.72	7	1	6	4	1	1	16	3	2	3	0	0	1	0	1	7	2	6	7	7	20	2	0	4	2	2
4147	1	Baseline	22.23	6	1	3	0	1	1	15	3	2	2	2	1	1	0	1	9	2	6	4	7	17	8	24	4	2	2
4150	2	Baseline	21.72	8	1	3	3	1	1	6	1	1	1	0	0	1	1	1	5	1	7	2	7	16	1	10	3	2	1
4151	2	Baseline	23.23	5	1	5	5	1	1	10	2	2	3	2	2	1	0	1	11	2	6	6	1	13	2	4	4	2	2
4153	1	Baseline	25.8	3	1	9	16	2	1	21	3	1	2	3	2	0	0	2	10	2	9	6	4	19	18	2	6	2	2
4157	2	Baseline	21.47	11	2	4	5	1	1	7	1	1	1	1	0	1	0	1	5	1	7	3	3	13	0	10	3	2	1
4158	1	Baseline	22.07	5	1	0	5	1	1	9	2	1	2	0	0	1	0	2	5	1	6	2	2	10	2	15	4	2	2
4160	2	Baseline	25.15	2	1	17	17	2	1	10	2	1	3	2	1	1	0	1	9	2	4	2	8	14	1	5	4	2	2
4162	2	Baseline	23.13	4	1	2	5	1	1	12	2	3	3	1	2	1	0	2	12	2	6	4	2	12	2	15	4	2	2
4163	1	Baseline	24.1	10	2	0	15	2	1	16	3	2	3	2	3	1	1	1	13	2	8	3	3	14	9	15	4	2	2
4165	2	Baseline	23.43	3	1	12	3	1	1	15	3	3	3	0	2	1	0	1	10	2	6	3	2	11	0	10	4	2	2
4167	2	Baseline	21.68	4	1	7	8	1	1	19	3	2	3	2	3	1	0	1	12	2	5	6	5	16	0	3	4	2	2
4168	1	Baseline	22.18	13	2	5	3	1	1	10	2	1	2	1	1	1	0	2	8	2	6	4	6	16	0	7	4	2	2
4171	1	Baseline	21.57	6	1	1	2	1	1	8	2	1	3	0	0	1	0	1	6	2	3	4	3	10	0	5	3	2	1
4178	2	Baseline	20.57	14	2	1	1	1	1	9	2	1	3	0	0	1	0	1	6	2	7	1	3	11	0	5	4	2	2
5003	1	Baseline	23.9	3	1	4	9	1	1	8	2	2	3	2	0	1	0	1	9	2	4	2	6	12	0	2	3	2	1
5004	2	Baseline	22.15	4	1	10	57	2	2	9	2	2	3	1	1	2	0	3	12	2	7	7	5	19	0	10	4	2	2
5005	1	Baseline	23.4	15	2	26	31	2	2	9	2	1	0	0	0	1	0	1	3	1	8	10	8	26	1	3	1	1	1
5008	1	Baseline	23	6	1	2	3	1	1	8	2	1	3	1	3	1	0	1	10	2	7	2	4	13	1	3	6	2	2
5012	1	Baseline	23.5	4	1	8	1	1	1	3	1	0	1	0	0	1	0	0	2	1	3	1	1	5	8	8	4	2	2
5016	2	Baseline	22.7	4	1																						4	2	2
5021	2	Baseline	22.28	6	1	45	51	2	2	19	3	3	3	2	0	1	0	1	10	2	8	3	3	14	1	5	4	2	2
5024	2	Baseline	25.13	8	1	2	2	1	1	8	2	1	2	2	0	1	0	1	7	2	3	1	1	5	1	3	4	2	2
5026	1	Baseline	24.35	5	1	7	16	2	1	14	2	3	3	2	3	1	3	2	17	2	3	7	3	13	0	3	3	2	1
6001	1	Baseline	22.58	7	1	2	0	1	1	7	1	1	1	0	0	1	0	1	4	1	5	1	2	8	2	7	3	2	1
6003	2	Baseline	23.05	15	2	15	18	2	1	16	3	3	1	1	0	1	0	2	8	2	9	7	3	19	5	8	2	1	1
6004	1	Baseline	23.43	7	1	8	5	1	1	5	1	1	1	0	0	1	0	1	4	1	4	1	2	7	2	0	1	1	1
6007	2	Baseline	22.03	6	1	5	14	2	1	16	3	1	1	0	0	1	0	2	5	1	10	8	6	24	7	20	2	1	1
6009	1	Baseline	24.07	1	1	13	19	2	1	22	4	1	3	0	0	1	0	2	7	2	9	7	2	18	7	10	2	1	1
6012	2	Baseline	22.08	10	2	1	0	1	1	13	2	1	1	2	0	1	0	1	6	2	3	2	2	7	3	4	4	2	2
6015	1	Baseline	22.72	1	1	4	9	1	1	3	1	3	3	1	1	2	3	1	14	2	10	3	3	16	4	10	4	2	2
6016	2	Baseline	25.2	7	1	20	20	2	2	12	2	1	1	0	0	1	0	2	5	1	8	3	1	12	0	0	2	1	1
6020	2	Baseline	24.73	5	1	0	2	1	1	12	2	1	1	0	0	1	0	0	3	1	5	7	4	16	0	3	1	1	1
6032	1	Baseline	22.15	3	1	7	3	1	1	15	3	3	2	2	1	0	0	0	8	2	3	5	9	17	1	2	4	2	2
6041	1	Baseline	22.17	4	1	2	1	1	1	9	2	2	3	1	0	1	0	1	8	2	4	2	5	11	0	3	3	2	1
6044	2	Baseline	24.83	5	1	13	18	2	1	24	4	3	2	2	1	2	0	2	12	2	10	8	8	26	20	20	5	2	2
6047	2	Baseline	26.22	9	1	15	9	1	1	18	3	3	3	1	1	1	0	2	11	2	6	7	10	23	10	10	4	2	2
6056	1	Baseline	22.08	4	1	10	4	1	1	7	1	1	3	0	0	1	0	1	6	2	5	2	3	10	0	3	3	2	1
6057	2	Baseline	21.28	1	1	3	12	1	1	14	2	1	2	1	2	0	0	2	8	2	7	7	6	20	0	20	3	2	1
6063	1	Baseline	25.38	6	1	4	6	1	1	10	2	2	2	1	0	1	0	1	7	2	6	3	2	11	5	3	3	2	1
6064	1	Baseline	22.9	11	2	5	0	1	1	11	2	1	3	1	1	0	0	1	7	2	7	3	1	11	2	10	4	2	2
6071	1	Baseline	22.18	7	1	5	8	1	1	12	2	2	2	1	0	1	0	1	7	2	7	4	8	19	0	10	4	2	2
6072	2	Baseline	25.63	5	1	3	24	2	2	20	3	3	3	2	3	1	3	1	16	2	10	10	2	22	5	10	4	2	2
6074	1	Baseline	21.22	1	1	18	11	1	1	17	3	2	3	1	3	1	3	1	14	2	7	6	5	18	4	15	4	2	2
6082	2	Baseline	21.9	15	2																						4	2	2
6088	2	Baseline	23.28	5	1	5	5	1	1	6	1	2	2	1	1	1	0	1	8	2	5	2	5	12	2	6	3	2	1
6094	1	Baseline	21.28	3	1	7	9	1	1	15	3	2	3	1	1	1	3	1	12	2	7	5	5	17	2	15	3	2	1
6096	1	Baseline	22.13	5	1	3	3	1	1	18	3	3	3	1	2	1	0	2	12	2	7	8	8	23	4	20	2	1	1
4048	1	Baseline	23	2	1	12	19	2	1	19	3	2	3	2	1	1	0	2	11	2	10	5	7	22	2	15	4	2	2
4065	1	Baseline	22.5	10	2	1	5	1	1	9	2	1	0	1	0	1	0	1	4	1	8	3	5	16	15	20	4	2	2
4070	1	Baseline	26.5	1	1	7	7	1	1	8	2	1	1	1	0	1	1	0	5	1	3	1	7	11	1	2	3	2	1
4082	1	Baseline	24.5	6	1	7	18	2	1	14	2	2	3	1	0	1	0	3	10	2	6	7	4	17	6	12	4	2	2
4106	1	Baseline	21.75	2	1	1	5	1	1	17	3	3	3	1	2	1	0	1	11	2	5	4	4	13	1	10	3	2	1
4138	1	Baseline	24.5	10	2	10	15	2	1	14	2	2	1	1	0	2	0	3	9	2	7	5	5	17	5	30	4	2	2
4156	2	Baseline	24.25	3	1	6	14	2	1	7	1	1	0	0	0	1	0	1	3	1	6	4	5	15	6	0	4	2	2
4159	1	Baseline	23.25	6	1	7	24	2	2	10	2	1	3	0	0	1	0	1	6	2	8	2	6	16	8	16	4	2	2
5001	1	Baseline	23	5	1	14	27	2	2	18	3	2	3	2	2	1	0	2	12	2	8	0	7	15	6	15	4	2	2
6021	2	Baseline	24.25	6	1	11	9	1	1	17	3	2	3	2	3	2	1	1	14	2	7.5	5	6	18.5	12	18	1	1	1
6043	2	Baseline	23.75	6	1	2	11	1	1	11	2	2	1	1	0	1	1	1	7	2	5	6	8	19	6	10	3	2	1
6062	2	Baseline	20.75	4	1	1	5	1	1	11	2	1	2	1	0	2	0	2	8	2	5	6	6	17	1	30	4	2	2
4001	2	Post																									3	2	1	5	2	2	2	1	1	13	1	1
4012	2	Post																									1	1	1	1	1	1	1	4	2	2	7	2
4018	1	Post																									3	2	1	3	2	1	2	2	1	9	4	2
4019	2	Post																									3	2	1	4	2	2	2	1	1	13	2	1
4020	2	Post																									3	2	1	2	1	1	1	3	1	5	5	2
4021	1	Post																									1	1	1	1	1	1	1	4	2	2	6	2
4023	1	Post		3	1	1	0	1	1	4	1	1	3	2	3	1	0	0	10	2	1	1	1	3	0	0	4	2	2	4	2	2	2	1	1	13	2	1
4024	1	Post		4	1	1	3	1	1	6	1	1	1	0	0	1	3	2	8	2	5	3	3	11	3	5	2	1	1	2	1	1	1	3	1	5	6	2
4027	2	Post	23.77	4	1	8	4	1	1	9	2	2	2	1	2	1	0	1	9	2	3	4	2	9	1	5	3	2	1	4	2	2	2	1	1	13	2	1
4028	2	Post		9	1	2	2	1	1	6	1	1	1	0	2	2	0	1	7	2	4	1	3	8	0	12	4	2	2	3	2	1	2	2	1	9	3	1
4029	2	Post		4	1	3	1	1	1	3	1	0	0	0	0	1	0	0	1	1	4	1	1	6	0	0	1	1	1	1	1	1	1	4	1	1	7	2
4033	2	Post		3	1	8	12	1	1	11	2	1	3	0	0	1	0	3	8	2	8	5	3	16	10	10	2	1	1	2	1	1	1	3	2	6	3	1
4035	1	Post		1	1	5	1	1	1	8	2	1	2	0	0	1	0	1	5	1	4	2	6	12	0	5	3	2	1	2	1	1	1	3	1	5	6	2
4036	2	Post		5	1	3	3	1	1	9	2	1	3	0	1	1	0	0	6	2	3	1	1	5	1	7	3	2	1	3	2	1	2	2	1	9	3	1
4037	1	Post	23.58	5	1	3	2	1	1	7	1	0	2	0	0	1	0	1	4	1	2	2	2	6	0	0	2	1	1	3	2	1	2	3	1	5	5	2
4038	2	Post	21.98	2	1	0	3	1	1	6	1	0	2	0	0	1	0	0	3	1	1	3	2	6	0	2	1	1	1	1	1	1	1	4	1	1	6	2
4040	2	Post		11	2	11	5	1	1	4	1	1	1	0	0	1	1	1	5	1	2	2	2	6	4	3	1	1	1	2	1	1	1	3	1	5	5	2
4044	1	Post	21.53	6	1	4	12	1	1	6	1	1	0	0	0	1	0	1	3	1	1	1	1	3	0	0	2	1	1	2	1	1	1	4	1	1	5	2
4049	2	Post		2	1	3	4	1	1	10	2	1	3	0	0	1	0	0	5	1	5	8	2	15	0	2	2	1	1	2	1	1	1	3	1	5	4	2
4050	1	Post	23.67	5	1	12	9	1	1	11	2	2	3	0	0	2	0	1	8	2	7	2	8	17	4	15	2	1	1	3	2	1	2	2	2	10	5	2
4052	1	Post	22.05	3	1	4	1	1	1	6	1	1	1	0	0	1	0	1	4	1	3	2	2	7	0	4	3	2	1	3	2	1	2	2	1	9	3	1
4056	2	Post	23.48	3	1	12	10	1	1	6	1	1	1	0	0	1	0	1	4	1	6	2	5	13	1	0	3	2	1	2	1	1	1	3	2	6	5	2
4058	2	Post		2	1	9	20	2	2	12	2	1	2	1	1	1	0	1	7	2	8	2	5	15	2	8	1	1	1	1	1	1	1	4	2	2	6	2
4062	1	Post	21.58	14	2	11	26	2	2	16	3	2	3	1	3	1	0	3	13	2	8	2	7	17	0	20	4	2	2	4	2	2	2	1	1	13	1	1
4063	2	Post	21.25	5	1	17	14	2	1	23	4	3	3	0	1	2	0	2	11	2	8	6	8	22	3	30	2	1	1	2	1	1	1	3	1	5	3	1
4064	2	Post	21.33	9	1	6	6	1	1	13	2	1	1	0	0	1	0	1	4	1	3	3	3	9	0	0	1	1	1	2	1	1	1	3	1	5	6	2
4066	1	Post		9	1	11	23	2	2	15	3	3	3	2	0	1	0	1	10	2	7	5	7	19	5	20	4	2	2	4	2	2	2	1	2	14	2	1
4069	1	Post	19.87	5	1	8	11	1	1	13	2	2	3	3	3	1	0	1	13	2	4	4	4	12	0	14	4	2	2	5	2	2	2	1	1	13	1	1
4071	1	Post	23.05	2	1	1	2	1	1	1	1	0	1	0	0	1	0	0	2	1	1	3	1	5	0	0	1	1	1	2	1	1	1	4	1	1	7	2
4072	2	Post	23.32	2	1	1	0	1	1	4	1	1	3	0	0	1	0	0	5	1	5	1	5	11	0	0	1	1	1	2	1	1	1	3	1	5	5	2
4073	1	Post	22.77	5	1	13	1	1	1	13	2	2	3	1	2	1	0	2	11	2	4	3	6	13	3	10	4	2	2	3	2	1	2	2	1	9	2	1
4076	2	Post	25.15	8	1	3	6	1	1	7	1	1	1	0	1	1	0	1	5	1	2	4	4	10	10	0	4	2	2	3	2	1	2	2	1	9	2	1
4077	2	Post	22.42	3	1	4	0	1	1	16	3	2	3	1	3	1	0	1	11	2	5	5	5	15	0	8	3	2	1	4	2	2	2	1	1	13	1	1
4081	1	Post		2	1	4	10	1	1	26	4	3	2	3	3	1	0	2	14	2	10	5	5	20	2	10	4	2	2	6	2	2	3	1	2	14	1	1
4083	2	Post	20.8	2	1	18	14	2	1	14	2	1	2	1	3	2	0	1	10	2	5	8	5	18	0	4	4	2	2	3	2	1	2	2	1	9	2	1
4084	1	Post	22.33	7	1	10	16	2	1	15	3	2	0	0	0	1	0	1	4	1	7	2	7	16	0	20	5	2	2	4	2	2	2	1	1	13	3	1
4085	1	Post	21.07	7	1	15	6	1	1	20	3	3	3	1	1	2	0	2	12	2	7	5	6	18	4	15	4	2	2	4	2	2	2	1	2	14	1	1
4090	2	Post		6	1	6	23	2	2	10	2	1	2	0	1	1	0	1	6	2	4	2	2	8	0	2	3	2	1	3	2	1	2	3	1	5	5	2
4095	2	Post	19.98	4	1	2	2	1	1	7	1	1	1	1	0	1	0	0	4	1	2	2	2	6	0	1	1	1	1	2	1	1	1	4	2	2	6	2
4100	1	Post	20.77	9	1	1	8	1	1	12	2	2	3	0	0	1	0	1	7	2	6	6	6	18	0	2	3	2	1	3	2	1	2	2	1	9	2	1
4102	1	Post	21.72	12	2	6	17	2	1	17	3	2	3	2	3	1	0	3	14	2	8	6	5	19	8	0	4	2	2	4	2	2	2	1	1	13	1	1
4103	2	Post	21.67	4	1	1	11	1	1	7	1	1	3	0	1	1	0	2	8	2	8	2	2	12	0	4	2	1	1	3	2	1	2	2	1	9	1	1
4107	2	Post	20.63	6	1	17	25	2	2	9	2	1	2	0	0	2	0	1	6	2	3	1	2	6	0	12	4	2	2	2	1	1	1	3	1	5	6	2
4109	2	Post	20.23	8	1	13	7	1	1	6	1	1	2	0	0	1	0	1	5	1	3	3	5	11	0	4	5	2	2	2	1	1	1	3	1	5	6	2
4110	1	Post	23.95	8	1	17	9	1	1	16	3	2	2	1	0	2	1	1	9	2	6	7	7	20	1	1	4	2	2	4	2	2	2	1	1	13
4111	1	Post	22.28	4	1	8	19	2	1	21	3	3	3	1	3	1	0	2	13	2	8	10	8	26	2	10	4	2	2	5	2	2	2	1	1	13	1	1
4114	2	Post		8	1	3	2	1	1	12	2	1	2	1	1	1	0	1	7	2	3	2	4	9	0	2	5	2	2	4	2	2	2	1	1	13	2	1
4115	2	Post	23.72	1	1	1	0	1	1	11	2	2	2	3	3	1	0	0	11	2	2	2	2	6	0	5	3	2	1	4	2	2	2	1	2	14	3	1
4118	2	Post	22.67	6	1	1	5	1	1	10	2	2	3	1	2	0	0	1	9	2	7	5	6	18	2	10	4	2	2	4	2	2	2	1	1	13	1	1
4119	1	Post	23.32	1	1	2	6	1	1	8	2	1	3	1	1	1	0	0	7	2	2	3	5	10	0	2	3	2	1	3	2	1	2	2	1	9	3	1
4121	1	Post		5	1	11	11	1	1	14	2	2	2	1	1	1	0	1	8	2	8	4	4	16	0	9	3	2	1	3	2	1	2	2	1	9	5	2
4129	1	Post	24.98	3	1	4	2	1	1	14	2	1	1	0	0	1	0	1	4	1	5	2	3	10	8	0	4	2	2	3	2	1	2	2	1	9	3	1
4130	2	Post		3	1	2	0	1	1	6	1	1	1	0	0	1	0	0	3	1	2	1	2	5	0	0	4	2	2	2	1	1	1	4	1	1	6	2
4134	1	Post	21.9	7	1	2	4	1	1	9	2	1	3	1	2	1	0	0	8	2	3	2	4	9	0	12	4	2	2	3	2	1	2	2	1	9	3	1
4136	1	Post	23.1	9	1	5	11	1	1	15	3	2	3	0	1	1	0	2	9	2	7	4	2	13	5	0	4	2	2	3	2	1	2	2	1	9	3	1
4143	2	Post	24.72	3	1	4	0	1	1	1	1	0	0	0	0	1	0	0	1	1	2	1	2	5	0	6	3	2	1	3	2	1	2	2	1	9	4	2
4146	2	Post		4	1	9	7	1	1	7	1	1	2	0	0	1	0	1	5	1	6	3	5	14	4	20	4	2	2	3		1		2	1	9	6	2
4147	1	Post	21.3	4	1	0	2	1	1	3	1	0	1	1	0	1	0	0	3	1	2	1	2	5	0	0	4	2	2	2	1	1	1	3	2	6	6	2
4150	2	Post	19.75	3	1	3	4	1	1	2	1	1	1	0	0	0	0	1	3	1	2	1	2	5	0	0	3	2	1	2	1	1	1	4	2	2	6	2
4151	2	Post	23.23	5	1	0	1	1	1	0	1	0	0	0	0	0	0	0	0	1	1	1	1	3	0	1	4	2	2	1	1	1	1	4	2	2	7	2
4153	1	Post	24.73	6	1	5	13	1	1	13	2	2	2	1	0	1	0	2	8	2	8	5	4	17	13	0	6	2	2	4	2	2	2	1	1	13	2	1
4157	2	Post	20.22	5	1	2	1	1	1	1	1	1	1	0	0	1	0	1	4	1	2	3	3	8	0	4	3	2	1	2	1	1	1	3	2	6	6	2
4158	1	Post		3	1	3	1	1	1	6	1	1	2	0	1	1	3	0	8	2	3	1	1	5	5	5	4	2	2	3	2	1	2	3	1	5	3	1
4160	2	Post	22.62	1	1	2	1	1	1	2	1	0	2	0	0	1	0	0	3	1	1	1	1	3	0	15	4	2	2	1	1	1	1	4	1	1	7	2
4162	2	Post	22.13	4	1	8	9	1	1	8	2	2	3	2	3	1	0	2	13	2	5	5	2	12	1	0	4	2	2	5	2	2	2	1	4	16	1	1
4163	1	Post	26.62	8	1	0	8	1	1	18	3	2	3	3	3	1	0	1	13	2	8	3	4	15	10	15	4	2	2	5	2	2	2	1	1	13	1	1
4165	2	Post		4	1	6	1	1	1	3	1	1	2	0	0	1	0	0	4	1	2	1	1	4	0	0	4	2	2	2	1	1	1	3	1	5	5	2
4167	2	Post	21.42	3	1	0	5	1	1	7	1	1	2	1	1	1	0	1	7	2	1	1	1	3	0	0	4	2	2	2	1	1	1	3	2	6	5	2
4168	1	Post		14	2	3	2	1	1	11	2	1	3	1	1	1	0	2	9	2	6	5	6	17	2	5	4	2	2	4	2	2	2	1	1	13	2	1
4171	1	Post	21.7	7	1	6	1	1	1	8	2	2	3	0	0	1	0	1	7	2	3	5	4	12	0	5	3	2	1	3	2	1	2	2	1	9	2	1
4178	2	Post		9	1	0	2	1	1	0	1	0	1	0	0	1	0	1	3	1	4	1	3	8	0	0	4	2	2	1	1	1	1	4	1	1	1	1
5003	1	Post		7	1	6	8	1	1	6	1	1	3	0	0	1	3	1	9	2	2	4	3	9	0	0	1	1	1	2	1	1	1	4	1	1	5	2
5004	2	Post																									4	2	2	4	2	2	2	3	2	6	5	2
5005	1	Post																									1	1	1	4	2	2	2	4	1	1	3	1
5008	1	Post		6	1	2	3	1	1	8	2	1	3	1	2	1	0	1	9	2	7	2	4	13	0	4	5	2	2	3	2	1	2	2	1	9	4	2
5012	1	Post		2	1	3	3	1	1	10	2	0	1	0	1	1	0	0	3	1	5	0	0	5	1	2	4	2	2	3	2	1	2	2	1	9	1	1
5016	2	Post																									2	1	1	1	1	1	1	4	1	1	6	2
5021	2	Post		4	1	31	42	2	2	11	2	2	2	1	1	1	0	1	8	2	5	4	3	12	0	3	3	2	1	3	2	1	2	2	2	10	2	1
5024	2	Post		1	1	0	1	1	1	7	1	1	2	2	1	0	0	0	6	2	3	2	4	9	0	0	4	2	2	3	2	1	2	2	1	9	4	2
5026	1	Post		3	1	3	2	1	1	12	2	2	3	1	3	1	0	1	11	2	2	3	3	8	0	0	3	2	1	3	2	1	2	3	2	6	3	1
6001	1	Post		2	1	2	1	1	1	5	1	1	0	0	0	1	0	1	3	1	3	1	1	5	3	5	3	2	1	3	2	1	2	3	1	5	5	2
6003	2	Post		12	2	12	12	1	1	11	2	1	0	0	0	1	3	1	6	2	8	3	3	14	4	10	2	1	1	2	1	1	1	3	1	5	5	2
6004	1	Post		7	1	0	0	1	1	5	1	1	2	0	0	1	0	1	5	1	3	1	1	5	0	0	1	1	1	3	2	1	2	2	1	9	4	2
6007	2	Post		7	1	2	3	1	1	7	1	1	1	0	0	1	0	1	4	1	6	1	1	8	3	5	2	1	1	2	1	1	1	4	1	1	7	2
6009	1	Post		5	1	9	18	2	1	16	3	2	3	0	1	1	0	1	8	2	9	4	2	15	3	9	2	1	1	3	2	1	2	3	1	5	4	2
6012	2	Post		4	1	16	13	1	1	6	1	2	3	0	0	1	3	1	10	2	2	1	1	4	10	0	4	2	2	3	2	1	2	2	2	10	4	2
6015	1	Post		2	1	4	7	1	1	6	1	2	2	0	0	2	0	1	7	2	3	5	1	9	0	1	4	2	2	2	1	1	1	3	1	5	6	2
6016	2	Post		4	1	28	24	2	2	3	1	1	2	0	0	1	3	2	9	2	1	1	1	3	0	3	1	1	1	1	1	1	1	4	1	1	6	2
6020	2	Post		3	1	0	0	1	1	7	1	1	2	1	0	1	0	0	5	1	1	1	1	3	0	0	1	1	1	3	2	1	2	2	1	9	2	1
6032	1	Post		3	1	3	4	1	1	9	2	1	2	1	1	1	3	1	10	2	7	4	9	20	1	0	1	1	1	1	1	1	1	4	1	1	5	2
6041	1	Post		3	1	6	8	1	1	9	2	1	3	1	2	2	0	1	10	2	3	4	6	13	12	12	1	1	1	3	2	1	2	3	2	6	5	2
6044	2	Post		7	1	9	16	2	1	27	4	3	3	1	3	2	0	2	14	2	10	9	10	29	0	5	5	2	2	4	2	2	2	1	1	13	2	1
6047	2	Post		9	1	13	5	1	1	14	2	2	2	0	0	1	0	2	7	2	7	4	10	21	0	2	3	2	1	3	2	1	2	2	1	9	3	1
6056	1	Post		3	1	5	1	1	1	8	2	1	3	0	0	1	0	1	6	2	5	1	2	8	0	15	3	2	1	4	2	2	2	1	1	13	2	1
6057	2	Post		10	2	8	17	2	1	12	2	1	3	0	1	1	0	2	8	2	7	8	8	23	2	3	2	1	1	4	2	2	2	1	1	13	3	1
6063	1	Post		5	1	1	3	1	1	9	2	1	2	0	0	0	0	1	4	1	5	2	3	10	1	10	4	2	2	2	1	1	1	3	1	5	6	2
6064	1	Post		6	1	3	11	1	1	13	2	1	2	0	0	0	0	2	5	1	8	3	3	14	1	2	3	2	1	4	2	2	2	1	1	13	3	1
6071	1	Post		5	1	4	3	1	1	4	1	0	1	0	1	1	0	1	4	1	1	2	1	4	0	8	1	1	1	1	1	1	1	1	4	16	6	2
6072	2	Post		4	1	4	12	1	1	21	3	3	3	1	3	1	0	2	13	2	10	10	2	22	0	0	4	2	2	6	2	2	3	1	1	13	2	1
6074	1	Post		3	1	12	9	1	1	8	2	1	1	0	0	1	0	2	5	1	7	6	6	19	0	6	4	2	2	3	2	1	2	2	2	10	5	2
6082	2	Post		7	1	14	8	1	1	7	1	0	1	0	0	1	3	2	7	2	3	2	3	8	1	8	1	1	1	2	1	1	1	4	2	2	6	2
6088	2	Post		1	1	4	3	1	1	5	1	1	2	1	1	1	0	1	7	2	5	3	3	11	0	2	3	2	1	3	2	1	2	2	1	9	3	1
6094	1	Post		1	1	3	5	1	1	8	2	1	3	1	2	1	3	1	12	2	4	6	7	17	5	20	1	1	1	2	1	1	1	4	1	1	6	2
6096	1	Post		3	1	11	5	1	1	15	3	2	3	0	1	1	0	1	8	2	5	6	6	17	0	0	4	2	2	4	2	2	2	1	1	13	2	1

## Sheet: subjective_key
ParticipantID
Treatment	1	placebo	2	melatonin
StudyPhase		Baseline vs post-treatment
DLMO
ESS		Epworth Sleepiness scale total score
ESS_dichomotised	1	normal/borderline	2	excessive daytime sleepiness
BAI		Beck Anxiety Inventory
BDI_II		Beck Depression Inventory
BDI_Dich1
BDI_Dich2
ISI		Insomnia Severity Index
ISI_groups	1	Absent	2	sub threshold	3	moderate	4	severe
PSQI_1		PSQI component 1
PSQI_2		PSQI component 2
PSQI_3		PSQI component 3
PSQI_4		PSQI component 4
PSQI_5		PSQI component 5
PSQI_6		PSQI component 6
PSQI_7		PSQI component 7
PSQI_total		PSQI total score
PSQI_greater_than_5	1	Normal	2	Poor Sleep
Sheehan_1		Sheehan Disability Scale Question 1
Sheehan_2		Sheehan Disability Scale Question 2
Sheehan_3		Sheehan Disability Scale Question 3
Sheehan_total		Sheehan Disability Scale Total Score
Absenteeism		from Sheehan Disability Scale
Presenteeism		from Sheehan Disability Scale
CGISQ1		Clinical Global Impression Scale 1
CGISQ1_1to2		Clinical Global Impression Scale 1	1	1 to 2	2	3 to 7
CGISQ1_1to3		Clinical Global Impression Scale 1	1	1 to 3	2	4 to 7
CGISQ2		Clinical Global Impression Scale 2						Assessed post treatment only
CGISQ2_1to2		Clinical Global Impression Scale 2	1	1 to 2	2	3 to 7		Assessed post treatment only
CGISQ2_1to3		Clinical Global Impression Scale 2	1	1 to 3	2	4 to 7		Assessed post treatment only
CGISQ2_3groups								Assessed post treatment only
CGISQ3_Ther		Clinical Global Impression Scale Therapeutic						Assessed post treatment only
CGISQ3_SE								Assessed post treatment only
CGI_EffIndex_total		Clinical Global Impression Scale Efficacy						Assessed post treatment only
PGIS		Patient Global Impression Scale						Assessed post treatment only
PGIS_1to3		Patient Global Impression Scale	1	1 to 3	2	4 to 7		Assessed post treatment only

## Sheet: PROMIS_data
ParticipantID	Treatment	StudyPhase	PROMIS_SD	PROMIS_SRI
4001	2	Baseline	22	24
4012	2	Baseline	19	20
4018	1	Baseline	21	24
4019	2	Baseline	24	23
4020	2	Baseline	27	18
4021	1	Baseline	13	27
4023	1	Baseline	25	15
4024	1	Baseline	17	13
4027	2	Baseline	24	12
4028	2	Baseline	17	31
4029	2	Baseline	23	22
4033	2	Baseline	28	35
4035	1	Baseline	19	22
4036	2	Baseline	30	24
4037	1	Baseline	21	15
4038	2	Baseline	19	16
4040	2	Baseline	21	18
4044	1	Baseline	34	18
4049	2	Baseline	18	16
4050	1	Baseline	30	24
4052	1	Baseline	15	13
4056	2	Baseline	18	20
4058	2	Baseline	25	26
4062	1	Baseline	31	34
4063	2	Baseline	31	38
4064	2	Baseline	27	32
4066	1	Baseline	31	32
4069	1	Baseline	37	23
4071	1	Baseline	20	18
4072	2	Baseline	20	12
4073	1	Baseline	29	22
4076	2	Baseline	15	12
4077	2	Baseline	36	25
4081	1	Baseline	13	19
4083	2	Baseline	29	26
4084	1	Baseline	18	21
4085	1	Baseline	32	33
4090	2	Baseline	27	24
4095	2	Baseline	25	12
4100	1	Baseline	22	26
4102	1	Baseline	31	31
4103	2	Baseline	29	30
4107	2	Baseline	33	36
4109	2	Baseline	24	29
4110	1	Baseline	18	28
4111	1	Baseline	24	24
4114	2	Baseline	23	21
4115	2	Baseline	24	16
4118	2	Baseline	17	26
4119	1	Baseline	17	16
4121	1	Baseline	30	33
4129	1	Baseline	17	28
4130	2	Baseline	27	10
4134	1	Baseline	20	15
4136	1	Baseline	34	32
4143	2	Baseline	15	27
4146	2	Baseline	27	24
4147	1	Baseline	23	18
4150	2	Baseline	16	18
4151	2	Baseline	33	30
4153	1	Baseline	20	18
4157	2	Baseline	26	25
4158	1	Baseline	18	24
4160	2	Baseline	25	21
4162	2	Baseline	24	30
4163	1	Baseline	25	35
4165	2	Baseline	33	22
4167	2	Baseline	34	21
4168	1	Baseline	20	23
4171	1	Baseline	21	19
4178	2	Baseline	20	24
5003	1	Baseline	23	23
5004	2	Baseline	21	33
5005	1	Baseline	23	26
5008	1	Baseline	23	21
5012	1	Baseline	18	23
5016	2	Baseline	27	27
5021	2	Baseline	27	32
5024	2	Baseline	23	22
5026	1	Baseline	29	14
6001	1	Baseline	16	19
6003	2	Baseline	20	26
6004	1	Baseline	17	20
6007	2	Baseline	22	24
6009	1	Baseline	23	21
6012	2	Baseline	18	19
6015	1	Baseline	23	30
6016	2	Baseline	11	10
6020	2	Baseline	14	9
6032	1	Baseline	29	22
6041	1	Baseline	24	22
6044	2	Baseline	28	33
6047	2	Baseline	25	27
6056	1	Baseline	17	14
6057	2	Baseline	20	33
6063	1	Baseline	21	17
6064	1	Baseline	21	22
6071	1	Baseline	24	23
6072	2	Baseline	27	30
6074	1	Baseline	23	32
6082	2	Baseline	19	30
6088	2	Baseline	25	30
6094	1	Baseline	32	21
6096	1	Baseline	17	25
4001	2	Week1	28	18
4012	2	Week1	9	13
4018	1	Week1	30	25
4019	2	Week1	23	20
4020	2	Week1	18	16
4021	1	Week1	12	16
4023	1	Week1	23	15
4024	1	Week1	17	11
4027	2	Week1	25	20
4028	2	Week1	15	21
4029	2	Week1	21	16
4033	2	Week1	36	30
4035	1	Week1	18	17
4036	2	Week1	22	19
4037	1	Week1	17	10
4038	2	Week1	11	9
4040	2	Week1	23	15
4044	1	Week1	31	15
4049	2	Week1	29	12
4050	1	Week1	33	28
4052	1	Week1	14	10
4056	2	Week1	27	22
4058	2	Week1	19	18
4062	1	Week1	34	36
4063	2	Week1	30	26
4064	2	Week1	25	16
4066	1	Week1	26	19
4069	1	Week1	35	18
4071	1	Week1	9	8
4072	2	Week1	18	15
4073	1	Week1	32	25
4076	2	Week1	17	16
4077	2	Week1	28	17
4081	1	Week1	30	33
4083	2	Week1	31	25
4084	1	Week1	22	16
4085	1	Week1	35	29
4090	2	Week1	18	18
4095	2	Week1	21	12
4100	1	Week1	20	25
4102	1	Week1	27	23
4103	2	Week1	29	25
4107	2	Week1	20	12
4109	2	Week1	18	21
4110	1	Week1	24	27
4111	1	Week1	31	24
4114	2	Week1	24	21
4115	2	Week1	30	13
4118	2	Week1	25	18
4119	1	Week1	20	17
4121	1	Week1	25	33
4129	1	Week1	22	24
4130	2	Week1	21	12
4134	1	Week1	22	13
4136	1	Week1	27	18
4143	2	Week1	20	13
4146	2	Week1	21	16
4147	1	Week1	19	15
4150	2	Week1	10	12
4151	2	Week1	20	23
4153	1	Week1	19	20
4157	2	Week1	16	17
4158	1	Week1	22	15
4160	2	Week1	17	11
4162	2	Week1	30	33
4163	1	Week1	29	29
4165	2	Week1	21	19
4167	2	Week1	23	12
4168	1	Week1	20	26
4171	1	Week1	26	24
4178	2	Week1	23	18
5003	1	Week1	25	20
5004	2	Week1	18	15
5005	1	Week1	27	30
5008	1	Week1	30	20
5012	1	Week1	17	13
5016	2	Week1	18	11
5021	2	Week1	26	11
5024	2	Week1	19	9
5026	1	Week1	27	16
6001	1	Week1	11	24
6003	2	Week1	20	25
6004	1	Week1	17	20
6007	2	Week1	14	16
6009	1	Week1	29	18
6012	2	Week1	16	15
6015	1	Week1	21	28
6016	2	Week1	12	15
6020	2	Week1	19	13
6032	1	Week1	15	11
6041	1	Week1	22	27
6044	2	Week1	39	34
6047	2	Week1	12	14
6056	1	Week1	22	15
6057	2	Week1	24	28
6063	1	Week1	18	15
6064	1	Week1	15	21
6071	1	Week1	23	20
6072	2	Week1	25	19
6074	1	Week1	24	25
6082	2	Week1	23	10
6088	2	Week1	22	23
6094	1	Week1	9.5	11
6096	1	Week1	27	13
4001	2	Week2	27	17
4012	2	Week2	11	9
4018	1	Week2	26	25
4019	2	Week2	25	20
4020	2	Week2	24	17
4021	1	Week2	14	11
4023	1	Week2	21	12
4024	1	Week2	13	11
4027	2	Week2	21	14
4028	2	Week2	17	22
4029	2	Week2	15	10
4033	2	Week2	30	30
4035	1	Week2	21	14
4036	2	Week2	25	20
4037	1	Week2	16	11
4038	2	Week2	26	24
4040	2	Week2	19	18
4044	1	Week2	25	13
4049	2	Week2	15	10
4050	1	Week2	32	26
4052	1	Week2	16	12
4056	2	Week2	17	19
4058	2	Week2	15	15
4062	1	Week2	31	34
4063	2	Week2	28	28
4064	2	Week2	21	16
4066	1	Week2	26	18
4069	1	Week2	35	17
4071	1	Week2	9	8
4072	2	Week2	18	11
4073	1	Week2	36	25
4076	2	Week2	15	14
4077	2	Week2	27	20
4081	1	Week2	23	19
4083	2	Week2	29	26
4084	1	Week2	26	13
4085	1	Week2	36	32
4090	2	Week2	20	15
4095	2	Week2	17	12
4100	1	Week2	23	14
4102	1	Week2	28	31
4103	2	Week2	27	20
4107	2	Week2	22	16
4109	2	Week2	21	20
4110	1	Week2	30	26
4111	1	Week2	16	14
4114	2	Week2	26	12
4115	2	Week2	23	18
4118	2	Week2	20	17
4119	1	Week2	25	34
4121	1	Week2	25	30
4129	1	Week2	21	20
4130	2	Week2	17	14
4134	1	Week2	26	15
4136	1	Week2	31	31
4143	2	Week2	17	11
4146	2	Week2	26	27
4147	1	Week2	20	17
4150	2	Week2	13	13
4151	2	Week2	14	17.5
4153	1	Week2	26	23
4157	2	Week2	20	15
4158	1	Week2	16	14
4160	2	Week2	13	11
4162	2	Week2	25	25
4163	1	Week2	26	33
4165	2	Week2	17	13
4167	2	Week2	26	17
4168	1	Week2	20	20
4171	1	Week2	26	22
4178	2	Week2	20	15
5003	1	Week2	21	13
5004	2	Week2	18	15
5005	1	Week2	22	19
5008	1	Week2	22	12
5012	1	Week2	16	18
5016	2	Week2	23	35
5021	2	Week2	27	14
5024	2	Week2	18	10
5026	1	Week2	25	14
6001	1	Week2	15	16
6003	2	Week2	23	16
6004	1	Week2	14	20
6007	2	Week2	12	16
6009	1	Week2	22	25
6012	2	Week2	24	17
6015	1	Week2	19	17
6016	2	Week2	15	12
6020	2	Week2	14.5	11.5
6032	1	Week2	18	13
6041	1	Week2	18	16
6044	2	Week2	39	35
6047	2	Week2	16	15
6056	1	Week2	22	20
6057	2	Week2	26	29
6063	1	Week2	26	16
6064	1	Week2	16	20
6071	1	Week2	23	15
6072	2	Week2	26	26
6074	1	Week2	25	25
6082	2	Week2	16	11
6088	2	Week2	21	17
6094	1	Week2	13	9
6096	1	Week2	28	13
4001	2	Week3	26	18
4012	2	Week3	14	10
4018	1	Week3	28	25
4019	2	Week3	22	22
4020	2	Week3	18	17
4021	1	Week3	16	13
4023	1	Week3	18	11
4024	1	Week3	21	12
4027	2	Week3	21	12
4028	2	Week3	15	21
4029	2	Week3	19	11
4033	2	Week3	24	25
4035	1	Week3	20	15
4036	2	Week3	32	15
4037	1	Week3	14	11
4038	2	Week3	8	8
4040	2	Week3	19	12
4044	1	Week3	17	11
4049	2	Week3	17	11
4050	1	Week3	33	26
4052	1	Week3	15	12
4056	2	Week3	15	13
4058	2	Week3	15	11
4062	1	Week3	33	36
4063	2	Week3	28	29
4064	2	Week3	21	15.5
4066	1	Week3	24	16
4069	1	Week3	37	22
4071	1	Week3	21	11
4072	2	Week3	22	12
4073	1	Week3	29	27
4076	2	Week3	19	13
4077	2	Week3	29	23
4081	1	Week3	23	26.5
4083	2	Week3	25	26
4084	1	Week3	22	13
4085	1	Week3	34	27
4090	2	Week3	20	16
4095	2	Week3	18	14
4100	1	Week3	27	23
4102	1	Week3	30	31
4103	2	Week3	22	19
4107	2	Week3	24	17
4109	2	Week3	19	20
4110	1	Week3	30	26
4111	1	Week3	27	22
4114	2	Week3	27	18
4115	2	Week3	24	12
4118	2	Week3	18	18
4119	1	Week3	19	12
4121	1	Week3	24	27
4129	1	Week3	17	20
4130	2	Week3	20	16
4134	1	Week3	23	14
4136	1	Week3	30	31
4143	2	Week3	15	10
4146	2	Week3	21	11
4147	1	Week3	20	16
4150	2	Week3	10	13
4151	2	Week3	12	12
4153	1	Week3	22	26
4157	2	Week3	18	12
4158	1	Week3	12	13
4160	2	Week3	11	10
4162	2	Week3	28	28
4163	1	Week3	28	28
4165	2	Week3	14	13
4167	2	Week3	22	12
4168	1	Week3	22	18
4171	1	Week3	20	21
4178	2	Week3	14	11
5003	1	Week3	18	15
5004	2	Week3	20	18
5005	1	Week3	24	23
5008	1	Week3	22	17
5012	1	Week3	27	23
5016	2	Week3	18	9
5021	2	Week3	29	14
5024	2	Week3	18	10
5026	1	Week3	25	11
6001	1	Week3	18	21
6003	2	Week3	16	27
6004	1	Week3	14	20
6007	2	Week3	21	28
6009	1	Week3	16	17
6012	2	Week3	19	14
6015	1	Week3	27	18
6016	2	Week3	22	22
6020	2	Week3	19	12
6032	1	Week3	14	12
6041	1	Week3	31	19
6044	2	Week3	39	37
6047	2	Week3	20	18
6056	1	Week3	20	19
6057	2	Week3	24	27
6063	1	Week3	15	14
6064	1	Week3	18	19
6071	1	Week3	15	12
6072	2	Week3	31	19
6074	1	Week3	26	23
6082	2	Week3	10	12
6088	2	Week3	21	13
6094	1	Week3	16	4
6096	1	Week3	34	23
4001	2	Week4	28	18
4012	2	Week4	8	10
4018	1	Week4	29	25
4019	2	Week4	24	20
4020	2	Week4	18	18
4021	1	Week4	17	10
4023	1	Week4	17	14
4024	1	Week4	18	13
4027	2	Week4	23	14
4028	2	Week4	16	19
4029	2	Week4	16	16
4033	2	Week4	24	25
4035	1	Week4	20	17
4036	2	Week4	22	15
4037	1	Week4	16	14
4038	2	Week4	9	8
4040	2	Week4	13	13
4044	1	Week4	17	11
4049	2	Week4	21	12
4050	1	Week4	32	27
4052	1	Week4	16	11
4056	2	Week4	21	13
4058	2	Week4	27	20
4062	1	Week4	32	34
4063	2	Week4	28	31
4064	2	Week4	25	15
4066	1	Week4	32	28
4069	1	Week4	37	19
4071	1	Week4	14	8
4072	2	Week4	16	13
4073	1	Week4	35	23
4076	2	Week4	16	13
4077	2	Week4	30	19
4081	1	Week4	35	34
4083	2	Week4	29	26
4084	1	Week4	24	14
4085	1	Week4	35	25
4090	2	Week4	19	17
4095	2	Week4	27	13
4100	1	Week4	25	20
4102	1	Week4	30	32
4103	2	Week4	23	13
4107	2	Week4	18	15
4109	2	Week4	20	21
4110	1	Week4	30	26
4111	1	Week4	28	30
4114	2	Week4	33	24
4115	2	Week4	32	12
4118	2	Week4	24	21
4119	1	Week4	23	13
4121	1	Week4	24	23
4129	1	Week4	17	19
4130	2	Week4	21	16
4134	1	Week4	26	16
4136	1	Week4	29	22
4143	2	Week4	11	8
4146	2	Week4	18	12
4147	1	Week4	18	13
4150	2	Week4	8	13
4151	2	Week4	13	12
4153	1	Week4	25	23
4157	2	Week4	17	12
4158	1	Week4	14	12
4160	2	Week4	10	10
4162	2	Week4	13	12
4163	1	Week4	24	36
4165	2	Week4	15	12
4167	2	Week4	26	12
4168	1	Week4	27	21
4171	1	Week4	23	22
4178	2	Week4	9	8
5003	1	Week4	18	12
5004	2	Week4	20	13
5005	1	Week4	30	20
5008	1	Week4	27	16
5012	1	Week4	14	23
5016	2	Week4	18	10
5021	2	Week4	27	14
5024	2	Week4	18	14
5026	1	Week4	25	13
6001	1	Week4	22	14
6003	2	Week4	13	15
6004	1	Week4	14	20
6007	2	Week4	16	15
6009	1	Week4	25	19
6012	2	Week4	19	15
6015	1	Week4	20	14
6016	2	Week4	15	16
6020	2	Week4	19	12
6032	1	Week4	20	14
6041	1	Week4	19	14
6044	2	Week4	40	36
6047	2	Week4	20	22
6056	1	Week4	22	15
6057	2	Week4	22	25
6063	1	Week4	16	12
6064	1	Week4	16	20
6071	1	Week4	20	12
6072	2	Week4	30	15
6074	1	Week4	22	20
6082	2	Week4	14	11
6088	2	Week4	21	14
6094	1	Week4	16	4
6096	1	Week4	28	20

## Sheet: PROMIS_key
ParticipantID
Treatment		1=placebo, 2=melatonin
StudyPhase		Baseline, week1, week2, week3, week4	Weeks = 4 weeks of treatment
PROMIS_SD		PROMIS sleep disturbance
PROMIS_SRI		PROMIS sleep related impairment

## Sheet: symptoms
ParticipantID	Treatment	Pt reported symptoms		Treatment	Treatment	Symptoms reported by participant	Category
4001	2	Didn't feel better		2	Melatonin	Light headedness	Light headedness
4012	2	No side effects		2	Melatonin	Two episodes of light headedness 10 mins after taking tablets
4018	1	No side effects		1	Placebo	Light headed
4019	2	No side effects		1	Placebo	Light headedness
4020	2	No side effects		2	Melatonin	Persistent headaches	Headache
4021	1	No more nightmares but has 'vivid dreams'		2	Melatonin	Felt a little 'spaced out' during day	Daytime sleepiness/cloudiness
4023	1	No side effects		2	Melatonin	daytime sleepiness
4024	1	Poorer dream recall		1	Placebo	Memory impairments and 'cloudy' feeling during the mornings following medication use
4027	2	No side effects		2	Melatonin	Nightmares, initially responded well but then taking longer to fall asleep after 4 weeks	Vivid dreams/nightmare effects
4028	2	No side effects		1	Placebo	Vivid dreams
4029	2	No side effects		1	Placebo	No more nightmares but has 'vivid dreams'
4033	2	No side effects		1	Placebo	Poorer dream recall
4035	1	No side effects		1	Placebo	No side effects except vivid dreams and nightmares
4036	2	Getting to sleep is still very difficult		2	Melatonin	Decreased libido but now back to normal since being off tablet	Libido
4037	1	Sleeping through better, not waking up as much		2	Melatonin	Reduction in libido
4038	2	No side effects		2	Melatonin	Flu like symptoms, more tired than usual, no side effects	Flu? But specifically states no side effects
4040	2	No side effects		1	Placebo	Still tired in afternoons	Not adverse events
4044	1	No side effects		1	Placebo	Still tired in afternoons
4049	2	No side effects		1	Placebo	No side effects, still tired during the day
4050	1	Overall more time in bed but same amount of sleep		2	Melatonin	No side effects, still tired during the day
4052	1	No side effects		2	Melatonin	Getting to sleep is still very difficult
4056	2	No side effects		1	Placebo	Sleeping through better, not waking up as much
4058	2	Nightmares, initially responded well but then taking longer to fall asleep after 4 weeks		1	Placebo	More tired, didn’t notice much difference
4062	1	No side effects		2	Melatonin	Runny nose - mild severity, not related to meds, no action taken, resolved - this was reported as an AE and this was the outcome.
4063	2	No side effects		1	Placebo	Minimal side effects - snoring ceased
4064	2	No side effects		1	Placebo	Overall more time in bed but same amount of sleep
4066	1	Light headed
4069	1	More tired, didn’t notice much difference
4071	1	Minimal side effects - snoring ceased
4072	2	No side effects
4073	1	No side effects
4076	2	No perceived difference
4077	2	No side effects
4081	1	Light headedness
4083	2	No side effects
4084	1	No side effects
4085	1	No comments
4090	2	No side effects
4095	2	Felt a little 'spaced out' during day
4100	1	No side effects
4102	1	No side effects
4103	2	No side effects
4107	2	No side effects
4109	2	No side effects
4110	1	No side effects
4111	1	No side effects
4114	2	No side effects
4115	2	No side effects
4118	2	No side effects, still tired during the day
4119	1	No side effects
4121	1	No side effects
4129	1	No side effects
4130	2	No side effects
4134	1	No side effects
4136	1	No side effects
4143	2	No side effects
4146	2	Flu like symptoms, more tired than usual, no side effects
4147	1	No side effects except vivid dreams and nightmares
4150	2	Light headedness
4151	2	No side effects
4153	1	No side effects
4157	2	Two episodes of light headedness 10 mins after taking tablets
4158	1	Still tired in afternoons
4160	2	No side effects
4162	2	Decreased libido but now back to normal since being off tablet
4163	1	Still tired in afternoons
4165	2	No side effects
4167	2	Reduction in libido
4168	1	No side effects
4171	1	No side effects, still tired during the day
4178	2	No side effects
5003	1	Vivid dreams
5004	2	No side effects
5005	1	No side effects
5008	1	No side effects
5012	1	No side effects
5016	2	No side effects
5021	2	Persistent headaches
5024	2	No side effects
5026	1	Memory impairments and 'cloudy' feeling during the mornings following medication use
6001	1	NO comments
6003	2	daytime sleepiness
6004	1	No comments
6007	2	No comments
6009	1	No comments
6012	2	No comments
6015	1	No comments
6016	2	No unwanted side effects
6020	2	No comments
6032	1	No comments
6041	1	No comments
6044	2	No unwanted side effects
6047	2	No comments
6056	1	No comments
6057	2	No comments
6063	1	No comments
6064	1	No comments
6071	1	No comments
6072	2	Runny nose - mild severity, not related to meds, no action taken, resolved - this was reported as an AE and this was the outcome.
6074	1	No comments
6082	2	No comments
6088	2	No comments
6094	1	Nil reported
6096	1	Nil reported
