# Supplementary material for: Efficacy of melatonin with behavioural sleep-wake scheduling for delayed sleep-wake phase disorder: A double-blind, randomised clinical trial
Source: PLoS Med. 2018 Jun 18;15(6):e1002587. doi: 10.1371/journal.pmed.1002587 (PMC6005466; doi:10.1371/journal.pmed.1002587)
Supplement: S3 Dataset — (XLSX) [file pmed.1002587.s004.xlsx]

## Sheet: C2_ITT
ParticipantID	Delayed/Not Delayed	Treatment	SleepEpisodeNo	Matching Diary with Actigraphy	StudyPeriod	ParticipationSleepEpisodeNo	StudyPeriodWeek	Work/Non-work	DB_dec_SD	Pill_schedule_SD	Pill_Admin_SD	Pill Time_dec_SD	PillTime_SchedvsActual_SD	ActualBTv60min_SD	TimingDiff_SD	Date_Onset_SD	BT_SD	ST_SD	Date_offset_SD	WT_SD	TIB_SD	TST_SD	SOL_SD	SE_SD	WASO_SD	DB_dec_ACT	Pill_schedule_ACT	Pill_Admin_ACT	Pill Time_dec_ACT	PillTime_SchedvsActual_ACT	ActualBTv60min_ACT	TimingDiff_ACT	Date_Onset_ACT	BT_ACT	ST_ACT	Date_offset_ACT	Offset_ACT	Risetime_ACT	TIB_ACT	TST_ACT	SOL_ACT	SE_ACT	WASO_ACT	SET1_ACT	SET2_ACT	SET3_ACT
4001	1	2	1		Baseline	1	0	1								2013-04-09	25.25	25.5833	2013-04-09	7.25	360	339	20	94.1667	1								2013-04-09	25.25	25.6333	2013-04-09	7.11667	7.25	360	309	23	85.83	20	85.8333	95	93.3333
4001	1	2	2		Baseline	2	0	1								2013-04-10	24.8333	25	2013-04-10	7	370	360	10	97.2973	0								2013-04-10	24.8333	24.9	2013-04-10	6.86667	7	370	334	4	90.27	24	90.2439	91.8699	91.129
4001	1	2	3		Baseline	3	0	1								2013-04-11	24.5	25	2013-04-11	8	450	420	30	93.3333	0								2013-04-11	24.5	24.65	2013-04-11	7.98333	8	450	414	9	92	26	89.3333	94.6667	92.6667
4001	1	2	4		Baseline	4	0	1								2013-04-12	24.5	25	2013-04-12	8.33333	470	440	30	93.617	0								2013-04-12	24.5	24.5	2013-04-12	8.18333	8.33333	470	426	0	90.64	35	92.3077	91.0256	91.7197
4001	1	2	5		Baseline	5	0	2								2013-04-13	25	25.1667	2013-04-13	8.66667	460	445	10	96.7391	5								2013-04-13	25	25	2013-04-13	8.65	8.66667	460	434	0	94.35	25	93.4641	95.4248	94.1558
4001	1	2	6		Baseline	6	0	2								2013-04-13	23.5	23.75	2013-04-14	10.6667	670	635	15	94.7761	20								2013-04-13	23.5	23.6333	2013-04-14	10.65	10.6667	670	596	8	88.96	65	91.0314	86.0987	91.5179
4001	1	2	7		Baseline	7	0	1								2013-04-15	25.5	26.25	2013-04-15	8.41667	415	370	45	89.1566	0								2013-04-15	25.5	25.6	2013-04-15	8.4	8.41667	415	389	6	93.73	19	92.029	94.9275	94.964
4001		2	8	1	TreatmentC2	8	1	1	22.5	21.5	1	21.5	0	21.5	0	2013-05-06	22.5	23	2013-05-07	9.08333	635	595	30	93.7008	10	22.5	21.5	1	21.5	0	21.5	0	2013-05-06	22.5	22.5167	2013-05-07	9.06667	9.08333	635	598	1	94.17	35	94.7867	96.2085	91.9811
4001		2	9	1	TreatmentC2	9	1	1	22.5	21.5	1	21.5	0	21.5	0	2013-05-07	22.5	23.5	2013-05-08	8.83333	620	500	60	80.6452	60	22.5	21.5	1	21.5	0	21.5	0	2013-05-07	22.5	22.5667	2013-05-08	8.81667	8.83333	620	570	4	91.94	45	91.2621	91.2621	93.7198
4001		2	10	1	TreatmentC2	10	1	1	22.5	21.5	1	21.5	0	21.5833	0.0833333	2013-05-08	22.5833	23.0833	2013-05-09	7.83333	555	515	30	92.7928	10	22.5	21.5	1	21.5	0	21.5833	0.0833333	2013-05-08	22.5833	22.7	2013-05-09	7.73333	7.83333	555	503	7	90.63	39	89.7297	94.5946	89.1892
4001		2	11	1	TreatmentC2	11	1	1	22.5	21.5	1	21.5	0	21.5	0	2013-05-09	22.5	23	2013-05-10	8.83333	620	570	30	91.9355	20	22.5	21.5	1	21.5	0	21.5	0	2013-05-09	22.5	22.6333	2013-05-10	8.51667	8.83333	620	546	8	88.06	47	85.9223	95.1456	91.3043
4001		2	12	1	TreatmentC2	15	2	1	22.5	21.5	1	21.5	0	21.5	0	2013-05-13	22.5	23.1667	2013-05-14	8.66667	610	540	40	88.5246	30	22.5	21.5	1	21.5	0	21.5	0	2013-05-13	22.5	22.6	2013-05-14	8.45	8.66667	610	540	6	88.52	51	91.6256	95.5665	84.8039
4001		2	13	1	TreatmentC2	16	2	1	22.5	21.5	1	21.5	0	21.5833	0.0833333	2013-05-14	22.5833	23.0833	2013-05-15	9.33333	645	585	30	90.6977	30	22.5	21.5	1	21.5	0	21.5833	0.0833333	2013-05-14	22.5833	22.7167	2013-05-15	9.31667	9.33333	645	580	8	89.92	56	93.0233	92.093	87.4419
4001		2	14	1	TreatmentC2	17	2	1	22.5	21.5	1	21.5833	0.0833333	21.5833	0	2013-05-15	22.5833	23.0833	2013-05-16	8.66667	605	565	30	93.3884	10	22.5	21.5	1	21.5833	-0.0833333	21.5833	0	2013-05-15	22.5833	22.6167	2013-05-16	8.51667	8.66667	605	549	2	90.74	45	93.5323	92.0398	89.604
4001		2	15	1	TreatmentC2	18	2	1	22.5	21.5	1	21.5	0	21.5	0	2013-05-16	22.5	23.1667	2013-05-17	7.83333	560	510	40	91.0714	10	22.5	21.5	1	21.5	0	21.5	0	2013-05-16	22.5	22.7167	2013-05-17	7.76667	7.83333	560	504	13	90	39	87.0968	94.086	91.9786
4001		2	16	1	TreatmentC2	21	2	1	22.5	21.5	1	21.5	0	21.6667	0.166667	2013-05-19	22.6667	24	2013-05-20	7.66667	540	440	80	81.4815	20	22.5	21.5	1	21.5	0	21.6667	0.166667	2013-05-19	22.6667	22.7167	2013-05-20	7.4	7.66667	540	469	3	86.85	52	83.8889	95	86.1111
4001		2	17	1	TreatmentC2	22	3	1	22.5	21.5	1	21.5	0	21.5	0	2013-05-20	22.5	23	2013-05-21	7.33333	530	485	30	91.5094	15	22.5	21.5	1	21.5	0	21.5	0	2013-05-20	22.5	22.6333	2013-05-21	6.98333	7.33333	530	466	8	87.92	35	91.4773	94.8864	83.0508
4001		2	18	1	TreatmentC2	23	3	1	22.5	21.5	1	21.5	0	21.6667	0.166667	2013-05-21	22.6667	22.9167	2013-05-22	7.66667	540	515	15	95.3704	10	22.5	21.5	1	21.5	0	21.6667	0.166667	2013-05-21	22.6667	22.8333	2013-05-22	7.4	7.66667	540	486	10	90	28	91.1111	93.8889	89.4444
4001		2	19	1	TreatmentC2	24	3	1	22.5	21.5	1	21.5	0	21.6667	0.166667	2013-05-22	22.6667	23	2013-05-23	8.5	590	565	20	95.7627	5	22.5	21.5	1	21.5	0	21.6667	0.166667	2013-05-22	22.6667	22.7833	2013-05-23	8.4	8.5	590	537	7	91.02	40	92.3469	90.3061	92.3858
4001		2	20	1	TreatmentC2	25	3	1	22.5	21.5	1	21.5	0	22	0.5	2013-05-23	23	24	2013-05-24	7.25	495	435	60	87.8788	0	22.5	21.5	1	21.5	0	22	0.5	2013-05-23	23	23	2013-05-24	7.23333	7.25	495	374	0	75.56	120	48.4848	84.8485	93.9394
4001		2	21	1	TreatmentC2	28	3	2	22.5	21.5	1	21.6667	0.166667	21.5	-0.166667	2013-05-26	22.5	22.8333	2013-05-27	8.5	600	577	20	96.1667	3	22.5	21.5	1	21.6667	-0.166667	21.5	-0.166667	2013-05-26	22.5	22.6667	2013-05-27	8.48333	8.5	600	541	10	90.17	48	88	93	90
4001		2	22	1	TreatmentC2	29	4	1	22.5	21.5	1	21.5	0	21.5	0	2013-05-27	22.5	23	2013-05-28	7.75	555	515	30	92.7928	10	22.5	21.5	1	21.5	0	21.5	0	2013-05-27	22.5	22.5	2013-05-28	7.51667	7.75	555	500	0	90.09	41	93.5135	91.8919	87.5676
4001		2	23	1	TreatmentC2	30	4	1	22.5	21.5	1	21.5	0	21.4167	-0.0833333	2013-05-28	22.4167	22.9167	2013-05-29	7.25	530	495	30	93.3962	5	22.5	21.5	1	21.5	0	21.4167	-0.0833333	2013-05-28	22.4167	22.4167	2013-05-29	7.18333	7.25	530	493	0	93.02	33	91.4773	94.8864	93.7853
4001		2	24	1	TreatmentC2	31	4	1	22.5	21.5	1	21.5	0	21.5833	0.0833333	2013-05-29	22.5833	23.25	2013-05-30	7.5	535	485	40	90.6542	10	22.5	21.5	1	21.5	0	21.5833	0.0833333	2013-05-29	22.5833	22.8333	2013-05-30	7.25	7.5	535	455	15	85.05	50	86.5169	86.5169	84.9162
4001		2	25	1	TreatmentC2	32	4	1	22.5	21.5	1	21.5	0	21.75	0.25	2013-05-30	22.75	23.5	2013-05-31	7.5	525	475	45	90.4762	5	22.5	21.5	1	21.5	0	21.75	0.25	2013-05-30	22.75	23.1333	2013-05-31	7.23333	7.5	525	454	23	86.48	32	82.2857	94.2857	90.8571
4001		2	26	1	TreatmentC2	34	4	2	22.5	21.5	1	21.5	0	21.8333	0.333333	2013-06-01	22.8333	23.6667	2013-06-02	9.5	640	585	50	91.4062	5	22.5	21.5	1	21.5	0	21.8333	0.333333	2013-06-01	22.8333	23.4333	2013-06-02	9.21667	9.5	640	545	36	85.16	42	82.1596	91.0798	91.5888
4001		2	27	1	TreatmentC2	35	4	1	22.5	21.5	1	21.5	0	21.6667	0.166667	2013-06-02	22.6667	23.6667	2013-06-03	7.5	530	467	60	88.1132	3	22.5	21.5	1	21.5	0	21.6667	0.166667	2013-06-02	22.6667	23.3333	2013-06-03	7.4	7.5	530	452	40	85.28	32	85.2273	93.1818	91.5254
4012	1	2	1		Baseline	1	0	1								2013-03-06	26.75	27.0833	2013-03-06	9	375	355	20	94.6667	0								2013-03-06	26.75	27.35	2013-03-06	8.98333	9	375	304	36	81.07	34	72.8	87.2	93.6
4012	1	2	2		Baseline	2	0	1								2013-03-07	25.8333	26.1667	2013-03-07	10.5	520	500	20	96.1538	0								2013-03-07	25.8333	26.4	2013-03-07	10.4833	10.5	520	419	34	80.58	66	79.7688	90.1734	82.1839
4012	1	2	3		Baseline	3	0	2								2013-03-08	26.75	27	2013-03-08	10.75	480	465	15	96.875	0								2013-03-08	26.75	27.15	2013-03-08	10.6667	10.75	480	394	24	82.08	57	78.75	90	84.375
4012	1	2	4		Baseline	4	0	1								2013-03-09	26.9167	27.1667	2013-03-09	10.1667	435	420	15	96.5517	0								2013-03-09	26.9167	27.4167	2013-03-09	10.15	10.1667	435	339	30	77.93	65	75.1724	82.7586	82.7586
4012	1	2	5		Baseline	5	0	1								2013-03-10	28.6667	29	2013-03-10	11	380	360	20	94.7368	0								2013-03-10	28.6667	29.15	2013-03-10	10.9333	11	380	287	29	75.53	60	72.2222	86.5079	78.7402
4012	1	2	6		Baseline	6	0	2								2013-03-11	25.75	26.3333	2013-03-11	9	435	400	35	91.954	0								2013-03-11	25.75	26.3667	2013-03-11	7.98333	9	435	295	37	67.82	42	74.4828	90.3448	66.8966
4012	1	2	7		Baseline	7	0	1								2013-03-12	27.25	27.6667	2013-03-12	9.5	375	348	25	92.8	2								2013-03-12	27.25	27.2833	2013-03-12	9.48333	9.5	375	306	2	81.6	66	74.4	84	87.2
4012		2	8	1	TreatmentC2	8	1	1	23.75	22.75	1	22.75	0	22.75	0	2013-04-01	23.75	24.5	2013-04-02	8.75	540	495	45	91.6667	0	23.75	22.75	1	22.75	0	22.75	0	2013-04-01	23.75	24.55	2013-04-02	8.31667	8.75	540	407	48	75.37	59	69.4444	90.5556	83.8889
4012		2	9	1	TreatmentC2	9	1	1	23.75	22.75	1	22.75	0	22.75	0	2013-04-02	23.75	24	2013-04-03	7.5	465	450	15	96.7742	0	23.75	22.75	1	22.75	0	22.75	0	2013-04-02	23.75	24.05	2013-04-03	7.48333	7.5	465	394	18	84.73	52	83.871	91.6129	85.8065
4012		2	10	1	TreatmentC2	10	1	1	23.75	22.75	1	22.75	0	22.75	0	2013-04-03	23.75	24.0833	2013-04-04	7.5	465	445	20	95.6989	0	23.75	22.75	1	22.75	0	22.75	0	2013-04-03	23.75	24.15	2013-04-04	7.28333	7.5	465	397	24	85.38	31	81.9355	92.2581	91.6129
4012		2	11	1	TreatmentC2	11	1	1	23.75	22.75	1	22.75	0	22.75	0	2013-04-04	23.75	23.9167	2013-04-05	7.5	465	455	10	97.8495	0	23.75	22.75	1	22.75	0	22.75	0	2013-04-04	23.75	23.85	2013-04-05	7.4	7.5	465	383	6	82.37	70	85.1613	87.7419	76.7742
4012		2	12	1	TreatmentC2	12	1	1	23.75	22.75	1	22.75	0	22.75	0	2013-04-05	23.75	24.1667	2013-04-06	7.5	465	440	25	94.6237	0	23.75	22.75	1	22.75	0	22.75	0	2013-04-05	23.75	24	2013-04-06	7.28333	7.5	465	372	15	80	65	80.6452	83.2258	84.5161
4012		2	13	1	TreatmentC2	13	1	1	23.75	22.75	1	22.75	0	22.75	0	2013-04-06	23.75	24.0833	2013-04-07	6.5	405	385	20	95.0617	0	23.75	22.75	1	22.75	0	22.75	0	2013-04-06	23.75	24.35	2013-04-07	6.1	6.5	405	299	36	73.83	46	74.0741	84.4444	85.9259
4012		2	14	1	TreatmentC2	14	1	1	23.75	22.75	1	22.75	0	22.75	0	2013-04-07	23.75	23.9167	2013-04-08	7	435	425	10	97.7011	0	23.75	22.75	1	22.75	0	23.75	1	2013-04-08	24.75	24.8	2013-04-08	7.86667	8	435	381	3	87.59	43	88.2759	88.9655	90.3448
4012		2	15	1	TreatmentC2	15	2	1	23.75	22.75	1	22.75	0	22.75	0	2013-04-08	23.75	24.1667	2013-04-09	6.83333	425	400	25	94.1176	0	23.75	22.75	1	22.75	0	23.75	1	2013-04-09	24.75	25.4	2013-04-09	7.76667	8.5	465	355	39	76.34	27	83.871	91.6129	74.1935
4012		2	16	1	TreatmentC2	16	2	1	23.75	22.75	1	22.75	0	22.75	0	2013-04-09	23.75	24.0833	2013-04-10	7.5	465	445	20	95.6989	0	23.75	22.75	1	22.75	0	23.75	1	2013-04-10	24.75	25.0167	2013-04-10	8.48333	8.5	465	397	16	85.38	51	87.0968	91.6129	82.5806
4012		2	17	1	TreatmentC2	17	2	2	23.75	22.75	1	22.75	0	22.75	0	2013-04-10	23.75	24.0833	2013-04-11	7.5	465	445	20	95.6989	0	23.75	22.75	1	22.75	0	23.75	1	2013-04-11	24.75	25.1	2013-04-11	8.48333	8.5	465	388	21	83.44	55	80.6452	92.2581	86.4516
4012		2	18	1	TreatmentC2	18	2	1	23.75	22.75	1	22.75	0	22.75	0	2013-04-11	23.75	24.0833	2013-04-12	7.5	465	440	20	94.6237	5	23.75	22.75	1	22.75	0	23.75	1	2013-04-12	24.75	24.95	2013-04-12	8.48333	8.75	480	379	12	78.96	73	80.625	85.625	72.5
4012		2	19	1	TreatmentC2	19	2	1	23.75	22.75	1	22.75	0	22.75	0	2013-04-12	23.75	24.5833	2013-04-13	7.75	480	430	50	89.5833	0	23.75	22.75	1	22.75	0	23.75	1	2013-04-13	24.75	25.9333	2013-04-13	8.48333	8.66667	475	349	71	73.47	44	64.557	90.5063	84.9057
4012		2	20	1	TreatmentC2	20	2	1	23.75	22.75	1	22.75	0	22.75	0	2013-04-13	23.75	24	2013-04-14	7.66667	475	460	15	96.8421	0	23.75	22.75	1	22.75	0	23.75	1	2013-04-14	24.75	25.1	2013-04-14	8.5	8.66667	475	385	21	81.05	59	75.9494	94.9367	83.6478
4012		2	21	1	TreatmentC2	22	3	1	23.75	22.75	1	22.75	0	22.75	0	2013-04-15	23.75	24.3333	2013-04-16	7.66667	475	440	35	92.6316	0	23.75	22.75	1	22.75	0	23.75	1	2013-04-16	24.75	25.2833	2013-04-16	7.36667	7.66667	415	320	32	77.11	45	68.1159	93.4783	84.8921
4012		2	22	1	TreatmentC2	23	3	2	23.75	22.75	1	22.75	0	22.75	0	2013-04-16	23.75	24	2013-04-17	8.33333	515	500	15	97.0874	0	23.75	22.75	1	22.75	0	23.75	1	2013-04-17	24.75	24.8667	2013-04-17	9.31667	9.33333	515	435	7	84.47	72	86.5497	84.2105	86.0465
4012		2	23	1	TreatmentC2	24	3	1	23.75	22.75	1	22.75	0	22.75	0	2013-04-17	23.75	24.0833	2013-04-18	8.33333	515	480	20	93.2039	15	23.75	22.75	1	22.75	0	23.75	1	2013-04-18	24.75	25.45	2013-04-18	9.3	9.33333	515	379	42	73.59	92	77.193	74.8538	82.5581
4012		2	24	1	TreatmentC2	25	3	1	23.75	22.75	1	22.75	0	22.75	0	2013-04-18	23.75	24.25	2013-04-19	7.5	465	425	30	91.3978	10	23.75	22.75	1	22.75	0	23.75	1	2013-04-19	24.75	25.4667	2013-04-19	8.48333	8.5	465	367	43	78.92	54	71.6129	83.2258	87.7419
4012		2	25	1	TreatmentC2	26	3	1	23.75	22.75	1	22.75	0	22.75	0	2013-04-19	23.75	24	2013-04-20	7.5	465	450	15	96.7742	0	23.75	22.75	1	22.75	0	23.75	1	2013-04-20	24.75	25.15	2013-04-20	8.48333	8.5	465	393	24	84.52	47	79.3548	91.6129	89.6774
4012		2	26	1	TreatmentC2	27	3	1	23.75	22.75	1	22.75	0	22.75	0	2013-04-20	23.75	24	2013-04-21	7	435	420	15	96.5517	0	23.75	22.75	1	22.75	0	23.75	1	2013-04-21	24.75	25.2667	2013-04-21	7.93333	8	435	368	31	84.6	32	77.931	91.7241	90.3448
4012		2	27	1	TreatmentC2	29	4	1	23.75	22.75	1	22.75	0	22.4167	-0.333333	2013-04-22	23.4167	23.6667	2013-04-23	7.5	485	470	15	96.9072	0	23.75	22.75	1	22.75	0	23.4167	0.666667	2013-04-23	24.4167	24.4667	2013-04-23	8.48333	8.5	485	414	3	85.36	67	86.9565	85.7143	83.9506
4012		2	28	1	TreatmentC2	30	4	1	23.75	22.75	1	22.75	0	22.75	0	2013-04-23	23.75	24.0833	2013-04-24	8.5	525	505	20	96.1905	0	23.75	22.75	1	22.75	0	23.4167	0.666667	2013-04-24	24.4167	25.2167	2013-04-24	9.45	9.5	545	434	48	79.63	60	69.6133	89.5028	85.7143
4012		2	29	1	TreatmentC2	31	4	1	23.75	22.75	1	22.75	0	22.75	0	2013-04-24	23.75	24	2013-04-25	7	435	420	15	96.5517	0	23.75	22.75	1	22.75	0	23.4167	0.666667	2013-04-25	24.4167	25.1333	2013-04-25	7.98333	8	455	359	43	78.9	52	68.2119	88.7417	88.8158
4012		2	30	1	TreatmentC2	33	4	1	23.75	22.75	1	22.75	0	22.75	0	2013-04-26	23.75	24	2013-04-27	7.5	465	450	15	96.7742	0	23.75	22.75	1	22.75	0	23.75	1	2013-04-27	24.75	25.0167	2013-04-27	8.48333	8.5	465	380	16	81.72	68	81.9355	84.5161	82.5806
4012		2	31	1	TreatmentC2	34	4	1	23.75	22.75	1	22.75	0	22.75	0	2013-04-27	23.75	24.0833	2013-04-28	7.5	465	445	20	95.6989	0	23.75	22.75	1	22.75	0	23.75	1	2013-04-28	24.75	24.95	2013-04-28	8.48333	8.5	465	409	12	87.96	43	81.9355	90.3226	92.9032
4012		2	32	1	TreatmentC2	35	4	2	23.75	22.75	1	22.75	0	22.75	0	2013-04-28	23.75	24.1667	2013-04-29	7.33333	455	430	25	94.5055	0	23.75	22.75	1	22.75	0	23.75	1	2013-04-29	24.75	24.9667	2013-04-29	8	8.33333	455	359	13	78.9	63	78.8079	86.0927	82.8947
4018	1	1	1		Baseline	1	0	1								2013-04-11	23.5	24.5	2013-04-11	9.25	585	495	60	84.6154	30								2013-04-11	24.5	25.05	2013-04-11	9.41667	10.25	585	417	33	71.28	85	82.0513	84.6154	62.0513
4018	1	1	2		Baseline	2	0	2								2013-04-12	24	25.5	2013-04-12	8.5	510	410	90	80.3922	10								2013-04-12	25	25.9167	2013-04-12	9.21667	9.5	510	377	55	73.92	61	66.4706	88.2353	77.6471
4018	1	1	3		Baseline	3	0	2								2013-04-13	26.5	27.5	2013-04-13	11	510	450	60	88.2353	0								2013-04-13	27.5	28.2833	2013-04-13	11.7667	12	510	385	47	75.49	64	65.2941	85.8824	78.8235
4018	1	1	4		Baseline	4	0	1								2013-04-14	26.5	27.5	2013-04-14	11	510	450	60	88.2353	0								2013-04-14	27.5	27.95	2013-04-14	11.75	12	510	394	27	77.25	74	76.4706	83.5294	78.8235
4018	1	1	5		Baseline	5	0	1								2013-04-15	26	27	2013-04-15	10	480	420	60	87.5	0								2013-04-15	27	28.2667	2013-04-15	10.5167	11	480	325	76	67.71	50	46.875	85	78.125
4018	1	1	6		Baseline	6	0	1								2013-04-16	25.5	26.25	2013-04-16	7	330	285	45	86.3636	0								2013-04-16	26.5	26.85	2013-04-16	7.93333	8	330	273	21	82.73	32	77.2727	87.2727	90
4018	1	1	7		Baseline	7	0	2								2013-04-17	26	27	2013-04-17	11.75	585	495	60	84.6154	30								2013-04-17	27	27.45	2013-04-17	12.3667	12.75	585	457	27	78.12	78	81.5385	87.1795	73.8462
4018		1	8	1	TreatmentC2	10	1	1	23.75	22.75	1	22.5833	-0.166667	22.5	-0.0833333	2013-05-12	23.5	25.5	2013-05-13	10.5	660	520	120	78.7879	20	23.75	22.75	1	22.5833	0.166667	22.5	-0.0833333	2013-05-12	23.5	24.0333	2013-05-13	10.1	10.5	660	515	32	78.03	89	76.3636	90	74.0909
4018		1	9	1	TreatmentC2	12	1	1	23.75	22.75	1	22.3333	-0.416667	22.5	0.166667	2013-05-14	23.5	25	2013-05-16	9.5	600	510	90	85	0	23.75	22.75	1	22.3333	0.416667	22.5	0.166667	2013-05-14	23.5	25.0167	2013-05-15	9.2	9.5	600	403	91	67.17	88	48	87	68.5
4018		1	10	1	TreatmentC2	16	2	2	23.75	22.75	1	22.5	-0.25	22.25	-0.25	2013-05-18	23.25	23.75	2013-05-19	9	585	545	30	93.1624	10	23.75	22.75	1	22.5	0.25	22.25	-0.25	2013-05-18	23.25	24	2013-05-19	7.61667	8	525	398	45	75.81	59	67.4286	88	74.8571
4018		1	11	1	TreatmentC2	17	2	1	23.75	22.75	1	22.5	-0.25	21.5	-1	2013-05-19	22.5	23	2013-05-21	7	510	470	30	92.1569	10	23.75	22.75	1	22.5	0.25	21.5	-1	2013-05-19	22.5	23.1167	2013-05-20	6.46667	7	510	376	37	73.73	65	77.6471	81.1765	80.5882
4018		1	12	1	TreatmentC2	18	2	1	23.75	22.75	1	23.25	0.5	23	-0.25	2013-05-21	24	25	2013-05-21	7	420	360	60	85.7143	0	23.75	22.75	1	23.25	-0.5	23	-0.25	2013-05-21	24	24.5667	2013-05-21	6.68333	7	420	322	34	76.67	45	68.5714	90	75
4018		1	13	1	TreatmentC2	19	2	1	23.75	22.75	1	22.75	0	22.5	-0.25	2013-05-21	23.5	24.25	2013-05-22	10	630	575	45	91.2698	10	23.75	22.75	1	22.75	0	23.5	0.75	2013-05-22	24.5	25.05	2013-05-22	9.9	10	570	424	33	74.39	107	74.2105	86.3158	66.3158
4018		1	14	1	TreatmentC2	20	2	1	23.75	22.75	1	22.25	-0.5	22.5	0.25	2013-05-22	23.5	24.5	2013-05-23	7	450	390	60	86.6667	0
4018		1	15	1	TreatmentC2	24	3	1	23.75	22.75	1	22.25	-0.5	22.25	0	2013-05-26	23.25	24.25	2013-05-27	9.75	630	555	60	88.0952	15	23.75	22.75	1	22.25	0.5	22.25	0	2013-05-26	23.25	24.8	2013-05-27	7.86667	9.75	630	360	93	57.14	64	51.4286	90	60.4762
4018		1	16	1	TreatmentC2	31	4	2	23.75	22.75	1	22.25	-0.5	22	-0.25	2013-06-02	23	24.5	2013-06-03	10.5	690	580	90	84.058	20	23.75	22.75	1	22.25	0.5	23	0.75	2013-06-03	24	24.4	2013-06-03	10	10.5	630	481	24	76.35	95	85.2381	89.0476	63.3333
4018		1	17	1	TreatmentC2	33	4	1	23.75	22.75	1	22.75	0	22.5	-0.25	2013-06-04	23.5	25	2013-06-05	11	690	580	90	84.058	20	23.75	22.75	1	22.75	0	23.5	0.75	2013-06-05	24.5	25.2167	2013-06-05	10.9333	11	630	464	43	73.65	119	74.2857	88.0952	61.9048
4018		1	18	1	TreatmentC2	34	4	2	23.75	22.75	1	22.4167	-0.333333	23	0.583333	2013-06-06	24	26	2013-06-06	8	480	360	120	75	0	23.75	22.75	1	22.4167	0.333333	23	0.583333	2013-06-06	24	26.1667	2013-06-06	7.83333	8	480	287	130	59.79	53	22.5	87.5	79.375
4019	1	2	1		Baseline	1	0	2								2013-04-11	24	24.5	2013-04-11	11.5	690	570	30	82.6087	90								2013-04-11	25	25.1167	2013-04-11	12.3167	12.5	690	565	7	81.88	107	74.3478	83.4783	91.7391
4019	1	2	2		Baseline	2	0	1								2013-04-12	26.5	26.9167	2013-04-12	7.5	300	265	25	88.3333	10								2013-04-12	27.5	27.8	2013-04-12	8.35	8.5	300	243	18	81	30	86	86	83
4019	1	2	3		Baseline	3	0	2								2013-04-13	27.3333	27.5833	2013-04-13	10.5833	435	415	15	95.4023	5								2013-04-13	28.3333	28.45	2013-04-13	11.3667	11.5833	435	383	7	88.05	32	88.9655	89.6552	92.4138
4019	1	2	4		Baseline	4	0	2								2013-04-14	26.8333	27.25	2013-04-14	8.75	355	325	25	91.5493	5								2013-04-14	27.8333	28.0667	2013-04-14	9.73333	9.75	355	308	14	86.76	32	91.5254	89.8305	86.5546
4019	1	2	5		Baseline	5	0	1								2013-04-15	27	27.3333	2013-04-15	7.41667	265	245	20	92.4528	0								2013-04-15	28	28.5333	2013-04-15	7.71667	8.41667	265	189	32	71.32	2	76.1364	98.8636	84.2697
4019	1	2	6		Baseline	6	0	1								2013-04-16	25	25.5833	2013-04-16	6	300	265	35	88.3333	0								2013-04-16	26	26.1333	2013-04-16	6.91667	7	300	271	8	90.33	16	89	99	85
4019	1	2	7		Baseline	7	0	1								2013-04-17	25	25.3333	2013-04-17	6	300	280	20	93.3333	0								2013-04-17	26	26.2333	2013-04-17	6.41667	7	300	244	14	81.33	7	85	96	93
4019		2	8	1	TreatmentC2	8	1	1	23	22	1	22	0	22.25	0.25	2013-05-06	23.25	23.6667	2013-05-07	6.25	420	390	25	92.8571	5	23	22	1	22	0	22.25	0.25	2013-05-06	23.25	23.5	2013-05-07	6.1	6.25	420	376	15	89.52	20	87.1429	95	91.4286
4019		2	9	1	TreatmentC2	9	1	1	23	22	1	22	0	22.25	0.25	2013-05-07	23.25	24.3333	2013-05-08	7.41667	490	400	65	81.6327	25	23	22	1	22	0	22.25	0.25	2013-05-07	23.25	23.3667	2013-05-08	7.4	7.41667	490	448	7	91.43	34	87.7301	96.319	90.8537
4019		2	10	1	TreatmentC2	10	1	1	23	22	1	22	0	22.75	0.75	2013-05-08	23.75	24	2013-05-09	6.5	405	385	15	95.0617	5	23	22	1	22	0	22.75	0.75	2013-05-08	23.75	24.1167	2013-05-09	5.38333	6.5	405	302	22	74.57	14	92.5926	93.3333	82.2222
4019		2	11	1	TreatmentC2	12	1	1	23	22	1	22	0	22.0833	0.0833333	2013-05-10	23.0833	23.5833	2013-05-11	9.5	625	595	30	95.2	0	23	22	1	22	0	22.0833	0.0833333	2013-05-10	23.0833	23.65	2013-05-11	9.48333	9.5	625	569	34	91.04	21	92.7885	97.5962	94.2584
4019		2	12	1	TreatmentC2	14	1	1	23	22	1	22	0	22.25	0.25	2013-05-12	23.25	24.4167	2013-05-13	6.25	420	345	70	82.1429	5	23	22	1	22	0	22.25	0.25	2013-05-12	23.25	23.7	2013-05-13	3.23333	6.25	420	190	27	45.24	22	72.1429	91.4286	74.2857
4019		2	13	1	TreatmentC2	15	2	1	23	22	1	22	0	22.1667	0.166667	2013-05-13	23.1667	24	2013-05-14	7	470	415	50	88.2979	5	23	22	1	22	0	22.1667	0.166667	2013-05-13	23.1667	23.9667	2013-05-14	6.78333	7	470	379	48	80.64	30	76.9231	95.5128	87.2611
4019		2	14	1	TreatmentC2	16	2	1	23	22	1	22	0	22	0	2013-05-14	23	24.0833	2013-05-15	6.58333	455	390	65	85.7143	0	23	22	1	22	0	22	0	2013-05-14	23	23.5167	2013-05-15	5.06667	6.58333	455	293	31	64.4	40	76.8212	88.7417	76.9737
4019		2	15	1	TreatmentC2	17	2	1	23	22	1	22	0	22.5833	0.583333	2013-05-15	23.5833	24.3333	2013-05-16	7	445	390	45	87.6404	10	23	22	1	22	0	22.5833	0.583333	2013-05-15	23.5833	23.85	2013-05-16	6.8	7	445	406	16	91.24	11	87.1622	98.6486	95.9732
4019		2	16	1	TreatmentC2	18	2	1	23	22	1	22	0	22.25	0.25	2013-05-16	23.25	24	2013-05-18	8	525	470	45	89.5238	10	23	22	1	22	0	22.25	0.25	2013-05-16	23.25	23.25	2013-05-17	7.98333	8	525	495	0	94.29	29	93.7143	96.5714	93.1429
4019		2	17	1	TreatmentC2	21	2	1	23	22	1	22	0	22.0833	0.0833333	2013-05-19	23.0833	24.1667	2013-05-20	7	475	395	65	83.1579	15	23	22	1	22	0	22.0833	0.0833333	2013-05-19	23.0833	23.35	2013-05-20	6.2	7	475	397	16	83.58	14	87.3418	96.2025	93.7107
4019		2	18	1	TreatmentC2	22	3	1	23	22	1	22	0	22.3333	0.333333	2013-05-20	23.3333	24.3333	2013-05-21	8.33333	540	455	60	84.2593	25	23	22	1	22	0	22.3333	0.333333	2013-05-20	23.3333	23.5	2013-05-21	8.31667	8.33333	540	477	10	88.33	52	88.8889	93.8889	83.8889
4019		2	19	1	TreatmentC2	23	3	1	23	22	1	22	0	22.25	0.25	2013-05-21	23.25	24.1667	2013-05-22	6.5	435	380	55	87.3563	0	23	22	1	22	0	22.25	0.25	2013-05-21	23.25	23.3667	2013-05-22	3.36667	6.5	435	231	7	53.1	9	92.4138	97.2414	94.4828
4019		2	20	1	TreatmentC2	24	3	1	23	22	1	22	0	22.5	0.5	2013-05-22	23.5	24.25	2013-05-23	6.91667	445	385	45	86.5169	15	23	22	1	22	0	22.5	0.5	2013-05-22	23.5	23.7167	2013-05-23	6.71667	6.91667	445	379	13	85.17	41	84.4595	93.9189	85.2349
4019		2	21	1	TreatmentC2	25	3	1	23	22	1	22	0	22.8333	0.833333	2013-05-23	23.8333	24.5	2013-05-25	8.5	520	475	40	91.3462	5	23	22	1	22	0	22.8333	0.833333	2013-05-23	23.8333	24.1333	2013-05-24	8.36667	8.5	520	471	18	90.58	23	88.4393	98.2659	92.5287
4019		2	22	1	TreatmentC2	28	3	1	23	22	1	22	0	22.6667	0.666667	2013-05-26	23.6667	25	2013-05-27	5.5	350	270	80	77.1429	0	23	22	1	22	0	22.6667	0.666667	2013-05-26	23.6667	25.1333	2013-05-27	5.31667	5.5	350	224	88	64	27	64.6552	94.8276	82.906
4019		2	23	1	TreatmentC2	29	4	1	23	22	1	22	0	22.4167	0.416667	2013-05-27	23.4167	24.1667	2013-05-28	6.16667	405	360	45	88.8889	0	23	22	1	22	0	22.4167	0.416667	2013-05-27	23.4167	23.75	2013-05-28	4.51667	6.16667	405	280	20	69.14	6	91.8519	97.7778	81.4815
4019		2	24	1	TreatmentC2	30	4	1	23	22	1	22	0	22.25	0.25	2013-05-28	23.25	23.75	2013-05-29	7.66667	505	460	30	91.0891	15	23	22	1	22	0	22.25	0.25	2013-05-28	23.25	23.25	2013-05-29	7.15	7.66667	505	442	0	87.52	32	92.8571	92.8571	93.4911
4019		2	25	1	TreatmentC2	31	4	1	23	22	1	22	0	22.3333	0.333333	2013-05-29	23.3333	24.0833	2013-05-30	6.5	430	380	45	88.3721	5	23	22	1	22	0	22.3333	0.333333	2013-05-29	23.3333	23.7167	2013-05-30	6.13333	6.5	430	353	23	82.09	32	82.5175	95.8042	86.1111
4019		2	26	1	TreatmentC2	32	4	2	23	22	1	22	0	22.75	0.75	2013-05-30	23.75	24.5833	2013-06-01	8.5	525	455	50	86.6667	20	23	22	1	22	0	22.75	0.75	2013-05-30	23.75	25	2013-05-31	8.48333	8.5	525	426	75	81.14	23	88	98.8571	89.1429
4020	1	2	1		Baseline	1	0	1								2013-04-08	23	24	2013-04-09	7	480	420	60	87.5	0								2013-04-08	23	23.2167	2013-04-09	6.98333	7	480	398	13	82.92	68	78.75	87.5	86.25
4020	1	2	2		Baseline	2	0	1								2013-04-10	24	25.5	2013-04-10	7	420	300	90	71.4286	30								2013-04-10	24	24.2833	2013-04-10	6.98333	7	420	273	17	65	129	45	68.5714	86.4286
4020	1	2	3		Baseline	3	0	1								2013-04-10	23	23.5	2013-04-11	6.5	450	360	30	80	60								2013-04-10	23	23.1667	2013-04-11	7.48333	7.5	510	464	10	90.98	35	83.5294	91.7647	98.2353
4020	1	2	4		Baseline	4	0	1								2013-04-11	22.5	23.5	2013-04-12	4.5	360	300	60	83.3333	0								2013-04-11	23.5	23.9667	2013-04-12	6.23333	6.25	405	320	28	79.01	56	79.2593	87.4074	82.963
4020	1	2	5		Baseline	5	0	1								2013-04-13	24.5	25.5	2013-04-13	9.5	540	480	60	88.8889	0								2013-04-13	24.5	25.2667	2013-04-13	9.3	9.5	540	403	46	74.63	79	67.2222	92.7778	70.5556
4020	1	2	6		Baseline	6	0	2								2013-04-14	21.5	22	2013-04-14	7.25	585	540	30	92.3077	15								2013-04-14	25.25	25.2833	2013-04-14	7.65	7.75	390	338	2	86.67	44	89.2308	93.8462	82.3077
4020	1	2	7		Baseline	7	0	2								2013-04-15	24.5	25	2013-04-15	7.5	420	330	30	78.5714	60								2013-04-15	24.5	25.0333	2013-04-15	7.48333	7.5	420	341	32	81.19	46	74.2857	95	91.4286
4020		2	8	1	TreatmentC2	25	3	1	23	22	1	22	0	22.5	0.5	2013-05-25	23.5	24	2013-05-26	7.5	480	435	30	90.625	15
4020		2	9	1	TreatmentC2	30	4	1	23	22	1	22	0	22.5	0.5	2013-05-29	23.5	24	2013-05-30	5	330	300	30	90.9091	0	23	22	1	22	0	22.5	0.5	2013-05-29	23.5	23.5	2013-05-30	4.98333	5	330	306	0	92.73	23	92.7273	88.1818	98.1818
4020		2	10	1	TreatmentC2	31	4	1	23	22	1	22	0	22.5	0.5	2013-05-30	23.5	24	2013-05-31	7	450	420	30	93.3333	0	23	22	1	22	0	21.5	-0.5	2013-05-31	22.5	22.5	2013-06-01	7.83333	8	570	516	0	90.53	44	91.5789	92.1053	92.1053
4021	1	1	1		Baseline	1	0	1								2013-04-11	23	23.1667	2013-04-11	8.5	570	520	10	91.2281	40								2013-04-11	25.9167	25.9667	2013-04-11	9.35	9.5	455	401	3	88.13	42	90.7285	92.7152	82.8947
4021	1	1	2		Baseline	2	0	1								2013-04-12	24	24.1667	2013-04-12	8.41667	505	480	10	95.0495	15								2013-04-12	26	26.0833	2013-04-12	9.33333	9.41667	445	404	5	90.79	31	91.8919	90.5405	91.2752
4021	1	1	3		Baseline	3	0	2								2013-04-13	23	23.0833	2013-04-13	10	660	610	5	92.4242	45								2013-04-13	27.25	27.3	2013-04-13	10.8333	11	465	404	3	86.88	48	93.5484	91.6129	80
4021	1	1	4		Baseline	4	0	1								2013-04-14	22.5	22.5833	2013-04-14	10.1667	700	690	5	98.5714	5								2013-04-14	28.75	28.85	2013-04-14	10.9	11.1667	385	330	6	85.71	33	91.4062	90.625	85.2713
4021	1	1	5		Baseline	5	0	1								2013-04-15	24.5	24.6667	2013-04-15	7.41667	415	405	10	97.5904	0								2013-04-15	26.8333	26.9833	2013-04-15	8.23333	8.41667	335	295	9	88.06	20	88.2883	92.7928	89.2857
4021	1	1	6		Baseline	6	0	1								2013-04-16	21.5	21.6667	2013-04-16	6.58333	545	535	10	98.1651	0								2013-04-16	26.1667	26.2833	2013-04-16	7.56667	7.58333	325	297	7	91.38	20	89.8148	93.5185	91.7431
4021	1	1	7		Baseline	7	0	1																									2013-04-17	27.3333	27.45	2013-04-17	9.25	9.33333	360	326	7	90.56	22	86.6667	90.8333	95.8333
4021		1	8	1	TreatmentC2	11	1	1	22	21	1	21.5	0.5	21.6667	0.166667	2013-05-09	22.6667	23.1667	2013-05-10	8.25	575	530	30	92.1739	15	22	21	1	21.5	-0.5	21.6667	0.166667	2013-05-09	22.6667	22.7667	2013-05-10	8.23333	8.25	575	510	6	88.7	58	87.4346	91.0995	88.0208
4021		1	9	1	TreatmentC2	14	1	1	22	21	1	21.5	0.5	21.6667	0.166667	2013-05-12	22.6667	23.3333	2013-05-13	6.75	485	430	40	88.6598	15	22	21	1	21.5	-0.5	21.6667	0.166667	2013-05-12	22.6667	22.8833	2013-05-13	6.55	6.75	485	407	13	83.92	53	80.7453	93.7888	82.716
4021		1	10	1	TreatmentC2	15	2	1	22	21	1	21.5	0.5	21.75	0.25	2013-05-13	22.75	22.9167	2013-05-14	8.16667	565	555	10	98.2301	0	22	21	1	21.5	-0.5	21.75	0.25	2013-05-13	22.75	23.0667	2013-05-14	8.06667	8.16667	565	503	19	89.03	37	89.8936	90.9574	92.5926
4021		1	11	1	TreatmentC2	16	2	1	22	21	1	21.5	0.5	21.5833	0.0833333	2013-05-14	22.5833	23.0833	2013-05-15	9.16667	635	595	30	93.7008	10	22	21	1	21.5	-0.5	21.5833	0.0833333	2013-05-14	22.5833	23.05	2013-05-15	8.78333	9.16667	635	522	28	82.2	62	83.4123	88.6256	83.0189
4021		1	12	1	TreatmentC2	17	2	1	22	21	1	21.5	0.5	21.75	0.25	2013-05-15	22.75	23.0833	2013-05-16	7.5	525	490	20	93.3333	15	22	21	1	21.5	-0.5	21.75	0.25	2013-05-15	22.75	22.9333	2013-05-16	7.4	7.5	525	467	11	88.95	41	88.5714	94.2857	88.5714
4021		1	13	1	TreatmentC2	18	2	1	22	21	1	21.5	0.5	21.9167	0.416667	2013-05-16	22.9167	23.5	2013-05-17	7.91667	540	495	35	91.6667	10	22	21	1	21.5	-0.5	21.9167	0.416667	2013-05-16	22.9167	23.2667	2013-05-17	7.76667	7.91667	540	453	21	83.89	57	76.6667	91.6667	86.1111
4021		1	14	1	TreatmentC2	21	2	1	22	21	1	21.5	0.5	21.6667	0.166667	2013-05-19	22.6667	23.9167	2013-05-20	7.5	530		75			22	21	1	21.5	-0.5	21.6667	0.166667	2013-05-19	22.6667	23.0333	2013-05-20	6.85	7.5	530	427	22	80.57	42	77.2727	94.8864	88.1356
4021		1	15	1	TreatmentC2	22	3	1	22	21	1	21.5	0.5	21.75	0.25	2013-05-20	22.75	22.9167	2013-05-21	7.5	525	500	10	95.2381	15	22	21	1	21.5	-0.5	21.75	0.25	2013-05-20	22.75	22.8667	2013-05-21	7.2	7.5	525	457	7	87.05	43	90.8571	89.7143	85.1429
4021		1	16	1	TreatmentC2	23	3	1	22	21	1	21.5	0.5	21.75	0.25	2013-05-21	22.75	23.4167	2013-05-22	8.33333	575	525	40	91.3043	10	22	21	1	21.5	-0.5	21.75	0.25	2013-05-21	22.75	22.95	2013-05-22	7.83333	8.33333	575	472	12	82.09	61	83.7696	91.623	79.6875
4021		1	17	1	TreatmentC2	24	3	1	22	21	1	21.5	0.5	21.6667	0.166667	2013-05-22	22.6667	23	2013-05-23	8.16667	570	550	20	96.4912	0	22	21	1	21.5	-0.5	21.6667	0.166667	2013-05-22	22.6667	22.8	2013-05-23	8.05	8.16667	570	502	8	88.07	53	90	92.1053	84.7368
4021		1	18	1	TreatmentC2	28	3	1	22	21	1	21.5	0.5	21.75	0.25	2013-05-26	22.75	23.25	2013-05-27	6.91667	490	460	30	93.8776	0	22	21	1	21.5	-0.5	21.75	0.25	2013-05-26	22.75	23.3667	2013-05-27	6.78333	6.91667	490	408	37	83.27	37	82.8221	90.7975	85.9756
4021		1	19	1	TreatmentC2	29	4	1	22	21	1	21.5	0.5	21.8333	0.333333	2013-05-27	22.8333	23.0833	2013-05-28	8.08333	555	535	15	96.3964	5	22	21	1	21.5	-0.5	21.8333	0.333333	2013-05-27	22.8333	22.9833	2013-05-28	8.05	8.08333	555	498	9	89.73	46	91.8919	92.4324	87.027
4021		1	20	1	TreatmentC2	30	4	1	22	21	1	21.5	0.5	21.8333	0.333333	2013-05-28	22.8333	23.5833	2013-05-29	7.58333	525	470	45	89.5238	10	22	21	1	21.5	-0.5	21.8333	0.333333	2013-05-28	22.8333	23.1333	2013-05-29	7.53333	7.58333	525	439	18	83.62	65	83.7349	89.0578	89.1566
4021		1	21	1	TreatmentC2	31	4	1	22	21	1	21.5	0.5	21.75	0.25	2013-05-29	22.75	22.9167	2013-05-30	8	555	545	10	98.1982	0	22	21	1	21.5	-0.5	21.75	0.25	2013-05-29	22.75	22.8833	2013-05-30	7.98333	8	555	495	8	89.19	51	92.973	84.8649	90.8108
4021		1	22	1	TreatmentC2	35	4	2	22	21	1	21.5	0.5	21.75	0.25	2013-06-02	22.75	23.5	2013-06-03	7.75	540	485	45	89.8148	10	22	21	1	21.5	-0.5	21.75	0.25	2013-06-02	22.75	23.4167	2013-06-03	7.66667	7.75	540	452	40	83.7	43	87.2222	92.7778	86.6667
4023	1	1	1		Baseline	1	0	1								2013-04-30	21.5	25	2013-04-30	6.5	540	315	210	58.3333	15
4023	1	1	2		Baseline	2	0	1								2013-05-01	23.5	25.5	2013-05-01	6.25	405	270	120	66.6667	15
4023	1	1	3		Baseline	3	0	2								2013-05-02	23.5	25.5	2013-05-02	6.5	420	270	120	64.2857	30
4023	1	1	4		Baseline	4	0	2								2013-05-04	24.5	25.5	2013-05-04	7	390	320	60	82.0513	10
4023	1	1	5		Baseline	5	0	2								2013-05-05	25.5	26	2013-05-05	7	330	285	30	86.3636	15
4023	1	1	6		Baseline	6	0	1								2013-05-06	24.5	25.5	2013-05-06	5.5	300	210	60	70	30
4023	1	1	7		Baseline	7	0	1								2013-05-06	22.5	24.5	2013-05-06	6.5	480	345	120	71.875	15
4023		1	8	1	TreatmentC2	8	1	1	22	21	1	21.1167	0.116667	21	-0.116667	2013-06-03	22	23.5	2013-06-04	6.5	510	410	90	80.3922	10	22	21	1	21.1167	-0.116667	21	-0.116667	2013-06-03	22	22.5333	2013-06-04	6.15	6.5	510	402	32	78.82	55	75.2941	91.1765	89.4118
4023		1	9	1	TreatmentC2	9	1	1	22	21	1	21	0	21	0	2013-06-04	22	23	2013-06-05	6.5	510	450	60	88.2353	0	22	21	1	21	0	21	0	2013-06-04	22	22.4167	2013-06-05	6.33333	6.5	510	437	25	85.69	38	79.4118	95.2941	86.4706
4023		1	10	1	TreatmentC2	10	1	1	22	21	1	21	0	21	0	2013-06-05	22	23	2013-06-06	5	420	330	60	78.5714	30	22	21	1	21	0	21	0	2013-06-05	22	22.0667	2013-06-06	5.36667	6.5	510	392	4	76.86	46	82.9412	93.5294	78.2353
4023		1	11	1	TreatmentC2	12	1	2	22	21	1	21	0	21	0	2013-06-07	22	23	2013-06-08	7.5	570	490	60	85.9649	20	22	21	1	21	0	21	0	2013-06-07	22	22.9	2013-06-08	7.16667	7.5	570	433	54	75.96	63	74.2105	92.6316	74.2105
4023		1	12	1	TreatmentC2	14	1	1	22	21	1	21.0833	0.0833333	21	-0.0833333	2013-06-09	22	23.5	2013-06-10	6	480	360	90	75	30	22	21	1	21.0833	-0.0833333	21	-0.0833333	2013-06-09	22	22.3333	2013-06-10	5.98333	6	480	405	20	84.38	54	75	87.5	92.5
4023		1	13	1	TreatmentC2	15	2	1	22	21	1	21	0	21.5	0.5	2013-06-10	22.5	24.5	2013-06-11	6.5	480	340	120	70.8333	20	22	21	1	21	0	21.5	0.5	2013-06-10	22.5	23.8667	2013-06-11	6.38333	6.5	480	349	82	72.71	42	75.625	88.75	85.625
4023		1	14	1	TreatmentC2	16	2	1	22	21	1	21	0	20.5	-0.5	2013-06-11	21.5	22.5	2013-06-12	6.5	540	470	60	87.037	10	22	21	1	21	0	20.5	-0.5	2013-06-11	21.5	21.5	2013-06-12	6.35	6.5	540	404	0	74.81	127	75	88.8889	63.3333
4023		1	15	1	TreatmentC2	17	2	1	22	21	1	21	0	21	0	2013-06-12	22	23.5	2013-06-13	6.5	510	405	90	79.4118	15	22	21	1	21	0	21	0	2013-06-12	22	22.5833	2013-06-13	7.98333	8	600	521	35	86.83	43	87	95	91
4023		1	16	1	TreatmentC2	18	2	1	22	21	1	21	0	21	0	2013-06-13	22	23	2013-06-14	6.5	510	440	60	86.2745	10	22	21	1	21	0	22	1	2013-06-13	23	23.2167	2013-06-14	6.41667	6.5	450	379	13	84.22	53	76.6667	88	88.6667
4023		1	17	1	TreatmentC2	19	2	2	22	21	1	21	0	22	1	2013-06-14	23	24.5	2013-06-15	6.5	450	360	90	80	0
4023		1	18	1	TreatmentC2	20	2	2	22	21	1	21	0	22	1	2013-06-15	23	24	2013-06-16	7	480	420	60	87.5	0	22	21	1	21	0	22	1	2013-06-15	23	23.8833	2013-06-16	6.81667	6.83333	470	363	53	77.23	53	73.125	94.375	88.125
4023		1	19	1	TreatmentC2	21	2	1	22	21	1	21	0	21	0	2013-06-16	22	23.5	2013-06-17	7	540	445	90	82.4074	5	22	21	1	21	0	21	0	2013-06-16	22	22.0833	2013-06-17	6.4	7	540	438	5	81.11	61	83.8889	91.1111	78.8889
4023		1	20	1	TreatmentC2	22	3	1	22	21	1	21	0	21	0	2013-06-17	22	23.5	2013-06-18	6.5	510	420	90	82.3529	0	22	21	1	21	0	21	0	2013-06-17	22	22.35	2013-06-18	6.15	6.5	510	417	21	81.76	51	76.4706	93.5294	91.1765
4023		1	21	1	TreatmentC2	23	3	1	22	21	1	21	0	21	0	2013-06-18	22	23	2013-06-19	6.5	510	440	60	86.2745	10
4023		1	22	1	TreatmentC2	24	3	1	22	21	1	21	0	22	1	2013-06-19	23	25	2013-06-20	6.5	450	315	120	70	15	22	21	1	21	0	22	1	2013-06-19	23	23	2013-06-20	6.4	6.5	450	398	0	88.44	46	86	91.3333	90.6667
4023		1	23	1	TreatmentC2	25	3	1	22	21	1	21	0	21	0	2013-06-20	22	24	2013-06-21	6.5	510	360	120	70.5882	30
4023		1	24	1	TreatmentC2	27	3	2	22	21	1	21	0	21	0	2013-06-22	22	22.5	2013-06-23	7.5	570	540	30	94.7368	0	22	21	1	21	0	21	0	2013-06-22	22	22.0333	2013-06-23	7.41667	7.5	570	464	2	81.4	99	68.9474	91.5789	85.2632
4023		1	25	1	TreatmentC2	28	3	1	22	21	1	21	0	21	0	2013-06-23	22	23	2013-06-24	7	540	480	60	88.8889	0
4023		1	26	1	TreatmentC2	29	4	1	22	21	1	21	0	21	0	2013-06-24	22	22.5	2013-06-25	6.5	510		30			22	21	1	21	0	21	0	2013-06-24	22	22.2667	2013-06-25	6.28333	6.5	510	427	16	83.73	54	77.6471	91.7647	85.8824
4023		1	27	1	TreatmentC2	30	4	1	22	21	1	21	0	21	0	2013-06-25	22	23	2013-06-26	6.5	510		60
4023		1	28	1	TreatmentC2	31	4	1	22	21	1	21	0	22	1	2013-06-26	23	24.5	2013-06-27	6.5	450		90			22	21	1	21	0	22	1	2013-06-26	23	23.1667	2013-06-27	6.11667	6.5	450	368	10	81.78	49	78.6667	91.3333	84.6667
4023		1	29	1	TreatmentC2	33	4	2	22	21	1	21	0	21	0	2013-06-28	22	23	2013-06-29	6.5	510		60			22	21	1	21	0	21	0	2013-06-28	22	22.2333	2013-06-29	7.48333	7.5	570	495	14	86.84	60	86.8421	90	90.5263
4023		1	30	1	TreatmentC2	34	4	2	22	21	1	21	0	21	0	2013-06-29	22	22.5	2013-06-30	7.5	570		30
4023		1	31	1	TreatmentC2	35	4	2	22	21	1	21	0	21	0	2013-06-30	22	23	2013-07-01	7	540		60			22	21	1	21	0	22	1	2013-06-30	23	23.8	2013-07-01	6.2	7	480	344	48	71.67	40	77.5	92.5	76.875
4023		1	32		TreatmentC2	32	4																			22	21	1	21	0	22	1	2013-06-27	23	23.05	2013-06-28	5.58333	6.5	450	359	3	79.78	33	90	92.6667	78
4024	1	1	1		Baseline	1	0	1								2013-04-24	25	25.1667	2013-04-24	11.75	645	635	10	98.4496	0								2013-04-24	25	25.2833	2013-04-24	11.2667	11.75	645	500	17	77.52	99	80.4651	77.6744	81.8605
4024	1	1	2		Baseline	2	0	2								2013-04-25	28.25	28.4167	2013-04-25	13.5	555	545	10	98.1982	0								2013-04-25	28.25	28.9	2013-04-25	12.3167	12.5	495	392	39	79.19	53	73.9394	85.4545	80
4024	1	1	3		Baseline	3	0	1								2013-04-26	27.5	27.6667	2013-04-26	11	450	440	10	97.7778	0								2013-04-26	27.5	27.7	2013-04-26	10.9667	12	510	371	12	72.75	65	80.5882	85.2941	74.7059
4024	1	1	4		Baseline	4	0	1								2013-04-27	26.5	26.6667	2013-04-27	10.5	480	470	10	97.9167	0								2013-04-27	26.5	26.9667	2013-04-27	10.4667	10.5	480	398	28	82.92	52	79.375	88.125	90.625
4024	1	1	5		Baseline	5	0	2								2013-04-28	29.5	29.75	2013-04-28	14	510	495	15	97.0588	0								2013-04-28	29.5	29.5	2013-04-28	13.4833	14.5	540	421	0	77.96	58	89.4444	85	75
4024	1	1	6		Baseline	6	0	2								2013-04-29	27	27.1667	2013-04-29	11	480	440	10	91.6667	30								2013-04-29	27	27	2013-04-29	13.9833	14	660	557	0	84.39	102	91.8182	84.0909	77.7273
4024	1	1	7		Baseline	7	0	2								2013-04-30	28	28.1667	2013-04-30	11	420	350	10	83.3333	60								2013-04-30	28	28	2013-04-30	11.9833	12	480	426	0	88.75	53	88.75	91.875	85.625
4024		1	8	1	TreatmentC2	8	1	2	24	23	1	23	0	23	0	2013-05-25	24	24.1667	2013-05-25	11	660	620	10	93.9394	30
4024		1	9	1	TreatmentC2	9	1	2	24	23	1	23	0	23	0	2013-05-26	24	24.1667	2013-05-26	9.5	570	530	10	92.9825	30	24	23	1	23	0	23	0	2013-05-26	24	24	2013-05-26	10.5333	11	660	541	0	81.97	91	98.6364	69.0909	79.5455
4024		1	10	1	TreatmentC2	10	1	1	24	23	1	23	0	23	0	2013-05-27	24	24.1667	2013-05-27	9	540	530	10	98.1481	0	24	23	1	23	0	24	1	2013-05-27	25	25	2013-05-27	9.43333	9.5	510	433	0	84.9	73	85.8824	89.4118	79.4118
4024		1	11	1	TreatmentC2	11	1	1	24	23	1	23	0	23	0	2013-05-28	24	24.1667	2013-05-28	12	720	710	10	98.6111	0	24	23	1	23	0	22	-1	2013-05-27	23	23.4	2013-05-28	8.18333	9	600	446	24	74.33	81	79.5	80	79
4024		1	12	1	TreatmentC2	12	1	1	24	23	1	23	0	23	0	2013-05-29	24	24.1667	2013-05-29	9	540	530	10	98.1481	0	24	23	1	23	0	23	0	2013-05-29	24	24.75	2013-05-29	12.9833	13	780	617	45	79.1	117	78.0769	81.9231	87.6923
4024		1	13	1	TreatmentC2	13	1	1	24	23	1	23	0	23.5	0.5	2013-05-30	24.5	24.8333	2013-05-30	7.5	420	380	20	90.4762	20	24	23	1	23	0	23	0	2013-05-30	24	24.0833	2013-05-30	8.76667	9	540	447	5	82.78	74	81.1111	82.7778	88.8889
4024		1	14	1	TreatmentC2	14	1	1	24	23	1	23	0	24	1	2013-05-31	25	25.1667	2013-05-31	9	480	470	10	97.9167	0	24	23	1	23	0	23.5	0.5	2013-05-31	24.5	24.6	2013-05-31	7.4	7.5	420	345	6	82.14	63	81.4286	85.7143	84.2857
4024		1	15	1	TreatmentC2	15	2	2	24	23	1	23	0	23	0	2013-06-01	24	24.25	2013-06-01	10.25	615	600	15	97.561	0	24	23	1	23	0	23	0	2013-06-01	24	24.0667	2013-06-01	10.2	11	660	525	4	79.55	83	82.2727	89.0909	85
4024		1	16	1	TreatmentC2	16	2	2	24	23	1	23	0	23.25	0.25	2013-06-02	24.25	24.5	2013-06-02	9.75	570	555	15	97.3684	0	24	23	1	23	0	23	0	2013-06-02	24	24.4167	2013-06-02	9.73333	10.25	615	444	25	72.2	115	69.7561	83.4146	72.1951
4024		1	17	1	TreatmentC2	17	2	1	24	23	1	23	0	23	0	2013-06-03	24	24.1667	2013-06-03	9.5	570	560	10	98.2456	0	24	23	1	23	0	23.25	0.25	2013-06-03	24.25	24.35	2013-06-03	8.2	9.75	570	384	6	67.37	87	74.7368	81.5789	82.1053
4024		1	18	1	TreatmentC2	18	2	1	24	23	1	23	0	23.5	0.5	2013-06-04	24.5	24.6667	2013-06-04	9.25	525	515	10	98.0952	0	24	23	1	23	0	23.5	0.5	2013-06-04	24.5	24.5	2013-06-04	9.23333	9.25	525	448	0	85.33	76	88.5714	85.1429	82.8571
4024		1	19	1	TreatmentC2	19	2	1	24	23	1	23	0	23.5	0.5	2013-06-05	24.5	24.6667	2013-06-05	9.5	540	530	10	98.1481	0	24	23	1	23	0	23.5	0.5	2013-06-05	24.5	24.9833	2013-06-05	9.15	9.5	540	432	29	80	58	71.1111	91.1111	85
4024		1	20	1	TreatmentC2	20	2	1	24	23	1	23	0	23	0	2013-06-06	24	24.25	2013-06-06	8	480	465	15	96.875	0	24	23	1	23	0	23	0	2013-06-06	24	24.6667	2013-06-06	9.48333	9.5	570	447	40	78.42	82	71.5789	83.6842	85.7895
4024		1	21	1	TreatmentC2	24	3	2	24	23	1	23	0	23.25	0.25	2013-06-10	24.25	24.4167	2013-06-10	10	585	535	10	91.453	40	24	23	1	23	0	23.25	0.25	2013-06-10	24.25	24.3	2013-06-10	8.86667	9	525	438	3	83.43	76	87.4286	90.8571	72
4024		1	22	1	TreatmentC2	26	3	1	24	23	1	23	0	24	1	2013-06-12	25	25.1667	2013-06-12	10.5	570	560	10	98.2456	0	24	23	1	23	0	24	1	2013-06-12	25	25.2167	2013-06-12	8.91667	9	480	416	13	86.67	46	86.25	92.5	83.75
4024		1	23	1	TreatmentC2	27	3	1	24	23	1	23	0	23.75	0.75	2013-06-13	24.75	24.9167	2013-06-13	8.5	465	455	10	97.8495	0	24	23	1	23	0	23.75	0.75	2013-06-13	24.75	25.1167	2013-06-13	9.88333	10	555	445	22	80.18	81	77.2973	86.4865	81.6216
4024		1	24	1	TreatmentC2	28	3	1	24	23	1	23	0	23.25	0.25	2013-06-14	24.25	24.5	2013-06-14	12	705	690	15	97.8723	0	24	23	1	23	0	23.25	0.25	2013-06-14	24.25	24.8833	2013-06-14	7.9	8	465	355	38	76.34	66	75.4839	82.5806	83.871
4024		1	25	1	TreatmentC2	29	4	1	24	23	1	23	0	23	0	2013-06-15	24	24.3333	2013-06-15	9	540	520	20	96.2963	0	24	23	1	23	0	23	0	2013-06-15	24	25.2667	2013-06-15	7.45	8	480	310	76	64.58	61	73.75	81.25	73.125
4024		1	26	1	TreatmentC2	31	4	1	24	23	1	23	0	23.5	0.5	2013-06-17	24.5	24.75	2013-06-17	9.5	540	525	15	97.2222	0	24	23	1	23	0	22.5	-0.5	2013-06-16	23.5	23.7833	2013-06-17	8.66667	9.5	600	457	17	76.17	76	80	89	71.5
4024		1	27	1	TreatmentC2	32	4	1	24	23	1	23	0	23.5	0.5	2013-06-18	24.5	24.75	2013-06-18	9	510	495	15	97.0588	0	24	23	1	23	0	23.5	0.5	2013-06-18	24.5	26.0167	2013-06-18	8.98333	9	510	366	91	71.76	52	82.9412	90	90
4024		1	28	1	TreatmentC2	33	4	1	24	23	1	23	0	23	0	2013-06-19	24	24.25	2013-06-19	9	540	525	15	97.2222	0	24	23	1	23	0	23	0	2013-06-19	24	24.2333	2013-06-19	8.98333	9	540	456	14	84.44	69	82.2222	90.5556	83.8889
4024		1	29		TreatmentC2	25	3																			24	23	1	23	0	23	0	2013-06-11	24	24.25	2013-06-11	9.78333	9.98333	599	473	15	78.96	99	76.3819	83.9196	80.5
4024		1	30		TreatmentC2	34	4																			24	23	1	23	0	24	1	2013-06-20	25	25	2013-06-20	8.9	9.25	495	421	0	85.05	53	89.697	88.4848	81.8182
4027	1	2	1		Baseline	1	0	2								2013-08-06	24.5	25	2013-08-06	10.3333	590	535	30	90.678	25
4027	1	2	2		Baseline	2	0	2								2013-08-07	25.3333	26.3333	2013-08-07	13	700	590	60	84.2857	50
4027	1	2	3		Baseline	3	0	1								2013-08-08	24.75	25.25	2013-08-08	10.75	600	530	30	88.3333	40
4027	1	2	4		Baseline	4	0	1								2013-08-09	25.6667	26	2013-08-09	7.5	350	290	20	82.8571	40
4027	1	2	5		Baseline	5	0	1								2013-08-10	25.3333	25.6667	2013-08-10	7.75	385	325	20	84.4156	40
4027	1	2	6		Baseline	6	0	1								2013-08-11	24.8333	25.3333	2013-08-11	9	490	430	30	87.7551	30
4027	1	2	7		Baseline	7	0	1								2013-08-12	26	26.5	2013-08-12	12.5	630	570	30	90.4762	30
4027		2	8	2	TreatmentC2	8	1	1	23.5	22.5	1	22.5	0	22.9167	0.416667	2013-09-02	23.9167	24.25	2013-09-03	9.5	575	525	20	91.3043	30
4027		2	9	2	TreatmentC2	9	1	1	23.5	22.5	1	22.9167	0.416667	23.5	0.583333	2013-09-04	24.5	24.8333	2013-09-04	9.75	555	465	20	83.7838	70
4027		2	10	2	TreatmentC2	10	1	1	23.5	22.5	1	22.9167	0.416667	23.5	0.583333	2013-09-05	24.5	25.1667	2013-09-05	10.8333	620	530	40	85.4839	50
4027		2	11	2	TreatmentC2	14	1	1	23.5	22.5	1	22.5833	0.0833333	23.5	0.916667	2013-09-09	24.5	24.8333	2013-09-09	9.5	540	490	20	90.7407	30
4027		2	12	2	TreatmentC2	17	2	1	23.5	22.5	1	22.5	0	22.8333	0.333333	2013-09-11	23.8333	24	2013-09-12	7	430	415	10	96.5116	5
4027		2	13	2	TreatmentC2	18	2	1	23.5	22.5	1	22.5	0	22.75	0.25	2013-09-12	23.75	24.0833	2013-09-13	11.5	705	665	20	94.3262	20
4027		2	14	2	TreatmentC2	19	2	1	23.5	22.5	1	22.5	0	22.75	0.25	2013-09-13	23.75	24.0833	2013-09-14	9.66667	595	560	20	94.1176	15
4027		2	15	2	TreatmentC2	21	2	1	23.5	22.5	1	22.5833	0.0833333	23	0.416667	2013-09-16	24	24.5	2013-09-16	12.75	765	705	30	92.1569	30
4027		2	16	2	TreatmentC2	22	3	1	23.5	22.5	1	22.5	0	22.8333	0.333333	2013-09-16	23.8333	24.1667	2013-09-17	5.25	325	290	20	89.2308	15
4027		2	17	2	TreatmentC2	23	3	1	23.5	22.5	1	22.5833	0.0833333	22.6667	0.0833333	2013-09-17	23.6667	23.9167	2013-09-18	12.1667	750	705	15	94	30
4027		2	18	2	TreatmentC2	24	3	1	23.5	22.5	1	22.5	0	22.8333	0.333333	2013-09-18	23.8333	24	2013-09-19	12.6667	770	725	10	94.1558	35
4027		2	19	2	TreatmentC2	25	3	1	23.5	22.5	1	22.5	0	22.5	0	2013-09-19	23.5	23.8333	2013-09-20	5.66667	370	300	20	81.0811	50
4027		2	20	2	TreatmentC2	29	4	1	23.5	22.5	1	22.6667	0.166667	22.75	0.0833333	2013-09-23	23.75	24.1667	2013-09-23	7.91667	490	450	25	91.8367	15
4027		2	21	2	TreatmentC2	30	4	1	23.5	22.5	1	22.5	0	23.3333	0.833333	2013-09-25	24.3333	24.5	2013-09-25	9.5	550	525	10	95.4545	15
4027		2	22	2	TreatmentC2	31	4	1	23.5	22.5	1	22.75	0.25	22.8333	0.0833333	2013-09-25	23.8333	24.1667	2013-09-25	8.5	520	480	20	92.3077	20
4027		2	23	2	TreatmentC2	35	4	1	23.5	22.5	1	22.6667	0.166667	23	0.333333	2013-09-30	24	24.5	2013-09-30	12	720	655	30	90.9722	35
4028	1	2	1		Baseline	1	0	1								2013-05-08	25	25.6667	2013-05-08	9.5	510	470	40	92.1569	0								2013-05-08	25	25.7667	2013-05-08	9.3	9.5	510	421	46	82.55	31	68.2353	97.6471	84.7059
4028	1	2	2		Baseline	2	0	1								2013-05-09	26.5	26.75	2013-05-09	10.5	480	465	15	96.875	0								2013-05-09	26.5	26.5	2013-05-09	9.86667	10.5	480	391	0	81.46	51	94.375	86.25	76.875
4028	1	2	3		Baseline	3	0	1								2013-05-10	28.5	28.5333	2013-05-10	10.3333	350	348	2	99.4286	0								2013-05-10	28.5	28.5	2013-05-10	10.1	10.3333	350	310	0	88.57	26	99.1379	93.9655	80.3419
4028	1	2	4		Baseline	4	0	2								2013-05-11	26.5	26.8333	2013-05-11	10.5	480	460	20	95.8333	0								2013-05-11	26.4833	26.4833	2013-05-11	10.1833	10.5	481	398	0	82.74	64	85	89.375	73.913
4028	1	2	5		Baseline	5	0	2								2013-05-12	25	25.5	2013-05-12	9	480	450	30	93.75	0								2013-05-12	27	27.2	2013-05-12	8.96667	9	360	325	12	90.28	21	86.6667	94.1667	92.5
4028	1	2	6		Baseline	6	0	1								2013-05-13	27	27.1667	2013-05-13	10.5	450	436	10	96.8889	4								2013-05-13	27	27	2013-05-13	10.1333	10.5	450	402	0	89.33	26	99.3333	94.6667	82.6667
4028	1	2	7		Baseline	7	0	1								2013-05-14	25	26.5	2013-05-14	10	540	450	90	83.3333	0								2013-05-14	27	27	2013-05-14	9.61667	10	420	353	0	84.05	44	91.4286	86.4286	82.8571
4028		2	8	1	TreatmentC2	9	1	2	25	24	1	24.25	0.25	24.8333	0.583333	2013-06-05	25.8333	26.3333	2013-06-05	12.25	625	595	30	95.2	0	25	24	1	24.25	-0.25	24.8333	0.583333	2013-06-05	25.8333	26.5	2013-06-05	12.0167	12.25	625	518	40	82.88	53	79.3269	92.7885	86.1244
4028		2	9	1	TreatmentC2	22	3	1	25	24	1	24	0	24	0	2013-06-18	25	25.1667	2013-06-18	11	600	590	10	98.3333	0	25	24	1	24	0	24	0	2013-06-18	25	26	2013-06-18	10.8	11	600	483	60	80.5	45	78	95	80
4028		2	10	1	TreatmentC2	23	3	2	25	24	1	24	0	24.5	0.5	2013-06-19	25.5	25.6667	2013-06-19	11	570	560	10	98.2456	0	25	24	1	24	0	25	1	2013-06-20	26	26.1833	2013-06-20	10.9833	11	540	461	11	85.37	67	88.8889	91.6667	77.7778
4028		2	11	1	TreatmentC2	25	3	2	25	24	1	24	0	24.25	0.25	2013-06-21	25.25	25.3333	2013-06-21	11	585	560	5	95.7265	20	25	24	1	24	0	24.25	0.25	2013-06-21	25.25	26.6167	2013-06-21	10.8667	11	585	443	82	75.73	52	74.359	90.7692	82.5641
4028		2	12	1	TreatmentC2	26	3	2	25	24	1	24	0	24.5	0.5	2013-06-22	25.5	25.6667	2013-06-22	10	510	500	10	98.0392	0	25	24	1	24	0	24.5	0.5	2013-06-22	25.5	26.6333	2013-06-22	9.98333	10	510	415	68	81.37	26	65.2941	93.5294	95.2941
4028		2	13	1	TreatmentC2	28	3	1	25	24	1	24	0	24	0	2013-06-24	25	25.25	2013-06-24	7.33333	380	365	15	96.0526	0	25	24	1	24	0	24	0	2013-06-24	25	25.55	2013-06-24	7.31667	7.33333	380	325	33	85.53	21	77.7778	92.8571	94.4882
4028		2	14	1	TreatmentC2	29	4	2	25	24	1	24	0	23.5	-0.5	2013-06-25	24.5	24.6667	2013-06-25	11	630	620	10	98.4127	0	25	24	1	24	0	23.5	-0.5	2013-06-25	24.5	26.2833	2013-06-25	10.85	11	630	480	107	76.19	34	82.381	94.7619	90.4762
4028		2	15	1	TreatmentC2	30	4	1	25	24	1	24	0	24.5	0.5	2013-06-26	25.5	25.5833	2013-06-26	9	450	445	5	98.8889	0	25	24	1	24	0	24.5	0.5	2013-06-26	25.5	25.9667	2013-06-26	9.93333	10.5	540	442	28	81.85	36	88.8889	93.8889	88.3333
4028		2	16	1	TreatmentC2	31	4	2	25	24	1	24	0	25	1	2013-06-27	26	26.0833	2013-06-27	11	540	535	5	99.0741	0	25	24	1	24	0	25	1	2013-06-27	26	26	2013-06-27	10.8833	11	540	447	0	82.78	86	94.4444	87.7778	69.4444
4028		2	17	1	TreatmentC2	32	4	2	25	24	1	24	0	24.5	0.5	2013-06-28	25.5	25.5833	2013-06-28	11	570	565	5	99.1228	0	25	24	1	24	0	24.5	0.5	2013-06-28	25.5	25.7667	2013-06-28	10.6667	11	570	470	16	82.46	64	90	87.3684	80
4028		2	18	1	TreatmentC2	33	4	2	25	24	1	24	0	24.5	0.5	2013-06-29	25.5	25.6667	2013-06-29	9	450	440	10	97.7778	0
4028		2	19	1	TreatmentC2	34	4	1	25	24	1	24	0	25	1	2013-06-30	26	26.0833	2013-06-30	10	480	475	5	98.9583	0	25	24	1	24	0	25	1	2013-06-30	26	27.85	2013-06-30	9.51667	10	480	314	111	65.42	26	45	91.25	83.125
4028		2	20	1	TreatmentC2	35	4	2	25	24	1	24	0	24.5	0.5	2013-07-01	25.5	25.75	2013-07-01	6.5	300	285	15	95	0	25	24	1	24	0	24.5	0.5	2013-07-01	25.5	25.5	2013-07-01	6.21667	6.5	300	262	0	87.33	21	96	90	90
4029	1	2	1		Baseline	1	0	1								2013-05-13	23.8333	24.3333	2013-05-14	7.5	460	410	30	89.1304	20								2013-05-13	23.8333	24.05	2013-05-14	7.48333	7.5	460	427	13	92.83	19	87.5817	96.0784	96.1039
4029	1	2	2		Baseline	2	0	1								2013-05-14	23.3333	23.6667	2013-05-15	7.75	505	480	20	95.0495	5								2013-05-14	23.3333	23.3333	2013-05-15	7.73333	7.75	505	476	0	94.26	28	98.2143	96.4286	88.7574
4029	1	2	3		Baseline	3	0	1								2013-05-15	22.5	23	2013-05-16	6.5	480	450	30	93.75	0								2013-05-15	22.5	22.6	2013-05-16	6.3	6.5	480	435	6	90.63	27	92.5	96.25	90
4029	1	2	4		Baseline	4	0	1								2013-05-16	22.5	23	2013-05-17	6.5	480	430	30	89.5833	20								2013-05-16	22.5	23.1667	2013-05-17	6.36667	6.5	480	404	40	84.17	28	85	93.75	90.625
4029	1	2	5		Baseline	5	0	2								2013-05-18	24.5	24.6667	2013-05-18	8	450	430	10	95.5556	10								2013-05-18	24.5	24.9167	2013-05-18	7.98333	8	450	406	25	90.22	18	88.6667	96	96
4029	1	2	6		Baseline	6	0	2								2013-05-19	26	26.0833	2013-05-19	8.75	405	390	5	96.2963	10								2013-05-19	26	26.4333	2013-05-19	8.68333	8.75	405	356	26	87.9	19	82.2222	94.0741	92.5926
4029	1	2	7		Baseline	7	0	1								2013-05-20	24.5	24.8333	2013-05-20	7.5	420	370	20	88.0952	30								2013-05-20	24.5	24.5167	2013-05-20	7.48333	7.5	420	391	1	93.1	27	94.2857	95.7143	90
4029		2	8	1	TreatmentC2	24	3	1	21	20	1	20.4167	0.416667	21.1667	0.75	2013-06-19	22.1667	22.25	2013-06-20	6.75	515	500	5	97.0874	10	21	20	1	20.4167	-0.416667	21.1667	0.75	2013-06-19	22.1667	22.6333	2013-06-20	6.73333	6.75	515	456	28	88.54	30	87.1345	95.9064	92.4419
4033	1	2	1		Baseline	1	0	1								2013-05-15	25.4667	25.9333	2013-05-15	10.4667	540	512	28	94.8148	0								2013-05-15	25.4667	25.6667	2013-05-15	10.45	10.4667	540	490	12	90.74	37	89.4444	95	91.6667
4033	1	2	2		Baseline	2	0	2								2013-05-16	26.2667	26.6333	2013-05-16	8	344	321	22	93.314	1								2013-05-16	26.2667	26.3333	2013-05-16	7.9	8	344	309	4	89.83	25	90.3509	93.8596	87.8261
4033	1	2	3		Baseline	3	0	2								2013-05-17	25.55	25.8167	2013-05-17	10.6667	547	531	16	97.075	0								2013-05-17	25.2167	25.45	2013-05-17	10.5833	10.6667	567	511	14	90.12	37	86.2434	95.2381	92.0635
4033	1	2	4		Baseline	4	0	2								2013-05-18	27.2	27.3333	2013-05-18	10.9167	463	455	8	98.2721	0								2013-05-18	27.2	27.5833	2013-05-18	8.63333	8.91667	343	287	23	83.67	16	84.2105	95.614	88.6957
4033	1	2	5		Baseline	5	0	1								2013-05-19	24.25	24.8333	2013-05-19	8.5	495	460	35	92.9293	0								2013-05-19	24.25	24.95	2013-05-19	8.03333	8.5	495	400	42	80.81	25	84.8485	96.9697	84.8485
4033	1	2	6		Baseline	6	0	1								2013-05-19	23.0833	24	2013-05-20	8	535	477	55	89.1589	3								2013-05-19	23.0833	24.0333	2013-05-20	7.71667	8	535	430	57	80.37	31	76.4045	91.0112	91.6201
4033	1	2	7		Baseline	7	0	1								2013-05-21	24.0833	24.5	2013-05-21	8	475	450	25	94.7368	0								2013-05-21	24.0833	24.45	2013-05-21	7.9	8	475	423	22	89.05	24	92.4051	94.3038	89.9371
4033		2	8	1	TreatmentC2	9	1	1	22	21	1	21	0	21.0833		2013-06-04	22.0833	23.5833	2013-06-05	8.25	610	520	90	85.2459	0	22	21	1	21	0	21.0833	0.0833333	2013-06-04	22.0833	23.4	2013-06-05	7.93333	8.25	610	468	79	76.72	44	61.5764	92.6108	88.7255
4033		2	9	1	TreatmentC2	10	1	1	22	21	1	21.3667	0.366667	22.1667	0.8	2013-06-05	23.1667	23.5	2013-06-06	9.66667	630	580	20	92.0635	30	22	21	1	21.3667	-0.366667	22.1667	0.8	2013-06-05	23.1667	23.65	2013-06-06	9.65	9.66667	630	516	29	81.9	84	69.5238	90	90
4033		2	10	1	TreatmentC2	14	1	1	22	21	1	21.2833	0.283333	21	-0.283333	2013-06-09	22	23.1667	2013-06-10	7.75	585	455	70	77.7778	60	22	21	1	21.2833	-0.283333	21	-0.283333	2013-06-09	22	23.05	2013-06-10	7.51667	7.75	585	462	63	78.97	46	75.3846	86.6667	90.2564
4033		2	11	1	TreatmentC2	15	2	1	22	21	1	20.95	-0.05	21.8333	0.883333	2013-06-10	22.8333	23.3333	2013-06-11	8	550	500	30	90.9091	20	22	21	1	20.95	0.05	21.8333	0.883333	2013-06-10	22.8333	23.1833	2013-06-11	7.86667	8	550	491	21	89.27	30	89.071	92.8962	90.2174
4033		2	12	1	TreatmentC2	26	3	1	22	21	1	21	0	21.3333	0.333333	2013-06-21	22.3333	22.75	2013-06-22	8	580	555	25	95.6897	0	22	21	1	21	0	21.3333	0.333333	2013-06-21	22.3333	22.65	2013-06-22	7.88333	8	580	520	19	89.66	34	88.0829	95.3368	86.5979
4033		2	13	1	TreatmentC2	30	4	1	22	21	1	20.75	-0.25	21.5	0.75	2013-06-25	22.5	23.5	2013-06-26	8.25	585	525	60	89.7436	0	22	21	1	20.75	0.25	21.5	0.75	2013-06-25	22.5	23.4333	2013-06-26	8.05	8.25	585	491	56	83.93	26	82.5641	94.8718	94.8718
4033		2	14	1	TreatmentC2	31	4	1	22	21	1	20.6667	-0.333333	20.8333	0.166667	2013-06-26	21.8333	22.5	2013-06-27	7.5	580	530	40	91.3793	10
4033		2	15	1	TreatmentC2	32	4	1	22	21	1	20.95	-0.05	21.5	0.55	2013-06-27	22.5	23	2013-06-28	7.5	540	505	30	93.5185	5	22	21	1	20.95	0.05	21.5	0.55	2013-06-27	22.5	22.85	2013-06-28	7.23333	7.5	540	471	21	87.22	32	86.6667	95	91.6667
4033		2	16	1	TreatmentC2	35	4	2	22	21	1	21.25	0.25	22	0.75	2013-06-30	23	23.4167	2013-07-01	10.5	690	665	25	96.3768	0	22	21	1	21.25	-0.25	22	0.75	2013-06-30	23	23.1333	2013-07-01	10.4833	10.5	690	642	8	93.04	39	93.913	93.4783	92.6087
4035	1	1	1		Baseline	1	0	1								2013-05-15	24.8333	25.5	2013-05-15	9.5	520	450	40	86.5385	30								2013-05-15	24.8333	25.2333	2013-05-15	9.38333	9.5	520	425	24	81.73	64	77.4566	90.7514	81.0345
4035	1	1	2		Baseline	2	0	2								2013-05-15	23.5	24.1667	2013-05-16	15.5	960	890	40	92.7083	30								2013-05-15	23.5	24.2833	2013-05-16	15.1833	15.5	960	801	47	83.44	93	79.0625	85	92.1875
4035	1	1	3		Baseline	3	0	2								2013-05-17	29	30	2013-05-17	12.6667	460	370	60	80.4348	30								2013-05-17	29	29.7667	2013-05-17	12.6167	12.6667	460	367	46	79.78	44	71.8954	90.8497	87.013
4035	1	1	4		Baseline	4	0	1								2013-05-18	28	28.5	2013-05-18	10.5	390	330	30	84.6154	30								2013-05-18	28	28.9667	2013-05-18	10.4667	10.5	390	292	58	74.87	38	58.4615	90	88.4615
4035	1	1	5		Baseline	5	0	1								2013-05-19	26.5	26.75	2013-05-19	9.5	420	375	15	89.2857	30								2013-05-19	26.5	26.7	2013-05-19	9.23333	9.5	420	359	12	85.48	33	82.8571	90.7143	95.7143
4035	1	1	6		Baseline	6	0	2								2013-05-20	25.8333	26.1667	2013-05-20	13.5	700	650	20	92.8571	30								2013-05-20	25.8333	26.3833	2013-05-20	13.0667	13.5	700	577	33	82.43	64	75.9657	89.2704	87.1795
4035	1	1	7		Baseline	7	0	1								2013-05-21	27.0833	28.0833	2013-05-21	8.5	325	235	60	72.3077	30								2013-05-21	25.5	26.6	2013-05-21	8.35	8.5	420	315	66	75	30	85.7143	91.4286	91.4286
4035		1	8	1	TreatmentC2	9	1	1	23	22	1	22.0333	0.0333333	22	-0.0333333	2013-06-18	23	23.5	2013-06-19	10.3333	680	650	30	95.5882	0	23	22	1	22.0333	-0.0333333	22	-0.0333333	2013-06-19	23	25.0167	2013-06-20	9.23333	9.33333	620	415	121	66.94	78	51.4563	81.068	83.5749
4035		1	9	1	TreatmentC2	10	1	1	23	22	1	22.05	0.05	22	-0.05	2013-06-19	23	24.5	2013-06-20	9.33333	620	520	90	83.871	10	23	22	1	22.05	-0.05	22.75	0.7	2013-06-20	23.75	25.35	2013-06-21	9.36667	9.5	585	423	96	72.31	58	54.359	88.7179	87.6923
4035		1	10	1	TreatmentC2	13	1	1	23	22	1	22	0	22.9833	0.983333	2013-06-22	23.9833	25.9833	2013-06-23	10.5	631	511	120	80.9826	0	23	22	1	22	0	22.5	0.5	2013-06-23	23.5	23.9167	2013-06-24	9.06667	9.33333	590	508	25	86.1	41	86.2245	90.3061	87.8173
4035		1	11	1	TreatmentC2	14	1	1	23	22	1	22.0667	0.0666667	22.5	0.433333	2013-06-23	23.5	24.25	2013-06-24	9.33333	590	545	45	92.3729	0	23	22	1	22.0667	-0.0666667	22.1667	0.1	2013-06-24	23.1667	23.7833	2013-06-25	10.4667	10.5	680	567	37	83.38	74	71.2389	90.708	88.9868
4035		1	12	1	TreatmentC2	17	2	1	23	22	1	22.0333	0.0333333	22	-0.0333333	2013-06-26	23	23.75	2013-06-27	10	660	605	45	91.6667	10	23	22	1	22.0333	-0.0333333	22.1667	0.133333	2013-06-27	23.1667	23.4667	2013-06-28	9.98333	10	650	504	18	77.54	127	65.7407	87.037	84.7926
4035		1	13	1	TreatmentC2	21	2	2	23	22	1	22.05	0.05	22.9833	0.933333	2013-06-30	23.9833	24.15	2013-07-01	11.5	691	681	10	98.5528	0	23	22	1	22.05	-0.05	22.1667	0.116667	2013-07-01	23.1667	25.8167	2013-07-02	9.08333	10.5	680	329	159	48.38	107	53.5398	61.5044	90.7489
4035		1	14	1	TreatmentC2	22	3	1	23	22	1	22	0	22.1667	0.166667	2013-07-01	23.1667	25.1667	2013-07-02	10.5	680	560	120	82.3529	0
4035		1	15	1	TreatmentC2	23	3	1	23	22	1	22	0	22.6667	0.666667	2013-07-02	23.6667	24.1667	2013-07-03	10.5	650	620	30	95.3846	0
4035		1	16	1	TreatmentC2	24	3	1	23	22	1	22.0333	0.0333333	22.1667	0.133333	2013-07-03	23.1667	25.1667	2013-07-04	9.75	635	515	120	81.1024	0
4035		1	17	1	TreatmentC2	28	3	2	23	22	1	22	0	22	0	2013-07-07	23	24.5	2013-07-08	11.5	750	640	90	85.3333	20
4035		1	18	1	TreatmentC2	32	4	1	23	22	1	22.1167	0.116667	22.5	0.383333	2013-07-11	23.5	24.5	2013-07-12	10	630	570	60	90.4762	0
4035		1	19		TreatmentC2	8	1																			23	22	1	22	0	22	0	2013-06-18	23	25.9667	2013-06-19	10.25	10.3333	680	449	178	66.03	48	80.0885	88.9381	89.4273
4035		1	20		TreatmentC2	12	1																			23	22	1	22.1667	-0.166667	22.9	0.733333	2013-06-22	23.9	25.6	2013-06-23	9.48333	9.5	576	413	102	71.7	60	57.8947	88.9474	87.9581
4035		1	21		TreatmentC2	16	2																			23	22	1	22.0833	-0.0833333	22	-0.0833333	2013-06-26	23	25.3667	2013-06-27	9.66667	10	660	445	142	67.42	53	47.2727	90.4545	87.2727
4036	1	2	1		Baseline	1	0	1								2013-05-17	27.0833	27.25	2013-05-17	10	415	405	10	97.5904	0								2013-05-17	26.6667	27	2013-05-17	9.98333	10.7833	487	376	20	77.21	43	90.1235	87.037	74.8466
4036	1	2	2		Baseline	2	0	2								2013-05-18	27.4333	27.6	2013-05-18	12.5	544	529	10	97.2426	5								2013-05-18	27.6833	27.7167	2013-05-18	12.05	12.4333	525	450	2	85.71	50	94.2857	87.4286	86.2857
4036	1	2	3		Baseline	3	0	2								2013-05-19	26	26.25	2013-05-19	10.75	525	510	15	97.1429	0								2013-05-19	26.7	26.7333	2013-05-19	10.8667	11.1167	505	419	2	82.97	69	91.6667	86.9048	77.5148
4036	1	2	4		Baseline	4	0	1								2013-05-20	23.25	25.75	2013-05-20	8.83333	575	425	150	73.913	0								2013-05-20	25.5167	25.6833	2013-05-20	9.46667	9.58333	484	418	10	86.9	46	91.25	88.75	87.9747
4036	1	2	5		Baseline	5	0	1								2013-05-21	23.75	26.75	2013-05-21	8.75	540	180	180	33.3333	180
4036	1	2	6		Baseline	6	0	2								2013-05-22	23.75	26.25	2013-05-22	9.33333	575	425	150	73.913	0
4036	1	2	7		Baseline	7	0	1								2013-05-23	24.5833	25.5833	2013-05-23	8.66667	485	425	60	87.6289	0								2013-05-23	25.1667	25.1667	2013-05-23	9.46667	9.48333	499	443	0	88.78	55	93.9759	89.1566	83.8323
4036		2	8	2	TreatmentC2	8	1	1	22.5	21.5	1	21.5	0	21.5	0	2013-06-03	22.5	23.25	2013-06-04	9.25	645	570	45	88.3721	30
4036		2	9	2	TreatmentC2	9	1	1	22.5	21.5	1	21.5	0	21.5	0	2013-06-04	22.5	24.75	2013-06-05	9.25	645	480	135	74.4186	30
4036		2	10	2	TreatmentC2	10	1	1	22.5	21.5	1	21.5	0	21.5	0	2013-06-05	22.5	24.25	2013-06-06	7.33333	530	425	105	80.1887	0
4036		2	11	2	TreatmentC2	11	1	2	22.5	21.5	1	21.5	0	21.5	0	2013-06-06	22.5	24.5	2013-06-07	5	390	215	120	55.1282	55
4036		2	12	2	TreatmentC2	12	1	2	22.5	21.5	1	21.5	0	21.5833	0.0833333	2013-06-07	22.5833	24.3333	2013-06-08	9.66667	665	560	105	84.2105	0
4036		2	13	2	TreatmentC2	15	2	1	22.5	21.5	1	21.5	0	21.5	0	2013-06-10	22.5	24.5	2013-06-11	7	510	390	120	76.4706	0
4036		2	14	2	TreatmentC2	16	2	1	22.5	21.5	1	21.5	0	21.5	0	2013-06-11	22.5	23.75	2013-06-12	7.33333	530	455	75	85.8491	0
4036		2	15	2	TreatmentC2	17	2	1	22.5	21.5	1	21.5	0	21.5	0	2013-06-12	22.5	26.1667	2013-06-13	8	570	350	220	61.4035	0
4036		2	16	2	TreatmentC2	18	2	2	22.5	21.5	1	21.5	0	21.5	0	2013-06-13	22.5	24	2013-06-14	6.75	495	405	90	81.8182	0
4036		2	17	2	TreatmentC2	19	2	2	22.5	21.5	1	21.5	0	21.5	0	2013-06-14	22.5	25.5	2013-06-15	10.5833	725	545	180	75.1724	0
4036		2	18	2	TreatmentC2	22	3	2	22.5	21.5	1	21.5	0	21.5	0	2013-06-17	22.5	24	2013-06-18	8.5	600	475	90	79.1667	35
4036		2	19	2	TreatmentC2	23	3	1	22.5	21.5	1	21.5	0	21.5	0	2013-06-18	22.5	24.5	2013-06-19	8.5	600	450	120	75	30
4036		2	20	2	TreatmentC2	24	3	1	22.5	21.5	1	21.5	0	21.5	0	2013-06-19	22.5	24	2013-06-20	8.75	615	505	90	82.1138	20
4036		2	21	2	TreatmentC2	25	3	2	22.5	21.5	1	21.5	0	21.5	0	2013-06-20	22.5	23.8333	2013-06-21	8.5	600	495	80	82.5	25
4036		2	22	2	TreatmentC2	26	3	2	22.5	21.5	1	21.5	0	21.5	0	2013-06-21	22.5	24	2013-06-22	6.5	480	375	90	78.125	15
4036		2	23	2	TreatmentC2	30	4	1	22.5	21.5	1	21.5	0	21.5	0	2013-06-25	22.5	25.5	2013-06-26	8.5	600	420	180	70	0
4036		2	24	2	TreatmentC2	31	4	1	22.5	21.5	1	21.5	0	21.5	0	2013-06-26	22.5	23.75	2013-06-27	8.5	600	525	75	87.5	0
4036		2	25	2	TreatmentC2	32	4	2	22.5	21.5	1	21.5	0	21.5	0	2013-06-27	22.5	24	2013-06-28	9	630	540	90	85.7143	0
4037	1	1	1		Baseline	1	0	2								2013-08-08	23.75	24.75	2013-08-09	9	555	465	60	83.7838	30								2013-08-08	23.75	23.9833	2013-08-09	8.45	9	555	464	14	83.6	44	88.1081	91.3514	85.4054
4037	1	1	2		Baseline	2	0	1								2013-08-10	25.1667	25.6667	2013-08-10	10	530	460	30	86.7925	40								2013-08-10	25.1667	25.65	2013-08-10	9.46667	10	530	427	29	80.57	42	85.2273	92.0455	84.1808
4037	1	1	3		Baseline	3	0	2								2013-08-11	24.75	24.9167	2013-08-11	7.5	405	390	10	96.2963	5								2013-08-11	24.75	24.75	2013-08-11	7.48333	7.5	405	367	0	90.62	37	89.6296	94.0741	88.8889
4037	1	1	4		Baseline	4	0	1								2013-08-12	24	24.25	2013-08-12	10	600	570	15	95	15								2013-08-12	24	24.8167	2013-08-12	9.98333	10	600	489	49	81.5	61	80	89.5	83
4037	1	1	5		Baseline	5	0	1								2013-08-12	23.9167	24.1667	2013-08-13	10	605	560	15	92.562	30								2013-08-12	23.9167	24	2013-08-13	9.98333	10	605	547	5	90.41	52	87.5622	93.5323	90.5941
4037	1	1	6		Baseline	6	0	1								2013-08-14	24.1667	25.6667	2013-08-14	10	590	440	90	74.5763	60								2013-08-14	24.1667	25.6667	2013-08-14	9.98333	10	590	451	90	76.44	48	68.8776	93.8776	83.7563
4037	1	1	7		Baseline	7	0	2								2013-08-15	24.3333	25.3333	2013-08-15	9.75	565	465	60	82.3009	40								2013-08-15	24.3333	25.5	2013-08-15	9.71667	9.75	565	441	70	78.05	52	76.0638	89.8936	85.1852
4037		1	8	1	TreatmentC2	9	1	1	23	22	1	22.5	0.5	22.5	0	2013-09-10	23.5	24.1667	2013-09-11	9.5	600	520	40	86.6667	40	23	22	1	22.5	-0.5	22.5	0	2013-09-10	23.5	23.6167	2013-09-11	9.11667	9.5	600	490	7	81.67	80	82	90	81.5
4037		1	9	1	TreatmentC2	14	1	1	23	22	1	22.5	0.5	23	0.5	2013-09-16	24	24.25	2013-09-16	10.5	630	575	15	91.2698	40	23	22	1	22.5	-0.5	23	0.5	2013-09-16	24	24.5	2013-09-16	9.66667	10.5	630	477	30	75.71	73	87.1429	88.0952	79.5238
4037		1	10	1	TreatmentC2	17	2	1	23	22	1	22.5	0.5	22.5	0	2013-09-18	23.5	24	2013-09-19	9.5	600	555	30	92.5	15	23	22	1	22.5	-0.5	22.5	0	2013-09-18	23.5	23.7333	2013-09-19	8.61667	9.5	600	465	14	77.5	68	86.5	80.5	93
4037		1	11	1	TreatmentC2	22	3	1	23	22	1	22.5	0.5	22.75	0.25	2013-09-23	23.75	24.5833	2013-09-24	9.16667	565	455	50	80.531	60	23	22	1	22.5	-0.5	22.5	0	2013-09-23	23.5	23.5	2013-09-24	8.85	9.5	600	483	0	80.5	78	78.1915	90.4255	87.3016
4037		1	12	1	TreatmentC2	23	3	1	23	22	1	22.5	0.5	22.5	0	2013-09-24	23.5	24	2013-09-25	9.5	600	560	30	93.3333	10	23	22	1	22.5	-0.5	22.5	0	2013-09-24	23.5	24.4167	2013-09-25	9.13333	9.5	600	466	55	77.67	57	67.5	95	87
4037		1	13	1	TreatmentC2	24	3	1	23	22	1	22.5	0.5	22.75	0.25	2013-09-25	23.75	24.0833	2013-09-26	8.66667	535	465	20	86.9159	50	23	22	1	22.5	-0.5	22.75	0.25	2013-09-25	23.75	24.5	2013-09-26	4.33333	8.66667	535	208	45	38.88	22	87.6404	87.6404	83.7989
4037		1	14	1	TreatmentC2	25	3	1	23	22	1	22.5	0.5	22.75	0.25	2013-09-26	23.75	24.0833	2013-09-27	10.5	645	610	20	94.5736	15	23	22	1	22.5	-0.5	22.75	0.25	2013-09-26	23.75	24.4833	2013-09-27	10.1333	10.5	645	514	44	79.69	65	85.5814	86.0465	84.6512
4037		1	15	1	TreatmentC2	29	4	1	23	22	1	22.5	0.5	23.1667	0.666667	2013-10-01	24.1667	24.8333	2013-10-01	9.75	575	495	40	86.087	40	23	22	1	22.5	-0.5	23.1667	0.666667	2013-10-01	24.1667	24.3833	2013-10-01	9.73333	9.75	575	499	13	86.78	62	88.4817	91.0995	84.375
4037		1	16	1	TreatmentC2	30	4	1	23	22	1	22.5	0.5	22.25	-0.25	2013-10-01	23.25	23.75	2013-10-02	8.33333	545	505	30	92.6606	10	23	22	1	22.5	-0.5	22.25	-0.25	2013-10-01	23.25	23.8833	2013-10-02	7.4	8.33333	545	399	38	73.21	52	82.3204	84.5304	84.6154
4037		1	17	1	TreatmentC2	32	4	1	23	22	1	22.5	0.5	23.5	1	2013-10-04	24.5	24.8333	2013-10-04	9.33333	530	495	20	93.3962	15	23	22	1	22.5	-0.5	23	0.5	2013-10-04	24	25.4833	2013-10-04	5.41667	9.33333	560	212	89	37.86	24	91.4773	85.2273	74.0113
4037		1	18	1	TreatmentC2	34	4	2	23	22	1	22.5	0.5	22.75	0.25	2013-10-05	23.75	24.25	2013-10-06	10.5	645	595	30	92.2481	20
4037		1	19	1	TreatmentC2	35	4	2	23	22	1	22.5	0.5	22.75	0.25	2013-10-06	23.75	24.25	2013-10-07	9.75	600	540	30	90	30	23	22	1	22.5	-0.5	22.75	0.25	2013-10-06	23.75	24.7833	2013-10-07	9.71667	9.75	600	450	62	75	86	81	92.5	72
4038	1	2	1		Baseline	1	0	1								2013-07-02	24	24.5	2013-07-02	8.75	525	475	30	90.4762	20								2013-07-02	24	24.4	2013-07-02	8.5	8.75	525	434	24	82.67	52	80.5714	89.7143	90.2857
4038	1	2	2		Baseline	2	0	1								2013-07-03	25.3333	26.6667	2013-07-03	8.83333	450	355	80	78.8889	15								2013-07-03	25.3333	26.5167	2013-07-03	8.58333	8.83333	450	329	71	73.11	35	64	92	88
4038	1	2	3		Baseline	3	0	1								2013-07-04	24.9167	26.0833	2013-07-04	9.25	500	370	70	74	60								2013-07-04	24.9167	25.75	2013-07-04	9.23333	9.25	500	386	50	77.2	63	77.7108	87.3494	81.4371
4038	1	2	4		Baseline	4	0	1								2013-07-04	23.6667	25	2013-07-05	8.75	545	465	80	85.3211	0								2013-07-04	23.6667	24.8	2013-07-05	8.6	8.75	545	437	68	80.18	31	79.0055	90.0552	92.3077
4038	1	2	5		Baseline	5	0	2								2013-07-06	24.75	26.4167	2013-07-06	8.5	465	335	100	72.043	30								2013-07-06	24.75	25.1	2013-07-06	7.8	8.5	465	318	21	68.39	84	58.0645	89.0323	86.4516
4038	1	2	6		Baseline	6	0	2								2013-07-07	24.8333	26	2013-07-07	9.33333	510	440	70	86.2745	0								2013-07-07	24.8333	25.6167	2013-07-07	9.03333	9.33333	510	397	47	77.84	48	68.8235	92.9412	84.7059
4038	1	2	7		Baseline	7	0	1								2013-07-08	24.9167	25.5833	2013-07-08	8.83333	475	415	40	87.3684	20								2013-07-08	24.9167	25.4667	2013-07-08	8.81667	8.83333	475	394	33	82.95	47	91.1392	90.5063	80.5031
4038		2	8	1	TreatmentC2	9	1	1	22.5	21.5	1	21.6667	0.166667	21.75	0.0833333	2013-08-13	22.75	23.4167	2013-08-14	7.83333	545	500	40	91.7431	5	22.5	21.5	1	21.6667	-0.166667	21.75	0.0833333	2013-08-13	22.75	23.75	2013-08-14	7.58333	7.83333	545	429	60	78.72	41	79.558	87.8453	91.2088
4038		2	9	1	TreatmentC2	10	1	1	22.5	21.5	1	21.5	0	21.5	0	2013-08-14	22.5	23.3333	2013-08-15	7.91667	565	485	50	85.8407	30	22.5	21.5	1	21.5	0	21.5	0	2013-08-14	22.5	23.15	2013-08-15	7.48333	7.91667	565	450	39	79.65	50	73.4043	86.7021	92.0635
4038		2	10	1	TreatmentC2	11	1	1	22.5	21.5	1	21.45	-0.05	21.5	0.05	2013-08-15	22.5	23.5	2013-08-16	8.5	600	480	60	80	60	22.5	21.5	1	21.45	0.05	21.5	0.05	2013-08-15	22.5	23.3667	2013-08-16	8.23333	8.5	600	464	52	77.33	68	78.5	85.5	85
4038		2	11	1	TreatmentC2	13	1	2	22.5	21.5	1	21.6333	0.133333	21.65	0.0166667	2013-08-17	22.65	22.9	2013-08-18	8.5	591	576	15	97.4619	0	22.5	21.5	1	21.6333	-0.133333	21.65	0.0166667	2013-08-17	22.65	22.8833	2013-08-18	8.13333	8.5	591	500	14	84.6	55	85.7868	90.8629	88.3249
4038		2	12	1	TreatmentC2	14	1	1	22.5	21.5	1	21.5	0	21.8333	0.333333	2013-08-18	22.8333	23.8333	2013-08-19	8.41667	575	455	60	79.1304	60	22.5	21.5	1	21.5	0	21.8333	0.333333	2013-08-18	22.8333	23.3833	2013-08-19	8.1	8.41667	575	464	33	80.7	59	74.3455	92.6702	85.4167
4038		2	13	1	TreatmentC2	15	2	1	22.5	21.5	1	21	-0.5	21.6667	0.666667	2013-08-19	22.6667	23.6667	2013-08-20	8.66667	600	360	60	60	180	22.5	21.5	1	21	0.5	21.6667	0.666667	2013-08-19	22.6667	23.4833	2013-08-20	8.45	8.66667	600	410	49	68.33	128	76	56.5	85
4038		2	14	1	TreatmentC2	16	2	1	22.5	21.5	1	21.5	0	21.5	0	2013-08-20	22.5	23.1667	2013-08-21	8	570	530	40	92.9825	0	22.5	21.5	1	21.5	0	21.5	0	2013-08-20	22.5	22.8833	2013-08-21	7.51667	8	570	474	23	83.16	44	82.1053	94.7368	84.2105
4038		2	15	1	TreatmentC2	18	2	1	22.5	21.5	1	21.6167	0.116667	21.5	-0.116667	2013-08-22	22.5	23.5	2013-08-23	8.5	600	540	60	90	0	22.5	21.5	1	21.6167	-0.116667	21.5	-0.116667	2013-08-22	22.5	23.45	2013-08-23	8.4	8.5	600	503	57	83.83	34	69	92	93
4038		2	16	1	TreatmentC2	19	2	2	22.5	21.5	1	21.5	0	21.6667	0.166667	2013-08-23	22.6667	23.6667	2013-08-24	8.83333	610	430	60	70.4918	120	22.5	21.5	1	21.5	0	21.6667	0.166667	2013-08-23	22.6667	23.85	2013-08-24	8.81667	8.83333	610	464	71	76.07	74	64.532	84.7291	85.7843
4038		2	17	1	TreatmentC2	20	2	2	22.5	21.5	1	21.4167	-0.0833333	21.5	0.0833333	2013-08-24	22.5	23.6667	2013-08-25	9.16667	640	550	70	85.9375	20	22.5	21.5	1	21.4167	0.0833333	21.5	0.0833333	2013-08-24	22.5	23.5833	2013-08-25	9.06667	9.16667	640	501	65	78.28	68	70.892	90.1408	87.3832
4038		2	18	1	TreatmentC2	22	3	1	22.5	21.5	1	21.5	0	21.6667	0.166667	2013-08-26	22.6667	23.4167	2013-08-27	8.66667	600	545	45	90.8333	10	22.5	21.5	1	21.5	0	21.6667	0.166667	2013-08-26	22.6667	23.1667	2013-08-27	8.4	8.66667	600	481	30	80.17	73	81.5	86	85
4038		2	19	1	TreatmentC2	23	3	1	22.5	21.5	1	21.5	0	22	0.5	2013-08-27	23	23.6667	2013-08-28	7	480	440	40	91.6667	0	22.5	21.5	1	21.5	0	22	0.5	2013-08-27	23	23.8667	2013-08-28	6.15	7	480	347	52	72.29	30	63.125	92.5	88.125
4038		2	20	1	TreatmentC2	24	3	1	22.5	21.5	1	21.5	0	21.6667	0.166667	2013-08-28	22.6667	23.1667	2013-08-29	7	500	460	30	92	10	22.5	21.5	1	21.5	0	21.6667	0.166667	2013-08-28	22.6667	23.5333	2013-08-29	6.46667	7	500	393	52	78.6	23	64.4578	95.1807	82.0359
4038		2	21	1	TreatmentC2	25	3	1	22.5	21.5	1	21.5	0	21.6667	0.166667	2013-08-29	22.6667	23.3333	2013-08-30	8.66667	600	560	40	93.3333	0	22.5	21.5	1	21.5	0	21.6667	0.166667	2013-08-29	22.6667	23.05	2013-08-30	8.41667	8.66667	600	500	23	83.33	62	81.5	91	85
4038		2	22	1	TreatmentC2	28	3	1	22.5	21.5	1	21.5	0	22.1667	0.666667	2013-09-01	23.1667	23.3333	2013-09-02	8.66667	570	560	10	98.2456	0	22.5	21.5	1	21.5	0	22.1667	0.666667	2013-09-01	23.1667	23.6	2013-09-02	8.4	8.66667	570	476	26	83.51	52	78.4211	92.1053	89.4737
4038		2	23	1	TreatmentC2	29	4	1	22.5	21.5	1	21.5	0	21.75	0.25	2013-09-02	22.75	23.4167	2013-09-03	8.66667	595	545	40	91.5966	10	22.5	21.5	1	21.5	0	21.75	0.25	2013-09-02	22.75	23.9	2013-09-03	8.53333	8.66667	595	460	69	77.31	58	62.6263	89.899	84.9246
4038		2	24	1	TreatmentC2	30	4	1	22.5	21.5	1	21.5	0	21.5	0	2013-09-03	22.5	23.1667	2013-09-04	8.16667	580	535	40	92.2414	5	22.5	21.5	1	21.5	0	21.5	0	2013-09-03	22.5	23.3833	2013-09-04	7.75	8.16667	580	449	53	77.41	53	70.9845	89.1192	84.5361
4038		2	25	1	TreatmentC2	31	4	1	22.5	21.5	1	21.5	0	21.6667	0.166667	2013-09-04	22.6667	23.6667	2013-09-05	8.5	590	530	60	89.8305	0	22.5	21.5	1	21.5	0	21.6667	0.166667	2013-09-04	22.6667	23.8167	2013-09-05	8.45	8.5	590	453	69	76.78	65	65.3061	88.2653	82.2335
4038		2	26	1	TreatmentC2	32	4	1	22.5	21.5	1	21.5	0	21.6667	0.166667	2013-09-05	22.6667	23.75	2013-09-06	8	560	495	65	88.3929	0	22.5	21.5	1	21.5	0	21.6667	0.166667	2013-09-05	22.6667	23.5667	2013-09-06	7.96667	8	560	447	54	79.82	57	66.6667	89.2473	85.0267
4038		2	27	1	TreatmentC2	34	4	2	22.5	21.5	1	21.5	0	21.6667	0.166667	2013-09-07	22.6667	23.3333	2013-09-08	8.25	575	535	40	93.0435	0	22.5	21.5	1	21.5	0	21.6667	0.166667	2013-09-07	22.6667	23.55	2013-09-08	8.21667	8.25	575	462	53	80.35	58	68.0628	85.8639	89.5833
4040	1	2	1		Baseline	1	0	2								2013-11-05	26.75	26.9167	2013-11-05	12.25	570	540	10	94.7368	20								2013-11-05	33.25	33.5667	2013-11-05	15.2	15.25	360	325	19	90.28	13	80.8333	97.5	94.1667
4040	1	2	2		Baseline	2	0	1								2013-11-06	25	25.25	2013-11-06	13.2333	734	704	15	95.9128	15								2013-11-06	26	26.4833	2013-11-06	14.45	14.7333	764	664	29	86.91	54	86.2205	94.8819	86.2745
4040	1	2	3		Baseline	3	0	1								2013-11-07	25.5833	25.7333	2013-11-07	13.5	715	646	9	90.3497	60								2013-11-07	28.5833	28.6	2013-11-07	10.3833	13.5	535	322	1	60.19	25	93.8202	90.4494	69.2737
4040	1	2	4		Baseline	4	0	1								2013-11-08	27.6667	28	2013-11-08	12.15	509	489	20	96.0707	0
4040	1	2	5		Baseline	5	0	1								2013-11-09	21.5	21.5833	2013-11-09	15.4167	1075	1040	5	96.7442	30								2013-11-09	24.5	25.8	2013-11-09	8.13333	8.41667	475	329	78	69.26	51	76.5823	86.7089	77.9874
4040	1	2	6		Baseline	6	0	2								2013-11-09	25	25.1667	2013-11-10	11	600	590	10	98.3333	0								2013-11-09	22	22.3333	2013-11-10	13.9833	14	960	877	20	91.35	62	96.5625	92.5	90.625
4040	1	2	7		Baseline	7	0	1								2013-11-11	29	29.1667	2013-11-11	13	480	450	10	93.75	20								2013-11-11	29	29.4167	2013-11-11	12.9833	13	480	410	25	85.42	44	85.625	88.125	91.875
4044	1	1	1		Baseline	1	0	2								2013-06-06	24.5	25	2013-06-06	9.5	540	490	30	90.7407	20
4044	1	1	2		Baseline	2	0	2								2013-07-07	24.25	24.75	2013-07-07	9.75	570	530	30	92.9825	10								2013-07-07	24.25	25.95	2013-07-07	9.73333	9.75	570	420	102	73.68	47	92.1053	87.3684	90.5263
4044	1	1	3		Baseline	3	0	1								2013-07-07	23.5	24.1667	2013-07-08	7.5	480	425	40	88.5417	15
4044	1	1	4		Baseline	4	0	1								2013-07-09	24.1167	24.3667	2013-07-09	7.5	443	378	15	85.3273	50								2013-07-09	24.1167	24.1167	2013-07-09	7	7.5	443	371	0	83.75	42	91.8367	95.2381	75.6757
4044	1	1	5		Baseline	5	0	1								2013-07-09	23.45	23.95	2013-07-10	7.75	498	458	30	91.9679	10								2013-07-09	23.45	23.4833	2013-07-10	6.78333	7.75	498	391	2	78.51	47	88.5542	90.9639	78.9157
4044	1	1	6		Baseline	6	0	1								2013-07-10	23.25	23.75	2013-07-11	7.66667	505	460	30	91.0891	15								2013-07-10	23.25	23.25	2013-07-11	6.8	7.66667	505	402	0	79.6	51	92.8571	86.9048	73.3728
4044	1	1	7		Baseline	7	0	1								2013-07-11	23.7833	24.0333	2013-07-12	7.75	478	448	15	93.7238	15								2013-07-11	23.7833	24.3167	2013-07-12	6.65	7.75	478	346	32	72.38	34	83.6478	90.566	78.125
4044		1	8	1	TreatmentC2	9	1	1	22	21	1	21.0833	0.0833333	21.25	0.166667	2013-08-06	22.25	22.5833	2013-08-07	7.5	555	520	20	93.6937	15	22	21	1	21.0833	-0.0833333	21.3333	0.25	2013-08-07	22.3333	23.35	2013-08-08	6.7	7.75	565	385	61	68.14	56	75	85.6383	78.3069
4044		1	9	1	TreatmentC2	10	1	1	22	21	1	21.1667	0.166667	21.3333	0.166667	2013-08-07	22.3333	22.5833	2013-08-08	7.75	565	540	15	95.5752	10
4044		1	10	1	TreatmentC2	14	1	1	22	21	1	21.5	0.5	20.9167	-0.583333	2013-08-11	21.9167	22.25	2013-08-12	7.5	575	540	20	93.913	15
4044		1	11	1	TreatmentC2	17	2	1	22	21	1	21.5	0.5	22.5	1	2013-08-14	23.5	23.6667	2013-08-15	7.66667	490	480	10	97.9592	0	22	21	1	21.5	-0.5	22	0.5	2013-08-15	23	25.0167	2013-08-16	6.2	7.5	510	270	121	52.94	41	90.5882	88.2353	75.2941
4044		1	12	1	TreatmentC2	23	3	1	22	21	1	21.5	0.5	22.5	1	2013-08-20	23.5	23.75	2013-08-21	7.5	480	455	15	94.7917	10	22	21	1	21.5	-0.5	22	0.5	2013-08-21	23				7.66667	520
4044		1	13	1	TreatmentC2	29	4	1	22	21	1	21	0	22	1	2013-08-26	23	23.25	2013-08-27	7	480	460	15	95.8333	5
4044		1	14		TreatmentC2	8	1																			22	21	1	21	0	21.25	0.25	2013-08-06	22.25	22.7833	2013-08-07	6.7	7.5	555	428	32	77.12	47	88.6486	90.2703	80.5405
4044		1	15		TreatmentC2	28	3																			22	21	1	21.0833	-0.0833333	22	0.916667	2013-08-26	23				7	480
4048	1	1	1		Baseline	1	0	2								2013-08-26	27.5	27.75	2013-08-26	13	570	555	15	97.3684	0								2013-08-26	27.5	27.7333	2013-08-26	12.8833	13	570	528	14	92.63	21	92.1053	96.3158	93.1579
4048	1	1	2		Baseline	2	0	2								2013-08-27	26.5	27	2013-08-27	12	570	540	30	94.7368	0								2013-08-27	26.5	27.3833	2013-08-27	11.0333	12	570	418	53	73.33	41	79.4737	87.3684	89.4737
4048	1	1	3		Baseline	3	0	1								2013-08-28	26.5	27	2013-08-28	8.75	375	330	30	88	15								2013-08-28	26.5	26.8167	2013-08-28	7.96667	8.75	375	261	19	69.6	48	86.4	80.8	76.8
4048	1	1	4		Baseline	4	0	1								2013-08-29	25.5	25.75	2013-08-29	9.5	480	465	15	96.875	0								2013-08-29	25.5	25.5	2013-08-29	7.46667	9.5	480	322	0	67.08	36	89.375	91.25	40
4048	1	1	5		Baseline	5	0	1								2013-08-30	26.5	27	2013-08-30	8.33333	350	320	30	91.4286	0								2013-08-30	26.5	27.65	2013-08-30	7.93333	8.33333	350	243	69	69.43	14	58.6207	94.8276	84.6154
4048	1	1	6		Baseline	6	0	1								2013-08-31	26	26.75	2013-08-31	8.5	390	345	45	88.4615	0								2013-08-31	26	26	2013-08-31	7.36667	8.5	390	311	0	79.74	11	99.2308	96.9231	55.3846
4048	1	1	7		Baseline	7	0	1								2013-09-01	27.5	28.5	2013-09-01	9.33333	350	275	60	78.5714	15								2013-09-01	27.5	27.65	2013-09-01	8.56667	9.33333	350	280	9	80	15	98.2759	96.5517	88.8889
4049	1	2	1		Baseline	1	0	1								2013-07-15	18.8333	19.1667	2013-07-16	7.33333	750	700	20	93.3333	30								2013-07-15	18.8333	19.0167	2013-07-16	7.15	7.33333	750	695	11	92.67	33	95.6	94.8	93.2
4049	1	2	2		Baseline	2	0	1								2013-07-17	27.1333	27.55	2013-07-17	8.16667	302	272	25	90.0662	5								2013-07-17	27.1333	27.2167	2013-07-17	8.15	8.16667	302	285	5	94.37	11	93	98	93.0693
4049	1	2	3		Baseline	3	0	1								2013-07-18	26.25	26.75	2013-07-18	8.08333	350	320	30	91.4286	0								2013-07-18	26.25	26.6667	2013-07-18	7.81667	8.08333	350	295	25	84.29	14	88.7931	94.8276	87.1795
4049	1	2	4		Baseline	4	0	2								2013-07-19	25.95	26.6167	2013-07-19	8.33333	383	323	40	84.3342	20								2013-07-19	24.25	25.1833	2013-07-19	8.31667	8.33333	485	408	56	84.12	20	67.0807	96.2733	93.8272
4049	1	2	5		Baseline	5	0	2								2013-07-20	25.65	26.0667	2013-07-20	8.41667	406	381	25	93.8424	0								2013-07-20	25.65	26.1167	2013-07-20	8.4	8.41667	406	359	28	88.42	18	82.2222	97.037	91.1765
4049	1	2	6		Baseline	6	0	1								2013-07-21	25.6667	26.25	2013-07-21	8.66667	420	383	35	91.1905	2								2013-07-21	25.6667	26.0333	2013-07-21	8.45	8.66667	420	371	22	88.33	14	83.5714	97.8571	87.1429
4049	1	2	7		Baseline	7	0	2								2013-07-22	24.4333	24.9333	2013-07-22	8.41667	479	447	30	93.3194	2								2013-07-22	24.4333	24.5667	2013-07-22	7.83333	8.41667	479	425	8	88.73	11	94.3396	96.8553	82.5
4050	1	1	1		Baseline	1	0	1								2013-07-23	25.5	26	2013-07-23	7.33333	350	280	30	80	40								2013-07-23	25.5	25.9167	2013-07-23	7.28333	7.33333	350	271	25	77.43	51	80.1724	84.4828	77.7778
4050	1	1	2		Baseline	2	0	1								2013-07-24	24.25	25	2013-07-24	8.5	495	390	45	78.7879	60								2013-07-24	24.25	24.5	2013-07-24	8.46667	8.5	495	385	15	77.78	93	79.3939	87.2727	72.1212
4050	1	1	3		Baseline	3	0	2								2013-07-25	24.5	24.8333	2013-07-25	9	510	450	20	88.2353	40								2013-07-25	24.5	24.7167	2013-07-25	8.85	9	510	410	13	80.39	78	82.9412	84.1176	80
4050	1	1	4		Baseline	4	0	2								2013-07-26	25	25.3333	2013-07-26	10	540	460	20	85.1852	60								2013-07-26	25	25.25	2013-07-26	9.26667	10	540	417	15	77.22	64	78.3333	88.3333	78.3333
4050	1	1	5		Baseline	5	0	2								2013-07-27	25	25.25	2013-07-27	9.25	495	435	15	87.8788	45								2013-07-27	25	25	2013-07-27	8.88333	9.25	495	369	0	74.55	104	80	80.6061	69.0909
4050	1	1	6		Baseline	6	0	2								2013-07-28	25.1667	25.6667	2013-07-28	8.75	455	365	30	80.2198	60								2013-07-28	25.1667	25.5667	2013-07-28	7.88333	8.75	455	292	24	64.18	87	77.4834	77.4834	55.9211
4050	1	1	7		Baseline	7	0	2								2013-07-29	25	25.6667	2013-07-29	7.83333	410	295	40	71.9512	75								2013-07-29	25	25	2013-07-29	7.58333	7.83333	410	308	0	75.12	87	72.7941	80.8824	76.6423
4050		1	8	1	TreatmentC2	8	1	1	22	21	1	21.25	0.25	21.5	0.25	2013-08-19	22.5	23.5	2013-08-20	11.5	780	630	60	80.7692	90	22	21	1	21.25	-0.25	21.5	0.25	2013-08-19	22.5	23.05	2013-08-20	11.3	11.5	780	591	33	75.77	144	73.4615	81.1538	82.6923
4050		1	9	1	TreatmentC2	10	1	1	22	21	1	21.25	0.25	21.25	0	2013-08-21	22.25	23.75	2013-08-22	9	645	435	90	67.4419	120
4050		1	10	1	TreatmentC2	11	1	1	22	21	1	21.25	0.25	21.25	0	2013-08-22	22.25	23.75	2013-08-23	9	645	435	90	67.4419	120	22	21	1	21.25	-0.25	21.25	0	2013-08-22	22.25	23.4	2013-08-23	8.91667	9	645	440	69	68.22	131	72.093	80.4651	65.5814
4050		1	11	1	TreatmentC2	14	1	1	22	21	1	21.25	0.25	20.5	-0.75	2013-08-25	21.5	23.9167	2013-08-26	9	690	385	145	55.7971	160
4050		1	12	1	TreatmentC2	15	2	1	22	21	1	21.25	0.25	21.5	0.25	2013-08-26	22.5	23	2013-08-27	9	630	525	30	83.3333	75	22	21	1	21.25	-0.25	21.5	0.25	2013-08-26	22.5	22.5	2013-08-27	8.21667	9	630	440	0	69.84	143	81.4286	74.7619	61.4286
4050		1	13	1	TreatmentC2	16	2	1	22	21	1	21.25	0.25	21.5	0.25	2013-08-27	22.5	23.5	2013-08-28	9	630	450	60	71.4286	120	22	21	1	21.25	-0.25	21.5	0.25	2013-08-27	22.5	22.5	2013-08-28	8.55	9	630	466	0	73.97	137	80	80.9524	60.9524
4050		1	14	1	TreatmentC2	19	2	2	22	21	1	21.25	0.25	21.3333	0.0833333	2013-08-30	22.3333	23.0833	2013-09-01	8.5	610	500	45	81.9672	65	22	21	1	21.25	-0.25	21.3333	0.0833333	2013-08-30	22.3333	22.4333	2013-08-31	8.43333	8.5	610	419	6	68.69	181	59.1133	74.8768	72.0588
4050		1	15	1	TreatmentC2	22	3	1	22	21	1	21.25	0.25	21	-0.25	2013-09-03	22	22.0833	2013-09-04	8	600	565	5	94.1667	30	22	21	1	21.25	-0.25	21	-0.25	2013-09-02	22	22.6667	2013-09-03	7.96667	8	600	431	40	71.83	127	73	77.5	71.5
4050		1	16	1	TreatmentC2	23	3	1	22	21	1	21.25	0.25	21.3333	0.0833333	2013-09-04	22.3333	23.0833	2013-09-05	8.5	610	490	45	80.3279	75	22	21	1	21.25	-0.25	21.3333	0.0833333	2013-09-03	22.3333	23.85	2013-09-04	8.1	8.5	610	395	91	64.75	100	63.5468	81.2808	71.5686
4050		1	17	1	TreatmentC2	24	3	1	22	21	1	21.25	0.25	21.25	0	2013-09-05	22.25	23	2013-09-06	8	585	465	45	79.4872	75	22	21	1	21.25	-0.25	21.25	0	2013-09-04	22.25	22.3333	2013-09-05	7.28333	8	585	389	5	66.5	148	73.3333	67.1795	71.2821
4050		1	18	1	TreatmentC2	25	3	2	22	21	1	21.25	0.25	21.3333	0.0833333	2013-09-06	22.3333	23.0833	2013-09-07	8.5	610	490	45	80.3279	75	22	21	1	21.25	-0.25	21.3333	0.0833333	2013-09-05	22.3333	24.2167	2013-09-06	7.86667	8.5	610	369	113	60.49	90	54.1872	79.803	66.6667
4050		1	19	1	TreatmentC2	29	4	1	22	21	1	21.25	0.25	21.5	0.25	2013-09-10	22.5	23.25	2013-09-11	8.5	600	475	45	79.1667	80	22	21	1	21.25	-0.25	21.5	0.25	2013-09-09	22.5	24.1167	2013-09-10	8.83333	9.5	660	395	97	59.85	128	65.4545	79.0909	69.5455
4050		1	20	1	TreatmentC2	30	4	1	22	21	1	21.25	0.25	21.25	0	2013-09-11	22.25	22.8333	2013-09-12	8	585	490	35	83.7607	60	22	21	1	21.25	-0.25	21.25	0	2013-09-10	22.25	23.05	2013-09-11	7.71667	8	585	399	48	68.21	121	76.9231	75.3846	71.7949
4050		1	21	1	TreatmentC2	31	4	1	22	21	1	21.25	0.25	21.25	0	2013-09-12	22.25	22.5	2013-09-13	7.66667	565	500	15	88.4956	50	22	21	1	21.25	-0.25	21.25	0	2013-09-11	22.25	23.3167	2013-09-12	7.55	7.66667	565	413	64	73.1	81	76.5957	86.1702	78.836
4050		1	22	1	TreatmentC2	32	4	1	22	21	1	21.25	0.25	21.3333	0.0833333	2013-09-13	22.3333	22.9167	2013-09-14	8	580	480	35	82.7586	65	22	21	1	21.25	-0.25	21.6667	0.416667	2013-09-12	22.6667	24.65	2013-09-13	7.96667	8	560	341	119	60.89	98	51.0753	83.3333	72.7273
4050		1	23	1	TreatmentC2	33	4	1	22	21	1	21.25	0.25	21.3333	0.0833333	2013-09-14	22.3333	22.8333	2013-09-15	9	640	560	30	87.5	50
4050		1	24	1	TreatmentC2	35	4	2	22	21	1	21.25	0.25	21.25	0	2013-09-16	22.25	22.6667	2013-09-17	7.66667	565	480	25	84.9558	60	22	21	1	21.25	-0.25	21.25	0	2013-09-15	22.25	22.9333	2013-09-16	6	7.66667	565	359	41	63.54	65	76.0638	79.7872	77.2487
4050		1	25		TreatmentC2	18	2																			22	21	1	21.25	-0.25	21.6667	0.416667	2013-08-29	22.6667	22.7333	2013-08-30	8.16667	8.5	590	439	4	74.41	127	72.449	81.1224	76.6497
4050		1	26		TreatmentC2	21	2																			22	21	1	21.25	-0.25	21.25	0	2013-09-01	22.25	23.8667	2013-09-02	5.38333	6	465	261	97	56.13	70	54.1935	70.9677	78.0645
4052	1	1	1		Baseline	1	0	2								2013-07-13	25.6667	26	2013-07-13	9.5	470	430	20	91.4894	20								2013-07-13	25.6667	25.9	2013-07-13	9.08333	9.5	470	408	14	86.81	23	88.961	95.4545	89.0323
4052	1	1	2		Baseline	2	0	2								2013-07-14	27	27.3333	2013-07-14	10.6667	460	440	20	95.6522	0								2013-07-14	27	27.0333	2013-07-14	10.2167	10.6667	460	407	2	88.48	24	93.4211	94.0789	89.5425
4052	1	1	3		Baseline	3	0	1								2013-07-15	25	25.25	2013-07-15	8.66667	460	435	15	94.5652	10								2013-07-15	25	25.55	2013-07-15	8.3	8.66667	460	379	33	82.39	26	81.0458	94.1176	83.1169
4052	1	1	4		Baseline	4	0	1								2013-07-15	23.75	24.25	2013-07-16	8.75	540	480	30	88.8889	30								2013-07-15	23.75	23.9167	2013-07-16	8.58333	8.75	540	490	10	90.74	30	91.6667	94.4444	92.2222
4052	1	1	5		Baseline	5	0	1								2013-07-17	25	25.3333	2013-07-17	8.75	465	435	20	93.5484	10								2013-07-17	25	25.3333	2013-07-17	8.35	8.75	465	398	20	85.59	23	89.6774	96.129	89.0323
4052	1	1	6		Baseline	6	0	1								2013-07-18	24	24.3333	2013-07-18	8.83333	530	510	20	96.2264	0								2013-07-18	24	24	2013-07-18	8.63333	8.83333	530	489	0	92.26	29	90.3409	97.7273	93.2203
4052	1	1	7		Baseline	7	0	1								2013-07-19	24.5	25	2013-07-19	8.5	480	390	30	81.25	60								2013-07-19	24.5	24.5667	2013-07-19	8.26667	8.5	480	416	4	86.67	46	95	82.5	91.25
4052		1	8	1	TreatmentC2	8	1	1	24	23	1	23	0	23	0	2013-08-13	24	24.3333	2013-08-13	8.75	525	495	20	94.2857	10	24	23	1	23	0	23	0	2013-08-13	24	24.2	2013-08-13	8.35	8.75	525	466	12	88.76	23	90.2857	95.4286	90.8571
4052		1	9	1	TreatmentC2	9	1	1	24	23	1	23	0	23.3333	0.333333	2013-08-14	24.3333	24.8333	2013-08-14	8.91667	515	485	30	94.1748	0	24	23	1	23	0	23.3333	0.333333	2013-08-14	24.3333	24.6667	2013-08-14	8.78333	8.91667	515	467	20	90.68	20	88.3041	95.3216	94.186
4052		1	10	1	TreatmentC2	10	1	1	24	23	1	23	0	23.25	0.25	2013-08-15	24.25	24.9167	2013-08-15	9	525	475	40	90.4762	10	24	23	1	23	0	23.25	0.25	2013-08-15	24.25	24.7667	2013-08-15	8.93333	9	525	452	31	86.1	38	78.2857	93.1429	88.5714
4052		1	11	1	TreatmentC2	11	1	1	24	23	1	23	0	23	0	2013-08-16	24	24.5	2013-08-16	8.5	510	460	30	90.1961	20	24	23	1	23	0	23	0	2013-08-16	24	24.2667	2013-08-16	8.23333	8.5	510	450	16	88.24	28	86.4706	95.8824	89.4118
4052		1	12	1	TreatmentC2	14	1	1	24	23	1	23	0	23.25	0.25	2013-08-19	24.25	24.75	2013-08-19	8.75	510	440	30	86.2745	40	24	23	1	23	0	23.25	0.25	2013-08-19	24.25	24.6833	2013-08-19	8.61667	8.75	510	446	26	87.45	30	89.4118	95.8824	85.8824
4052		1	13	1	TreatmentC2	15	2	1	24	23	1	23	0	23.25	0.25	2013-08-20	24.25	25	2013-08-20	8.91667	520	475	45	91.3462	0	24	23	1	23	0	23.25	0.25	2013-08-20	24.25	24.8	2013-08-20	8.08333	8.91667	520	419	33	80.58	18	87.2832	95.3757	91.954
4052		1	14	1	TreatmentC2	16	2	1	24	23	1	23	0	23.5	0.5	2013-08-21	24.5	24.8333	2013-08-21	8.75	495	445	20	89.899	30	24	23	1	23	0	23.5	0.5	2013-08-21	24.5	25.1333	2013-08-21	8.68333	8.75	495	418	38	84.44	35	80.6061	95.7576	88.4848
4052		1	15	1	TreatmentC2	17	2	1	24	23	1	23	0	23.05	0.05	2013-08-22	24.05	24.55	2013-08-22	9.41667	562	482	30	85.7651	50	24	23	1	23	0	23.05	0.05	2013-08-22	24.05	24.2667	2013-08-22	8.93333	9.41667	562	462	13	82.21	58	90.9091	81.2834	84.5745
4052		1	16	1	TreatmentC2	18	2	1	24	23	1	23	0	23.1667	0.166667	2013-08-23	24.1667	25.1667	2013-08-23	9	530	450	60	84.9057	20	24	23	1	23	0	23.1667	0.166667	2013-08-23	24.1667	24.8333	2013-08-23	8.43333	9	530	430	40	81.13	26	75	96.0227	87.0056
4052		1	17	1	TreatmentC2	21	2	1	24	23	1	23	0	23.0833	0.0833333	2013-08-26	24.0833	24.8333	2013-08-26	9	535	480	45	89.7196	10	24	23	1	23	0	23.0833	0.0833333	2013-08-26	24.0833	24.6333	2013-08-26	8.93333	9	535	461	33	86.17	37	78.6517	97.191	88.8268
4052		1	18	1	TreatmentC2	22	3	1	24	23	1	23	0	23.1667	0.166667	2013-08-27	24.1667	24.75	2013-08-27	8.83333	520	440	35	84.6154	45	24	23	1	23	0	23.1667	0.166667	2013-08-27	24.1667	24.5167	2013-08-27	8.61667	8.83333	520	439	21	84.42	47	84.8837	80.814	94.2197
4052		1	19	1	TreatmentC2	23	3	1	24	23	1	23	0	23	0	2013-08-28	24	24.5	2013-08-28	8.91667	535	475	30	88.785	30	24	23	1	23	0	23	0	2013-08-28	24	24.6167	2013-08-28	8.31667	8.91667	535	431	37	80.56	31	83.1461	94.9438	84.3575
4052		1	20	1	TreatmentC2	24	3	1	24	23	1	23	0	23.4167	0.416667	2013-08-29	24.4167	24.6667	2013-08-29	8.5	485	460	15	94.8454	10	24	23	1	23	0	23.4167	0.416667	2013-08-29	24.4167	24.5	2013-08-29	8.05	8.5	485	428	5	88.25	25	92.5466	97.5155	82.0988
4052		1	21	1	TreatmentC2	28	3	1	24	23	1	23	0	23	0	2013-09-02	24	24.3333	2013-09-02	9	540	500	20	92.5926	20	24	23	1	23	0	23	0	2013-09-02	24	24.15	2013-09-02	8.91667	9	540	487	9	90.19	39	87.7778	96.6667	88.8889
4052		1	22	1	TreatmentC2	29	4	1	24	23	1	23	0	23	0	2013-09-03	24	24.5833	2013-09-03	8.75	525	475	35	90.4762	15	24	23	1	23	0	23	0	2013-09-03	24	24.5167	2013-09-03	8.46667	8.75	525	449	31	85.52	28	89.7143	93.1429	91.4286
4052		1	23	1	TreatmentC2	30	4	1	24	23	1	23	0	22.75	-0.25	2013-09-03	23.75	24.4167	2013-09-04	8.91667	550	470	40	85.4545	40	24	23	1	23	0	22.75	-0.25	2013-09-03	23.75	23.95	2013-09-04	8.76667	8.91667	550	480	12	87.27	49	91.8033	93.4426	83.1522
4052		1	24	1	TreatmentC2	31	4	1	24	23	1	23	0	23.0833	0.0833333	2013-09-05	24.0833	24.8333	2013-09-05	8.83333	525	470	45	89.5238	10	24	23	1	23	0	23.0833	0.0833333	2013-09-05	24.0833	24.4333	2013-09-05	8.73333	8.83333	525	472	21	89.9	26	86.2857	96.5714	93.7143
4052		1	25	1	TreatmentC2	32	4	1	24	23	1	23	0	23.0833	0.0833333	2013-09-06	24.0833	24.75	2013-09-06	9	535	465	40	86.9159	30	24	23	1	23	0	23.0833	0.0833333	2013-09-06	24.0833	24.3	2013-09-06	8.46667	9	535	461	13	86.17	29	92.1348	93.8202	84.9162
4052		1	26	1	TreatmentC2	35	4	1	24	23	1	23	0	23.0833	0.0833333	2013-09-09	24.0833	24.6667	2013-09-09	9.25	550	415	35	75.4545	100	24	23	1	23	0	23.0833	0.0833333	2013-09-09	24.0833	24.4333	2013-09-09	8.88333	9.25	550	459	21	83.45	48	87.9781	87.9781	84.7826
4056	1	2	1		Baseline	1	0	1								2013-08-09	25.3833	25.7167	2013-08-09	10.5	547	497	20	90.8592	30								2013-08-09	25.3833	25.5667	2013-08-09	10.4667	10.5833	552	481	11	87.14	53	87.5	90.2174	87.5
4056	1	2	2		Baseline	2	0	1								2013-08-10	27.5	28.1667	2013-08-10	11	450	400	40	88.8889	10								2013-08-10	27.5	27.9333	2013-08-10	10.9833	11	450	393	26	87.33	30	82.6667	94	90.6667
4056	1	2	3		Baseline	3	0	1								2013-08-11	26.5	26.6667	2013-08-11	11.5	540	520	10	96.2963	10								2013-08-11	26.5	26.6667	2013-08-11	11.4667	11.5	540	480	10	88.89	48	91.6667	90	88.8889
4056	1	2	4		Baseline	4	0	1								2013-08-12	29.5	29.8333	2013-08-12	12.5	420	380	20	90.4762	20								2013-08-12	29.5	29.65	2013-08-12	12.4333	12.5	420	385	9	91.67	22	89.2857	93.5714	94.2857
4056	1	2	5		Baseline	5	0	1								2013-08-13	26.5	27	2013-08-13	10	450	410	30	91.1111	10								2013-08-13	26.5	26.85	2013-08-13	10.3167	10.5	480	403	21	83.96	45	80.625	90.625	85.625
4056	1	2	6		Baseline	6	0	1								2013-08-14	26	26.3333	2013-08-14	11.5	570	530	20	92.9825	20								2013-08-14	26	26.0333	2013-08-14	11.4833	11.5	570	510	2	89.47	57	90	89.4737	89.4737
4056	1	2	7		Baseline	7	0	1								2013-08-15	28.5	28.8333	2013-08-15	12	450	420	20	93.3333	10								2013-08-15	28.5	28.5333	2013-08-15	11.8333	12	450	397	2	88.22	41	88.6667	89.3333	92
4056		2	8	1	TreatmentC2	8	1	1	23.5	22.5	1	22.5	0	22.75	0.25	2013-09-02	23.75	24.5	2013-09-03	9.5	585	500	45	85.4701	40	23.5	22.5	1	22.5	0	22.75	0.25	2013-09-02	23.75	24.2167	2013-09-03	9.48333	9.5	585	505	28	86.32	51	81.5385	87.6923	92.3077
4056		2	9	1	TreatmentC2	9	1	1	23.5	22.5	1	22.5	0	23.5	1	2013-09-04	24.5	24.8333	2013-09-04	10.5	600	570	20	95	10	23.5	22.5	1	22.5	0	23.5	1	2013-09-04	24.5	24.6333	2013-09-04	9.88333	10.5	600	508	8	84.67	47	88	90.5	90.5
4056		2	10	1	TreatmentC2	10	1	1	23.5	22.5	1	22.5	0	23	0.5	2013-09-05	24	24.3333	2013-09-05	10.5	630	590	20	93.6508	20	23.5	22.5	1	22.5	0	23	0.5	2013-09-05	24	24.25	2013-09-05	10.4833	10.5	630	556	15	88.25	58	81.9048	91.9048	91.4286
4056		2	11	1	TreatmentC2	11	1	1	23.5	22.5	1	22.5	0	22.75	0.25	2013-09-05	23.75	24.0833	2013-09-06	8	495	445	20	89.899	30	23.5	22.5	1	22.5	0	22.75	0.25	2013-09-05	23.75	24.1333	2013-09-06	7.96667	8	495	423	23	85.45	47	81.2121	92.7273	84.8485
4056		2	12	1	TreatmentC2	14	1	1	23.5	22.5	1	22.5	0	23	0.5	2013-09-09	24	24.3333	2013-09-09	8.5	510	480	20	94.1176	10	23.5	22.5	1	22.5	0	23	0.5	2013-09-09	24	24.2833	2013-09-09	8.36667	8.5	510	436	17	85.49	49	80.5882	90	88.2353
4056		2	13	1	TreatmentC2	15	2	1	23.5	22.5	1	22.5	0	23	0.5	2013-09-10	24	24.3333	2013-09-10	11.5	690	650	20	94.2029	20	23.5	22.5	1	22.5	0	23	0.5	2013-09-10	24	24.3333	2013-09-10	11.4833	11.5	690	604	20	87.54	65	85.6522	91.7391	87.3913
4056		2	14	1	TreatmentC2	16	2	1	23.5	22.5	1	22.5	0	23	0.5	2013-09-11	24	24.75	2013-09-11	9	540	465	45	86.1111	30	23.5	22.5	1	22.5	0	23	0.5	2013-09-11	24	24.5333	2013-09-11	8.93333	9	540	465	32	86.11	39	78.3333	93.8889	91.1111
4056		2	15	1	TreatmentC2	17	2	1	23.5	22.5	1	22.5	0	22.5	0	2013-09-11	23.5	24.25	2013-09-12	8.5	540	475	45	87.963	20	23.5	22.5	1	22.5	0	22.5	0	2013-09-11	23.5	23.9333	2013-09-12	8.35	8.5	540	469	26	86.85	36	80	93.8889	91.1111
4056		2	16	1	TreatmentC2	18	2	1	23.5	22.5	1	23	0.5	23	0	2013-09-13	24	24.5	2013-09-13	8	480	435	30	90.625	15	23.5	22.5	1	23	-0.5	23	0	2013-09-13	24	24.1333	2013-09-13	7.56667	8	480	409	8	85.21	37	84.375	93.125	91.25
4056		2	17	1	TreatmentC2	22	3	1	23.5	22.5	1	22.5	0	23	0.5	2013-09-17	24	24.3333	2013-09-17	10	600	570	20	95	10	23.5	22.5	1	22.5	0	23	0.5	2013-09-17	24	24.3	2013-09-17	9.95	10	600	493	18	82.17	86	74	88.5	88
4056		2	18	1	TreatmentC2	23	3	1	23.5	22.5	1	22.5	0	23	0.5	2013-09-18	24	25	2013-09-18	9.5	570	490	60	85.9649	20
4056		2	19	1	TreatmentC2	24	3	1	23.5	22.5	1	22.5	0	23	0.5	2013-09-19	24	24.6667	2013-09-19	10.5	630	580	40	92.0635	10	23.5	22.5	1	22.5	0	23	0.5	2013-09-19	24	24.25	2013-09-19	10.4	10.5	630	535	15	84.92	74	74.2857	92.381	92.381
4056		2	20	1	TreatmentC2	25	3	1	23.5	22.5	1	22.5	0	23	0.5	2013-09-20	24	24.5	2013-09-20	8.5	510	450	30	88.2353	30
4056		2	21	1	TreatmentC2	26	3	1	23.5	22.5	1	22.5	0	22.5	0	2013-09-20	23.5	23.8333	2013-09-21	10.5	660	635	20	96.2121	5
4056		2	22	1	TreatmentC2	29	4	1	23.5	22.5	1	22.5	0	22.5	0	2013-09-23	23.5	23.8333	2013-09-24	8	510	480	20	94.1176	10	23.5	22.5	1	22.5	0	22.5	0	2013-09-23	23.5	23.7	2013-09-24	7.41667	8	510	421	12	82.55	42	84.7059	90.5882	89.4118
4056		2	23	1	TreatmentC2	31	4	1	23.5	22.5	1	22.5	0	22	-0.5	2013-09-25	23	23.5	2013-09-26	2	180	120	30	66.6667	30
4056		2	24	1	TreatmentC2	32	4	1	23.5	22.5	1	22.5	0	23	0.5	2013-09-27	24	24.1667	2013-09-27	10.5	630	610	10	96.8254	10	23.5	22.5	1	22.5	0	23	0.5	2013-09-27	24	24.2667	2013-09-27	10.4833	10.5	630	559	16	88.73	54	86.6667	89.0476	92.381
4056		2	25	1	TreatmentC2	33	4	1	23.5	22.5	1	22.5	0	23	0.5	2013-09-28	24	24.5	2013-09-28	9.5	570	520	30	91.2281	20	23.5	22.5	1	22.5	0	23	0.5	2013-09-28	24	24.4333	2013-09-28	9.48333	9.5	570	486	26	85.26	57	79.4737	90.5263	86.3158
4056		2	26	1	TreatmentC2	35	4	2	23.5	22.5	1	22.5	0	23.5	1	2013-09-30	24.5	25	2013-09-30	9.5	540	500	30	92.5926	10	23.5	22.5	1	22.5	0	23.5	1	2013-09-30	24.5	24.5167	2013-09-30	9.38333	9.5	540	489	1	90.56	43	90.5556	93.3333	89.4444
4058	1	2	1		Baseline	1	0	2								2013-08-14	24.1667	25.5	2013-08-14	7	410	330	80	80.4878	0								2013-08-14	24.1667	24.2667	2013-08-14	6.76667	7	410	349	6	85.12	41	84.5588	90.4412	89.0511
4058	1	2	2		Baseline	2	0	1								2013-08-14	23.85	24.1	2013-08-15	7.83333	479	464	15	96.8685	0								2013-08-14	23.85	23.9	2013-08-15	7.8	7.83333	479	427	3	89.14	47	93.0818	86.7925	88.75
4058	1	2	3		Baseline	3	0	1								2013-08-16	24.1667	27	2013-08-16	8.66667	510	340	170	66.6667	0								2013-08-16	26.6667	26.9	2013-08-16	8.65	8.66667	360	323	14	89.72	22	85.8333	92.5	95.8333
4058	1	2	4		Baseline	4	0	1								2013-08-17	24	24.1667	2013-08-17	9.25	555	545	10	98.1982	0								2013-08-17	24	24.0333	2013-08-17	9.08333	9.25	555	510	2	91.89	33	91.8919	93.5135	93.5135
4058	1	2	5		Baseline	5	0	2								2013-08-18	25.0833	25.25	2013-08-18	9.5	505	495	10	98.0198	0								2013-08-18	25.0833	25.1	2013-08-18	9.48333	9.5	505	471	1	93.27	32	93.4524	94.0476	92.3077
4058	1	2	6		Baseline	6	0	1								2013-08-19	24.2167	24.7167	2013-08-19	8.5	497	467	30	93.9638	0								2013-08-19	24.2167	24.3667	2013-08-19	8.36667	8.5	497	436	9	87.73	44	87.2727	92.1212	90.3614
4058	1	2	7		Baseline	7	0	1								2013-08-20	24.1833	24.35	2013-08-20	7.5	439	429	10	97.7221	0								2013-08-20	24.1833	24.2167	2013-08-20	8.11667	8.5	499	440	2	88.18	34	93.3735	92.1687	88.024
4058		2	8	1	TreatmentC2	8	1	1	23	22	1	22	0	22	0	2013-09-02	23	23.25	2013-09-03	7	480	465	15	96.875	0	23	22	1	22	0	22	0	2013-09-02	23	23	2013-09-03	6.98333	7	480	451	0	93.96	28	93.125	95.625	93.125
4058		2	9	1	TreatmentC2	9	1	1	23	22	1	22	0	22	0	2013-09-03	23	23.25	2013-09-04	7	480	463	15	96.4583	2	23	22	1	22	0	22	0	2013-09-03	23	23.05	2013-09-04	6.98333	7	480	421	3	87.71	55	88.125	85	90
4058		2	10	1	TreatmentC2	10	1	1	23	22	1	22	0	22.05	0.05	2013-09-04	23.05	23.2167	2013-09-05	7.5	507	437	10	86.1933	60	23	22	1	22	0	22.05	0.05	2013-09-04	23.05	23.1	2013-09-05	7.36667	7.5	507	427	3	84.22	69	86.3905	77.5148	91.716
4058		2	11	1	TreatmentC2	11	1	1	23	22	1	22	0	22.05	0.05	2013-09-05	23.05	23.3	2013-09-06	7	477	462	15	96.8553	0	23	22	1	22	0	22.05	0.05	2013-09-05	23.05	23.1167	2013-09-06	6.98333	7	477	426	4	89.31	46	89.9371	86.1635	92.4528
4058		2	12	1	TreatmentC2	12	1	2	23	22	1	22.0833	0.0833333	22.6667	0.583333	2013-09-06	23.6667	23.75	2013-09-07	9.25	575	570	5	99.1304	0	23	22	1	22.0833	-0.0833333	22.6667	0.583333	2013-09-06	23.6667	23.6833	2013-09-07	8.98333	9.25	575	510	1	88.7	48	87.9581	91.623	90.1042
4058		2	13	1	TreatmentC2	14	1	1	23	22	1	22.0333	0.0333333	22	-0.0333333	2013-09-08	23	23.0833	2013-09-09	7.75	525	520	5	99.0476	0	23	22	1	22.0333	-0.0333333	22	-0.0333333	2013-09-08	23	23	2013-09-09	7.68333	7.75	525	476	0	90.67	45	93.1429	93.1429	88
4058		2	14	1	TreatmentC2	15	2	1	23	22	1	22	0	22	0	2013-09-09	23	23.8333	2013-09-10	7.25	495	445	50	89.899	0	23	22	1	22	0	22	0	2013-09-09	23	23.0333	2013-09-10	6.98333	7.25	495	442	2	89.29	35	90.9091	91.5152	88.4848
4058		2	15	1	TreatmentC2	16	2	1	23	22	1	22	0	22	0	2013-09-10	23	23.1667	2013-09-11	7.5	510	500	10	98.0392	0	23	22	1	22	0	22	0	2013-09-10	23	23.0833	2013-09-11	7.28333	7.5	510	460	5	90.2	32	94.1176	92.9412	88.2353
4058		2	16	1	TreatmentC2	17	2	1	23	22	1	21.9667	-0.0333333	22	0.0333333	2013-09-11	23	23.25	2013-09-12	8.3	558	543	15	97.3118	0	23	22	1	21.9667	0.0333333	22	0.0333333	2013-09-11	23	23.0333	2013-09-12	7.55	8.3	558	463	2	82.97	48	89.7849	89.7849	82.7957
4058		2	17	1	TreatmentC2	18	2	1	23	22	1	22.0333	0.0333333	22	-0.0333333	2013-09-12	23	28	2013-09-13	9.3	618	318	300	51.4563	0	23	22	1	22.0333	-0.0333333	22	-0.0333333	2013-09-12	23	23.0167	2013-09-13	9.2	9.3	618	489	1	79.13	122	74.7573	77.1845	86.4078
4058		2	18	1	TreatmentC2	19	2	2	23	22	1	22	0	22	0	2013-09-13	23	23.1667	2013-09-14	9.25	615	605	10	98.374	0	23	22	1	22	0	22	0	2013-09-13	23	23	2013-09-14	8.98333	9.25	615	554	0	90.08	45	88.2927	95.6098	90.7317
4058		2	19	1	TreatmentC2	21	2	1	23	22	1	22	0	22	0	2013-09-15	23	23.5	2013-09-16	8.1	546	516	30	94.5055	0	23	22	1	22	0	22.5	0.5	2013-09-15	23.5	23.5	2013-09-16	7.76667	8.1	516	462	0	89.53	34	94.7674	91.8605	89.5349
4058		2	20	1	TreatmentC2	22	3	1	23	22	1	22.0333	0.0333333	22	-0.0333333	2013-09-16	23	23.4167	2013-09-17	8	540	515	25	95.3704	0	23	22	1	22.0333	-0.0333333	22	-0.0333333	2013-09-16	23	23	2013-09-17	7.93333	8	540	494	0	91.48	42	92.2222	93.8889	90
4058		2	21	1	TreatmentC2	23	3	1	23	22	1	22	0	22	0	2013-09-17	23	23.3333	2013-09-18	8	540	520	20	96.2963	0	23	22	1	22	0	22	0	2013-09-17	23	23.0833	2013-09-18	7.28333	8	540	453	5	83.89	39	87.2222	93.8889	91.6667
4058		2	22	1	TreatmentC2	24	3	1	23	22	1	21.9833	-0.0166667	21.2	-0.783333	2013-09-18	22.2	23.2	2013-09-19	7.46667	556	466	60	83.8129	30	23	22	1	21.9833	0.0166667	21.2	-0.783333	2013-09-18	22.2	22.2333	2013-09-19	7.11667	7.46667	556	482	2	86.69	51	85.9459	91.8919	88.172
4058		2	23	1	TreatmentC2	25	3	1	23	22	1	22	0	22	0	2013-09-19	23	23.5	2013-09-20	8.25	555	515	30	92.7928	10	23	22	1	22	0	22	0	2013-09-19	23	23.2333	2013-09-20	8.1	8.25	555	480	14	86.49	52	90.8108	89.7297	86.4865
4058		2	24	1	TreatmentC2	26	3	2	23	22	1	22.0333	0.0333333	22.0833	0.05	2013-09-20	23.0833	23.4167	2013-09-21	8.66667	575	553	20	96.1739	2	23	22	1	22.0333	-0.0333333	22.0833	0.05	2013-09-20	23.0833	23.2333	2013-09-21	8.65	8.66667	575	522	9	90.78	43	88.4817	91.623	93.75
4058		2	25	1	TreatmentC2	28	3	1	23	22	1	22.1	0.1	22.0333	-0.0666667	2013-09-22	23.0333	24.2833	2013-09-23	8.25	553	476	75	86.0759	2	23	22	1	22.1	-0.1	22.0333	-0.0666667	2013-09-22	23.0333	23.0333	2013-09-23	8.18333	8.25	553	484	0	87.52	65	82.6087	91.8478	89.1892
4058		2	26	1	TreatmentC2	29	4	1	23	22	1	22.05	0.05	22.1167	0.0666667	2013-09-23	23.1167	23.6167	2013-09-24	9	593	393	30	66.2732	170	23	22	1	22.05	-0.05	22.1167	0.0666667	2013-09-23	23.1167	23.1667	2013-09-24	8.93333	9	593	484	3	81.62	102	91.8782	68.5279	85.3535
4058		2	27	1	TreatmentC2	30	4	1	23	22	1	22	0	22	0	2013-09-24	23	23.5	2013-09-25	8.58333	575	543	30	94.4348	2	23	22	1	22	0	22	0	2013-09-24	23	23.0833	2013-09-25	8.53333	8.58333	575	519	5	90.26	48	86.911	93.7173	90.625
4058		2	28	1	TreatmentC2	31	4	1	23	22	1	22.0167	0.0166667	21.8833	-0.133333	2013-09-25	22.8833	23.05	2013-09-26	8.11667	554	544	10	98.1949	0	23	22	1	22.0167	-0.0166667	21.8833	-0.133333	2013-09-25	22.8833	22.9	2013-09-26	7.58333	8.11667	554	488	1	88.09	33	94.0217	91.3043	89.1892
4058		2	29	1	TreatmentC2	32	4	1	23	22	1	22	0	22	0	2013-09-26	23	30.6667	2013-09-27	9	600	140	460	23.3333	0	23	22	1	22	0	22	0	2013-09-26	23	23.15	2013-09-27	8.98333	9	600	472	9	78.67	118	79	68	89.5
4058		2	30	1	TreatmentC2	33	4	2	23	22	1	22.1333	0.133333	22	-0.133333	2013-09-27	23	26.6667	2013-09-28	9	600	380	220	63.3333	0	23	22	1	22.1333	-0.133333	22	-0.133333	2013-09-27	23	23.1167	2013-09-28	8.85	9	600	478	7	79.67	106	64.5	86.5	92
4058		2	31	1	TreatmentC2	34	4	2	23	22	1	22	0	21.9333	-0.0666667	2013-09-28	22.9333	23.2667	2013-09-29	6.5	454	434	20	95.5947	0	23	22	1	22	0	21.9333	-0.0666667	2013-09-28	22.9333	23.2	2013-09-29	6.48333	6.5	454	410	16	90.31	27	90.0662	96.0265	91.4474
4062	1	1	1		Baseline	1	0	1								2013-09-23	23.5	23.5833	2013-09-24	6	390	355	5	91.0256	30								2013-10-11	21.5	21.7	2013-10-12	6.13333	6.33333	530	450	12	84.91	56	82.9545	92.0455	89.2655
4062	1	1	2		Baseline	2	0	1								2013-09-25	24.1	24.6	2013-09-25	6.33333	374	344	30	91.9786	0								2013-10-13	24.5	24.7167	2013-10-13	6.18333	6.33333	350	305	13	87.14	23	90.5172	94.8276	86.3248
4062	1	1	3		Baseline	3	0	1								2013-09-25	23.75	24	2013-09-26	7	435	405	15	93.1034	15								2013-10-13	23.5	23.5	2013-10-14	6.98333	7	450	412	0	91.56	37	94.6667	94	86.6667
4062	1	1	4		Baseline	4	0	1								2013-06-26	22.5	22.75	2013-09-27	6.33333	470	455	15	96.8085	0								2013-10-14	23.75	23.75	2013-10-15	5.78333	6.5	405	349	0	86.17	13	95.5556	95.5556	94.8148
4062	1	1	5		Baseline	5	0	1								2013-09-28	25.5	25.75	2013-09-28	6.5	300	285	15	95	0								2013-10-15	23.25	23.2667	2013-10-16	6.98333	7	465	418	1	89.89	45	85.8065	89.0323	96.129
4062	1	1	6		Baseline	6	0	1								2013-09-28	23.8333	24	2013-09-29	5.33333	330	300	10	90.9091	20								2013-10-17	24.5	24.5	2013-10-17	9.93333	10	570	495	0	86.84	71	82.6316	91.0526	86.8421
4062	1	1	7		Baseline	7	0	2								2013-09-29	23.5	24	2013-09-30	8.33333	530	470	30	88.6792	30								2013-10-18	24.5	24.5	2013-10-18	7.15	7.16667	400	365	0	91.25	34	90.9774	92.4812	91.0448
4062		1	8	1	TreatmentC2	8	1	1	22	21	1	21	0	21.25	0.25	2013-11-01	22.25	23	2013-11-02	6.5	495	445	45	89.899	5	22	21	1	21	0	21.25	0.25	2013-11-01	22.25	22.5333	2013-11-02	6.31667	6.5	495	418	17	84.44	49	87.2727	90.303	86.6667
4062		1	9	1	TreatmentC2	10	1	2	22	21	1	21.0833	0.0833333	21.1667	0.0833333	2013-11-03	22.1667	25.75	2013-11-04	8.5	620	400	215	64.5161	5
4062		1	10	1	TreatmentC2	12	1	1	22	21	1	21	0	21.1667	0.166667	2013-11-05	22.1667	23.75	2013-11-06	7	530	415	95	78.3019	20	22	21	1	21	0	21.1667	0.166667	2013-11-05	22.1667	22.9833	2013-11-06	6.83333	7	530	402	49	75.85	69	80.1136	88.6364	80.791
4062		1	11	1	TreatmentC2	13	1	1	22	21	1	21	0	21.0833	0.0833333	2013-11-06	22.0833	23.8333	2013-11-07	7	535	390	105	72.8972	40	22	21	1	21	0	21.0833	0.0833333	2013-11-06	22.0833	23.7	2013-11-07	6.98333	7	535	349	97	65.23	88	59.5506	75.8427	78.7709
4062		1	12	1	TreatmentC2	14	1	1	22	21	1	21	0	21.1667	0.166667	2013-11-07	22.1667	24.6667	2013-11-08	7	530	370	150	69.8113	10
4062		1	13	1	TreatmentC2	15	2	1	22	21	1	21	0	21	0	2013-11-08	22	23.3333	2013-11-09	8	600	520	80	86.6667	0
4062		1	14	1	TreatmentC2	16	2	2	22	21	1	21.5	0.5	21.5	0	2013-11-09	22.5	23	2013-11-10	9.5	660	620	30	93.9394	10	22	21	1	21.5	-0.5	21.5	0	2013-11-09	22.5	22.6333	2013-11-10	9.48333	9.5	660	578	8	87.58	73	81.8182	91.8182	89.5455
4062		1	15	1	TreatmentC2	17	2	1	22	21	1	21.1667	0.166667	21.25	0.0833333	2013-11-10	22.25	22.75	2013-11-11	6.33333	485	450	30	92.7835	5
4062		1	16	1	TreatmentC2	18	2	1	22	21	1	21.05	0.05	21	-0.05	2013-11-11	22	25.5	2013-11-12	7	540	300	210	55.5556	30
4062		1	17	1	TreatmentC2	19	2	1	22	21	1	21.25	0.25	21.1667	-0.0833333	2013-11-12	22.1667	23.1667	2013-11-13	7.16667	540	475	60	87.963	5	22	21	1	21.25	-0.25	21.1667	-0.0833333	2013-11-12	22.1667	22.2	2013-11-13	7.08333	7.16667	540	476	2	88.15	57	86.1111	92.2222	89.4444
4062		1	18	1	TreatmentC2	20	2	2	22	21	1	21	0	21.25	0.25	2013-11-13	22.25	24.4167	2013-11-14	11.5	795	655	130	82.3899	10
4062		1	19	1	TreatmentC2	21	2	1	22	21	1	21	0	21	0	2013-11-14	22	24.75	2013-11-15	10.5	750	565	165	75.3333	20	22	21	1	21	0	21	0	2013-11-14	22	22.65	2013-11-15	10.3667	10.5	750	606	39	80.8	97	79.6	91.6	80
4062		1	20	1	TreatmentC2	23	3	1	22	21	1	21	0	21.8333	0.833333	2013-11-16	22.8333	25.5	2013-11-17	8.83333	600	435	160	72.5	5	22	21	1	21	0	21.8333	0.833333	2013-11-16	22.8333	22.8333	2013-11-17	8.63333	8.83333	600	504	0	84	84	75	94.5	83
4062		1	21	1	TreatmentC2	25	3	1	22	21	1	21	0	21	0	2013-11-18	22	22.3333	2013-11-19	7.5	570	530	20	92.9825	20	22	21	1	21	0	21.1667	0.166667	2013-11-18	22.1667	22.1833	2013-11-19	7.48333	7.5	560	492	1	87.86	66	91.3978	86.5591	86.0963
4062		1	22	1	TreatmentC2	26	3	1	22	21	1	21	0	21	0	2013-11-19	22	22.5	2013-11-20	4.5	390	350	30	89.7436	10	22	21	1	21	0	21	0	2013-11-19	22	22.2667	2013-11-20	3.78333	4.5	390	289	16	74.1	42	83.0769	87.6923	86.9231
4062		1	23	1	TreatmentC2	28	3	1	22	21	1	21	0	21.1667	0.166667	2013-11-21	22.1667	23.3333	2013-11-22	7.5	560	480	70	85.7143	10
4062		1	24	1	TreatmentC2	29	4	2	22	21	1	21.0833	0.0833333	21.1667	0.0833333	2013-11-23	22.1667	23.8333	2013-11-23	9.5	680	570	100	83.8235	10
4062		1	25	1	TreatmentC2	30	4	1	22	21	1	21	0	22	1	2013-11-23	23	23.25	2013-11-24	8.5	570	495	15	86.8421	60	22	21	1	21	0	22	1	2013-11-23	23	23.1833	2013-11-24	8.48333	8.5	570	499	11	87.54	59	94.2105	81.5789	91.0526
4062		1	26	1	TreatmentC2	31	4	1	22	21	1	21	0	21	0	2013-11-24	22	23.1667	2013-11-25	9.5	690	610	70	88.4058	10	22	21	1	21	0	22	1	2013-11-24	23	23.7833	2013-11-25	9.16667	9.5	630	499	47	79.21	64	90	88.5714	85.2381
4062		1	27	1	TreatmentC2	32	4	1	22	21	1	21.1667	0.166667	20.8333	-0.333333	2013-11-25	21.8333	22.3333	2013-11-26	7.33333	570	535	30	93.8596	5	22	21	1	21.1667	-0.166667	20.8333	-0.333333	2013-11-25	21.8333	22.4833	2013-11-26	7.31667	7.33333	570	477	39	83.68	53	76.8421	95.7895	87.3684
4062		1	28	1	TreatmentC2	33	4	1	22	21	1	21	0	21.25	0.25	2013-11-26	22.25	24.75	2013-11-27	7.5	555	345	150	62.1622	60	22	21	1	21	0	21.25	0.25	2013-11-26	22.25	23.9333	2013-11-27	7.25	7.33333	545	377	101	69.17	62	69.0608	86.7403	86.2637
4062		1	29	1	TreatmentC2	34	4	1	22	21	1	21.0833	0.0833333	21.0833	0	2013-11-27	22.0833	23.5833	2013-11-28	7.5	565	465	90	82.3009	10	22	21	1	21.0833	-0.0833333	22.0833	1	2013-11-27	23.0833	23.2	2013-11-28	7.26667	7.5	505	413	7	81.78	71	85.7143	86.3095	81.6568
4062		1	30	1	TreatmentC2	35	4	1	22	21	1	20.9167	-0.0833333	21	0.0833333	2013-11-28	22	23.1	2013-11-29	7.5	570	504	66	88.4211	0
4063	1	2	1		Baseline	1	0	1								2013-09-23	23.5	25.75	2013-09-24	9	570	430	135	75.4386	5								2013-09-23	23.5	24.4	2013-09-24	8.98333	9	570	443	54	77.72	72	58.4211	96.3158	91.5789
4063	1	2	2		Baseline	2	0	1								2013-09-25	24.25	25.5	2013-09-25	10.25	600	485	75	80.8333	40								2013-09-25	24.25	25.45	2013-09-25	10.05	10.25	600	483	72	80.5	33	66.5	87.5	96
4063	1	2	3		Baseline	3	0	1								2013-09-25	23.5	25	2013-09-26	9.25	585	465	90	79.4872	30								2013-09-25	23.5	25.3	2013-09-26	9.08333	9.25	585	428	108	73.16	39	64.6154	96.4103	87.1795
4063	1	2	4		Baseline	4	0	1								2013-09-27	24	26	2013-09-27	9.5	570	450	120	78.9474	0								2013-09-27	25	26.0667	2013-09-27	9.35	9.5	510	414	64	81.18	23	87.0588	96.4706	91.1765
4063	1	2	5		Baseline	5	0	2								2013-09-28	24.25	25.25	2013-09-28	9.25	540	480	60	88.8889	0								2013-09-28	25.25	26.9833	2013-09-28	8.95	9.25	480	327	104	68.13	31	77.5	90	89.375
4063	1	2	6		Baseline	6	0	2								2013-09-29	23.5	24.25	2013-09-29	9.25	585	540	45	92.3077	0								2013-09-29	24.5	24.9667	2013-09-29	9.01667	9.25	525	458	28	87.24	25	89.7143	93.1429	87.4286
4063	1	2	7		Baseline	7	0	1								2013-09-29	23.25	23.75	2013-09-30	9.25	600	570	30	95	0								2013-09-29	23.25	24.85	2013-09-30	8.83333	9.25	600	447	96	74.5	32	69.5	95	87.5
4063		2	8	1	TreatmentC2	11	1	1	22	21	1	21.5	0.5	21.75	0.25	2013-10-21	22.75	24	2013-10-22	8.75	600	520	75	86.6667	5	22	21	1	21.5	-0.5	21.75	0.25	2013-10-21	22.75	23.1333	2013-10-22	8.16667	8.75	600	516	23	86	26	87.5	97.5	87
4063		2	9	1	TreatmentC2	12	1	1	22	21	1	21.25	0.25	22	0.75	2013-10-22	23	25.5	2013-10-23	8.75	585	435	150	74.359	0	22	21	1	21.25	-0.25	22	0.75	2013-10-22	23	23.1833	2013-10-23	8.58333	8.75	585	504	11	86.15	60	75.8974	99.4872	91.2821
4063		2	10	1	TreatmentC2	13	1	1	22	21	1	21	0	21.25	0.25	2013-10-23	22.25	23.25	2013-10-24	8.5	615	554	60	90.0813	1	22	21	1	21	0	21.25	0.25	2013-10-23	22.25	22.9167	2013-10-24	8.08333	8.5	615	527	40	85.69	23	92.1951	97.0732	88.7805
4063		2	11	1	TreatmentC2	17	2	1	22	21	1	20.5	-0.5	20	-0.5	2013-10-27	21	22.5	2013-10-28	8.75	705	610	90	86.5248	5	22	21	1	20.5	0.5	21.5	1	2013-10-27	22.5	23.0833	2013-10-28	8.2	8.75	615	485	35	78.86	62	80.4878	90.7317	84.878
4063		2	12	1	TreatmentC2	18	2	1	22	21	1	21	0	21	0	2013-10-28	22	22.75	2013-10-29	6.5	510	465	45	91.1765	0	22	21	1	21	0	21	0	2013-10-28	22	23	2013-10-29	6.15	6.5	510	408	60	80	21	82.3529	93.5294	89.4118
4063		2	13	1	TreatmentC2	20	2	1	22	21	1	21.5	0.5	22	0.5	2013-10-30	23	23.5	2013-10-31	6.5	450	420	30	93.3333	0	22	21	1	21.5	-0.5	22	0.5	2013-10-30	23	23.4167	2013-10-31	6.48333	6.5	450	412	25	91.56	12	91.3333	96	96.6667
4063		2	14	1	TreatmentC2	26	3	1	22	21	1	21	0	21.75	0.75	2013-11-05	22.75	23.25	2013-11-06	8.75	600	560	30	93.3333	10	22	21	1	21	0	21.75	0.75	2013-11-05	22.75	23.6667	2013-11-06	7.16667	7.25	510	431	55	84.51	19	78.2353	98.8235	92.9412
4063		2	15	1	TreatmentC2	27	3	1	22	21	1	21	0	22	1	2013-11-06	23	23.5	2013-11-07	7.75	525	490	30	93.3333	5
4063		2	16	1	TreatmentC2	33	4	1	22	21	1	21.5	0.5	20.75	-0.75	2013-11-12	21.75	22.25	2013-11-13	8.25	630	585	30	92.8571	15	22	21	1	21.5	-0.5	22.25	0.75	2013-11-12	23.25	23.5667	2013-11-13	8.18333	8.25	540	463	19	85.74	54	93.8889	82.7778	89.4444
4063		2	17	1	TreatmentC2	34	4	1	22	21	1	21.25	0.25	21	-0.25	2013-11-13	22	23.25	2013-11-14	7.25	555	475	75	85.5856	5	22	21	1	21.25	-0.25	22	0.75	2013-11-13	23	25.6	2013-11-14	8.03333	8.25	555	358	156	64.5	28	64.8649	94.5946	87.027
4063		2	18	1	TreatmentC2	35	4	1	22	21	1	21	0	21.5	0.5	2013-11-14	22.5	24	2013-11-15	8.5	600	510	90	85	0	22	21	1	21	0	21.5	0.5	2013-11-14	22.5	22.75	2013-11-15	6.96667	7	510	480	15	94.12	13	92.3529	98.8235	96.4706
4063		2	19		TreatmentC2	32	4																			22	21	1	21	0	21.25	0.25	2013-11-11	22.25	23.4667	2013-11-12	7.18333	7.25	540	424	73	78.52	39	75	95.5556	96.1111
4064	1	2	1		Baseline	1	0	1								2013-09-19	26.8333	27.0833	2013-09-19	7.33333	270	250	15	92.5926	5
4064	1	2	2		Baseline	2	0	1								2013-09-20	24.1167	24.3667	2013-09-20	7.33333	433	418	15	96.5358	0
4064	1	2	3		Baseline	3	0	1								2013-09-21	26.0333	26.2	2013-09-21	11.9167	593	573	10	96.6273	10
4064	1	2	4		Baseline	4	0	2								2013-09-22	27.1167	27.2833	2013-09-22	9.08333	358	346	10	96.648	2
4064	1	2	5		Baseline	5	0	1								2013-09-23	25.4333	25.5167	2013-09-23	7.33333	354	348	5	98.3051	1
4064	1	2	6		Baseline	6	0	1								2013-09-24	24.6667	24.8333	2013-09-24	7.33333	400	370	10	92.5	20
4064	1	2	7		Baseline	7	0	1								2013-09-25	25	25.1667	2013-09-25	7.25	375	365	10	97.3333	0
4064		2	8	2	TreatmentC2	8	1	2	22	21	1	21	0	21.25	0.25	2013-10-18	22.25	22.5833	2013-10-19	7.83333	575	535	20	93.0435	20
4064		2	9	2	TreatmentC2	9	1	2	22	21	1	21	0	21.3	0.3	2013-10-19	22.3	22.55	2013-10-20	9.58333	677	652	15	96.3072	10
4064		2	10	2	TreatmentC2	10	1	1	22	21	1	21	0	21.2667	0.266667	2013-10-20	22.2667	22.7667	2013-10-21	7.33333	544	509	30	93.5662	5
4064		2	11	2	TreatmentC2	11	1	1	22	21	1	21	0	21.3	0.3	2013-10-21	22.3	22.55	2013-10-22	7.25	537	517	15	96.2756	5
4064		2	12	2	TreatmentC2	12	1	1	22	21	1	21	0	21.3167	0.316667	2013-10-22	22.3167	22.4833	2013-10-23	9.25	656	616	10	93.9024	30
4064		2	13	2	TreatmentC2	13	1	1	22	21	1	21	0	21.4167	0.416667	2013-10-23	22.4167	22.6667	2013-10-24	7.25	530	505	15	95.283	10
4064		2	14	2	TreatmentC2	14	1	1	22	21	1	21	0	21.25	0.25	2013-10-24	22.25	22.5833	2013-10-25	7.6	561	481	20	85.7398	60
4064		2	15	2	TreatmentC2	17	2	1	22	21	1	21	0	21.25	0.25	2013-10-27	22.25	22.4167	2013-10-28	7.25	540	515	10	95.3704	15
4064		2	16	2	TreatmentC2	18	2	1	22	21	1	21.25	0.25	21.5833	0.333333	2013-10-28	22.5833	23.0833	2013-10-29	8.16667	575	515	30	89.5652	30
4064		2	17	2	TreatmentC2	20	2	1	22	21	1	21	0	21.6	0.6	2013-10-30	22.6	22.85	2013-10-31	6.08333	449	429	15	95.5457	5
4064		2	18	2	TreatmentC2	22	3	1	22	21	1	21.25	0.25	21.6667	0.416667	2013-11-01	22.6667	22.8333	2013-11-02	8.5	590	578	10	97.9661	2
4064		2	19	2	TreatmentC2	26	3	1	22	21	1	21	0	21.4167	0.416667	2013-11-05	22.4167	22.6667	2013-11-06	7.66667	555	535	15	96.3964	5
4064		2	20	2	TreatmentC2	27	3	1	22	21	1	21	0	21.7	0.7	2013-11-06	22.7	23.2	2013-11-07	7.5	528	493	30	93.3712	5
4064		2	21	2	TreatmentC2	28	3	1	22	21	1	21	0	22	1	2013-11-07	23	23.3333	2013-11-08	7.5	510	415	20	81.3725	75
4064		2	22	2	TreatmentC2	29	4	2	22	21	1	21	0	21.5	0.5	2013-11-08	22.5	22.75	2013-11-09	6.66667	490	470	15	95.9184	5
4064		2	23	2	TreatmentC2	30	4	2	22	21	1	21	0	21.1333	0.133333	2013-11-09	22.1333	22.6333	2013-11-10	7	532	497	30	93.4211	5
4064		2	24	2	TreatmentC2	31	4	1	22	21	1	20.8333	-0.166667	21.3333	0.5	2013-11-10	22.3333	22.5833	2013-11-11	6.33333	480	460	15	95.8333	5
4064		2	25	2	TreatmentC2	32	4	1	22	21	1	21	0	21.5833	0.583333	2013-11-11	22.5833	22.75	2013-11-12	7.08333	510	499	10	97.8431	1
4064		2	26	2	TreatmentC2	33	4	1	22	21	1	21.1667	0.166667	21.4167	0.25	2013-11-12	22.4167	22.5833	2013-11-12	6.16667	465	454	10	97.6344	1
4064		2	27	2	TreatmentC2	34	4	1	22	21	1	21	0	21.5	0.5	2013-11-13	22.5	22.8333	2013-11-14	6	450	429	20	95.3333	1
4064		2	28	2	TreatmentC2	35	4	1	22	21	1	21	0	21.5	0.5	2013-11-14	22.5	22.8333	2013-11-15	7	510	485	20	95.098	5
4065	1	1	1		Baseline	1	0	2								2013-09-19	26.5	26.6667	2013-09-19	11	510	500	10	98.0392	0								2013-09-19	26.5	26.5	2013-09-19	7.84583	10	450	297	0	66	23.75	89.4895	93.3934	92.7928
4065	1	1	2		Baseline	2	0	2								2013-09-20	26.5	26.8333	2013-09-20	10	450	430	20	95.5556	0								2013-09-20	26.5	26.5	2013-09-20	9.62083	10	450	392.25	0	87.17	35	94.8949	83.1832	91.8919
4065	1	1	3		Baseline	3	0	1								2013-09-21	25.5	25.75	2013-09-21	7.5	360	345	15	95.8333	0								2013-09-21	25.5	25.5667	2013-09-21	7.49583	7.5	360	330	4	91.67	25.75	87.6877	95.1952	97.5976
4065	1	1	4		Baseline	4	0	1								2013-09-23	24.5	24.6667	2013-09-23	10	570	560	10	98.2456	0								2013-09-23	24.5	24.8375	2013-09-23	9.99583	10	570	486.75	20.25	85.39	62.75	77.1772	97.5976	97.8979
4065	1	1	5		Baseline	5	0	2								2013-09-25	26	26.3333	2013-09-25	9	420	400	20	95.2381	0								2013-09-25	26	26.3167	2013-09-25	8.95833	9	420	378	19	90	20.5	83.4835	96.0961	96.0961
4065	1	1	6		Baseline	6	0	0
4065	1	1	7		Baseline	7	0	0
4066	1	1	1		Baseline	1	0	1								2013-09-30	25.8333	25.8333	2013-10-01	9.83333	480	470	0	97.9167	10								2013-09-30	22.75	23.2	2013-10-01	9.5	9.83333	665	539	27	81.05	79	64.2534	94.5701	91.4414
4066	1	1	2		Baseline	2	0	1								2013-10-01	26.1667	26.1667	2013-10-02	10.0833	475	470	0	98.9474	5								2013-10-01	23.0833	27.05	2013-10-02	10.0667	10.0833	660	391	238	59.24	30	67.7273	92.2727	91.3636
4066	1	1	3		Baseline	3	0	1								2013-10-02	26.8333	26.8333	2013-10-03	9.83333	420	420	0	100	0								2013-10-02	22.8333	24.2667	2013-10-03	9.53333	9.83333	660	493	86	74.7	63	77.7273	92.7273	85.4545
4066	1	1	4		Baseline	4	0	1								2013-10-03	26.1667	26.1667	2013-10-04	10.6667	510	495	0	97.0588	15								2013-10-03	23.0833	24.2167	2013-10-04	10.6	10.6667	695	560	68	80.58	63	79.2208	98.2684	84.9138
4066	1	1	5		Baseline	5	0	1								2013-10-04	26	26	2013-10-05	10.75	525	515	0	98.0952	10								2013-10-04	23.5	25.8833	2013-10-05	10.7333	10.75	675	492	143	72.89	39	84	92.8889	91.5556
4066	1	1	6		Baseline	6	0	1								2013-10-05	27.3333	27.3333	2013-10-06	9.5	370	350	0	94.5946	20								2013-10-05	23.75	26.0667	2013-10-06	8.36667	8.5	525	367	139	69.9	11	89.7143	98.8571	92.5714
4066	1	1	7		Baseline	7	0	1								2013-10-06	26.1667	26.1667	2013-10-07	10.5	500	490	0	98	10								2013-10-06	21.5833	21.5833	2013-10-07	10.1333	10.5	775	658	0	84.9	95	76.3566	94.9612	85.3282
4066		1	8	1	TreatmentC2	10	1	1	21.5	20.5	1	20.5	0	21.5	1	2013-10-26	22.5	25.5	2013-10-27	11	750	555	180	74	15	21.5	20.5	1	20.5	0	21.5	1	2013-10-27	22.5	23	2013-10-28	9.98333	10	690	605	30	87.68	54	85.2174	95.2174	94.7826
4066		1	9		TreatmentC2	13	1																			21.5	20.5	1	20.8333	-0.333333	21.5	0.666667	2013-10-29	22.5	23.1667	2013-10-30	9.85	10	690	581	40	84.2	60	84.6491	95.1754	91.7031
4066		1	10		TreatmentC2	14	1																			21.5	20.5	1	21	-0.5	21	0	2013-10-30	22	25.25	2013-10-31	11.5	11.6667	820	553	195	67.44	62	75.8242	91.9414	91.2409
4066		1	11		TreatmentC2	25	3																			21.5	20.5	1	21	-0.5	21	0	2013-11-10	22	23.0833	2013-11-11	7.16667	7.58333	575	451	65	78.43	34	77.4869	94.7644	94.7917
4066		1	12		TreatmentC2	26	3																			21.5	20.5	1	20.75	-0.25	21.5	0.75	2013-11-11	22.5	23.0667	2013-11-12	7.55	7.75	555	473	34	85.23	36	91.8919	89.7297	91.8919
4066		1	13		TreatmentC2	27	3																			21.5	20.5	1	21	-0.5	21.1667	0.166667	2013-11-12	22.1667	22.4167	2013-11-13	7.8	7.83333	580	523	15	90.17	40	87.0466	91.1917	92.7835
4066		1	14		TreatmentC2	28	3																			21.5	20.5	1	20.5	0	21.5	1	2013-11-14	22.5	22.6167	2013-11-15	7.9	7.91667	565	512	7	90.62	45	91.4894	90.4255	92.0635
4069	1	1	1		Baseline	1	0	1								2014-01-09	24.25	24.75	2014-01-09	6.66667	385	310	30	80.5195	45								2014-01-09	24.25	24.5833	2014-01-09	6.6	6.66667	385	326	20	84.68	35	80.4688	92.1875	85.2713
4069	1	1	2		Baseline	2	0	1								2014-01-10	25.25	25.75	2014-01-10	6.33333	305	215	30	70.4918	60								2014-01-10	24	24.4	2014-01-10	6.25	6.33333	380	327	24	86.05	24	82.5397	99.2063	89.7638
4069	1	1	3		Baseline	3	0	2								2014-01-11	25.3333	25.8333	2014-01-11	7.16667	350	260	30	74.2857	60								2014-01-11	25.3333	25.6667	2014-01-11	7.13333	7.16667	350	295	20	84.29	33	83.6207	91.3793	92.3077
4069	1	1	4		Baseline	4	0	2								2014-01-12	24.8333	25.3333	2014-01-12	6.5	340	265	30	77.9412	45								2014-01-12	24.8333	25	2014-01-12	9.08333	9.5	520	428	10	82.31	57	88.4393	84.9711	86.7816
4069	1	1	5		Baseline	5	0	2								2014-01-13	24.3333	24.8333	2014-01-13	7.83333	450	390	30	86.6667	30								2014-01-13	24.3333	24.3333	2014-01-13	8.81667	8.83333	510	460	0	90.2	49	91.1765	84.1176	95.8824
4069	1	1	6		Baseline	6	0	1								2014-01-14	26.3333	26.8333	2014-01-14	6.33333	240	170	30	70.8333	40								2014-01-14	26.3333	26.3667	2014-01-14	6.31667	6.33333	240	229	2	95.42	8	96.25	98.75	92.5
4069	1	1	7		Baseline	7	0	0
4069		1	8	1	TreatmentC2	10	1	1	22	21	1	21	0	21	0	2014-02-09	22	22.5	2014-02-10	5.25	435	255	30	58.6207	150	22	21	1	21	0	21	0	2014-02-09	22	22.0333	2014-02-10	6.13333	6.25	495	390	2	78.79	96	92.7273	74.5455	72.7273
4069		1	9	1	TreatmentC2	11	1	1	22	21	1	21	0	21	0	2014-02-10	22	22.3333	2014-02-11	4.41667	385	275	20	71.4286	90	22	21	1	21	0	21	0	2014-02-10	22	22.95	2014-02-11	4.11667	4.41667	385	289	57	75.06	21	67.9688	96.0938	85.2713
4069		1	10	1	TreatmentC2	12	1	1	22	21	1	21	0	21	0	2014-02-11	22	22.25	2014-02-12	6	480	395	15	82.2917	70	22	21	1	21	0	21	0	2014-02-11	22	22.4	2014-02-12	5.43333	6	480	381	24	79.38	41	83.75	93.125	83.75
4069		1	11	1	TreatmentC2	13	1	1	22	21	1	21	0	21	0	2014-02-12	22	22.5	2014-02-13	7.5	570	350	30	61.4035	190	22	21	1	21	0	21	0	2014-02-12	22	22.4333	2014-02-13	7.48333	7.5	570	480	26	84.21	63	80	87.3684	87.3684
4069		1	12	1	TreatmentC2	14	1	2	22	21	1	21	0	21	0	2014-02-13	22	22.25	2014-02-14	6.83333	530	325	15	61.3208	190	22	21	1	21	0	21	0	2014-02-13	22	23.1833	2014-02-14	6.75	6.83333	530	387	71	73.02	67	83.5227	85.2273	77.4011
4069		1	13	1	TreatmentC2	17	2	1	22	21	1	21	0	21.25	0.25	2014-02-16	22.25	22.5833	2014-02-17	7.83333	575	435	20	75.6522	120	22	21	1	21	0	21.25	0.25	2014-02-16	22.25	22.35	2014-02-17	7.66667	7.83333	575	457	6	79.48	102	81.1518	87.4346	73.4375
4069		1	14	1	TreatmentC2	18	2	1	22	21	1	21	0	21	0	2014-02-17	22	22.5	2014-02-18	7.25	555	395	30	71.1712	130	22	21	1	21	0	21	0	2014-02-17	22	22	2014-02-18	6.4	7.25	555	454	0	81.8	50	84.8649	94.5946	88.1081
4069		1	15	1	TreatmentC2	19	2	1	22	21	1	21	0	21.25	0.25	2014-02-18	22.25	24.25	2014-02-19	7.25	540	180	120	33.3333	240	22	21	1	21	0	21.25	0.25	2014-02-18	22.25	22.25	2014-02-19	7.03333	7.25	540	417	0	77.22	110	55.5556	87.7778	95.5556
4069		1	16	1	TreatmentC2	20	2	1	22	21	1	21	0	21	0	2014-02-19	22	22.8333	2014-02-20	7.5	570	340	50	59.6491	180	22	21	1	21	0	21	0	2014-02-19	22	22.3	2014-02-20	6.93333	7.5	570	458	18	80.35	60	84.7368	81.0526	90
4069		1	17	1	TreatmentC2	21	2	1	22	21	1	21	0	21.0833	0.0833333	2014-02-20	22.0833	23.5833	2014-02-21	5.58333	450	120	90	26.6667	240
4069		1	18	1	TreatmentC2	24	3	1	22	21	1	21	0	21.1667	0.166667	2014-02-23	22.1667	23.6667	2014-02-24	6.83333	520	250	90	48.0769	180	22	21	1	21	0	21.1667	0.166667	2014-02-23	22.1667	23.2833	2014-02-24	6.55	6.83333	520	377	67	72.5	59	56.0694	93.0636	88.5057
4069		1	19	1	TreatmentC2	25	3	1	22	21	1	21	0	21	0	2014-02-24	22	24.5	2014-02-25	7.08333	545	155	150	28.4404	240
4069		1	20	1	TreatmentC2	26	3	1	22	21	1	21	0	21	0	2014-02-25	22	23	2014-02-26	7.41667	565	385	60	68.1416	120	22	21	1	21	0	21	0	2014-02-25	22	23.1833	2014-02-26	7.4	7.41667	565	415	71	73.45	78	75	75	88.3598
4069		1	21	1	TreatmentC2	27	3	1	22	21	1	21	0	21	0	2014-02-26	22	23	2014-02-27	7.16667	550	190	60	34.5455	300
4069		1	22	1	TreatmentC2	28	3	1	22	21	1	21	0	21	0	2014-02-27	22	23	2014-02-28	5.5	450	270	60	60	120	22	21	1	21	0	22	1	2014-02-27	23	23.15	2014-02-28	5.05	5.5	390	326	9	83.59	28	91.5385	91.5385	88.4615
4069		1	23	1	TreatmentC2	31	4	1	22	21	1	21	0	21	0	2014-03-02	22	22.5	2014-03-03	8.25	615	405	30	65.8537	180	22	21	1	21	0	22	1	2014-03-02	23	23.4333	2014-03-03	8.08333	8.25	555	460	26	82.88	59	94.0541	84.3243	86.4865
4069		1	24	1	TreatmentC2	32	4	1	22	21	1	21	0	21.25	0.25	2014-03-03	22.25	23.25	2014-03-04	8.5	615	375	60	60.9756	180	22	21	1	21	0	21.25	0.25	2014-03-03	22.25	23.35	2014-03-04	8.45	8.5	615	434	66	70.57	112	74.6341	73.1707	81.9512
4069		1	25	1	TreatmentC2	33	4	1	22	21	1	21	0	21	0	2014-03-04	22	22.75	2014-03-05	8.16667	610	375	45	61.4754	190	22	21	1	21	0	22	1	2014-03-04	23	23.7667	2014-03-05	7.65	8.16667	550	371	46	67.45	102	71.5847	77.5956	79.8913
4069		1	26	1	TreatmentC2	34	4	1	22	21	1	21	0	21.25	0.25	2014-03-05	22.25	25.75	2014-03-06	7.41667	550	100	210	18.1818	240	22	21	1	21	0	21.25	0.25	2014-03-05	22.25	23.0167	2014-03-06	7.3	7.41667	550	428	46	77.82	69	67.2131	93.9891	84.7826
4069		1	27	1	TreatmentC2	35	4	2	22	21	1	21	0	21	0	2014-03-06	22	22.6667	2014-03-07	5.5	450	210	40	46.6667	200
4070	1	1	1		Baseline	1	0	1								2013-11-08	27.5	27.6667	2013-11-08	14.5	660	650	10	98.4848	0								2013-11-08	27.5	27.7167	2013-11-08	14.3	14.5	660	589	13	89.24	46	91.3636	91.3636	90
4070	1	1	2		Baseline	2	0	1								2013-11-09	27.5	27.75	2013-11-09	12	510	495	15	97.0588	0								2013-11-09	27.5	27.5167	2013-11-09	11.9	12	510	448	1	87.84	55	88.8235	89.4118	89.4118
4070	1	1	3		Baseline	3	0	2								2013-11-10	28	28.1667	2013-11-10	11.5	450	440	10	97.7778	0								2013-11-10	28	28.15	2013-11-10	11.45	11.5	450	404	9	89.78	34	89.3333	90	94.6667
4070	1	1	4		Baseline	4	0	2								2013-11-11	27	27.25	2013-11-11	11	480	455	15	94.7917	10								2013-11-11	27	27.8833	2013-11-11	10.9833	11	480	411	53	85.63	15	78.75	98.125	95.625
4070	1	1	5		Baseline	5	0	1								2013-11-12	28.5	28.5833	2013-11-12	13	510	505	5	99.0196	0								2013-11-12	28.5	28.65	2013-11-12	12.8333	13	510	469	9	91.96	22	91.7647	94.1176	95.8824
4070	1	1	6		Baseline	6	0	1								2013-11-13	27.5	27.8333	2013-11-13	12.5	540	520	20	96.2963	0								2013-11-13	28.5	28.5333	2013-11-13	12.2333	12.5	480	418	2	87.08	44	86.875	91.25	93.125
4070	1	1	7		Baseline	7	0	1								2013-11-14	28	28.1667	2013-11-14	13	540	520	10	96.2963	10								2013-11-14	28	28	2013-11-14	12.6833	13	540	470	0	90.73	29	94.7368	93.0233	94.2197
4071	1	1	1		Baseline	1	0	1								2013-10-02	23.6667	24.25	2013-10-03	7.33333	460	410	35	89.1304	15								2013-10-02	23.5	23.5	2013-10-03	6.98333	7	450	425	0	94.44	24	96	97.3333	90.6667
4071	1	1	2		Baseline	2	0	1								2013-10-03	23	24.0833	2013-10-04	7.25	495	420	65	84.8485	10								2013-10-03	23	23.2833	2013-10-04	6.81667	7.75	525	431	17	82.1	21	94.2857	91.4286	69.7143
4071	1	1	3		Baseline	3	0	2								2013-10-05	22.75	23.25	2013-10-05	8.5	585	545	30	93.1624	10								2013-10-05	24.5	24.5	2013-10-05	8.86667	9.25	525	467	0	88.95	35	90.8571	95.4286	88.5714
4071	1	1	4		Baseline	4	0	2								2013-10-06	24.25	24.75	2013-10-06	9	525	485	30	92.381	10								2013-10-06	24.6667	25.2	2013-10-06	8.45	8.5	470	385	32	81.91	50	90.3846	86.5385	84.7134
4071	1	1	5		Baseline	5	0	1								2013-10-07	23.1667	23.5	2013-10-07	7.25	485	440	20	90.7216	25								2013-10-07	24.3333	24.3333	2013-10-07	6.4	6.5	370	348	0	94.05	16	95.122	97.561	93.5484
4071	1	1	6		Baseline	6	0	1								2013-10-08	23.1667	23.4167	2013-10-08	7.25	485	470	15	96.9072	0								2013-10-08	24.5	24.5	2013-10-08	7.38333	7.5	420	380	0	90.48	33	97.1429	88.5714	85.7143
4071	1	1	7		Baseline	7	0	1								2013-10-08	23.6667	23.8333	2013-10-09	8	500	480	10	96	10								2013-10-08	22.75	22.75	2013-10-09	6.98333	7	495	456	0	92.12	38	95.7576	91.5152	89.0909
4071		1	8	1	TreatmentC2	9	1	2	22	21	1	21	0	22	1	26/10/2013	23	23.1667	27/10/2013	9	600	575	10	95.8333	15	22	21	1	21	0	22	1	2013-10-26	23	23.7667	2013-10-27	7.86667	8	540	462	46	85.56	24	78.8889	96.1111	91.1111
4071		1	9	1	TreatmentC2	10	1	1	22	21	1	21	0	21.5	0.5	27/10/2013	22.5	22.6667	28/10/2013	7.33333	530	500	10	94.3396	20
4071		1	10	1	TreatmentC2	11	1	1	22	21	1	21	0	21.5	0.5	28/10/2013	22.5	22.6667	29/10/2013	7	510	490	10	96.0784	10	22	21	1	21	0	21.5	0.5	2013-10-28	22.5	22.6	2013-10-29	6.98333	7	510	471	6	92.35	32	88.8235	97.6471	91.7647
4071		1	11	1	TreatmentC2	12	1	1	22	21	1	21.0833	0.0833333	21	-0.0833333	29/10/2013	22	22.3333	30/10/2013	7.33333	560	525	20	93.75	15	22	21	1	21.0833	-0.0833333	21	-0.0833333	2013-10-29	22	22.7667	2013-10-30	7.31667	7.33333	560	473	46	84.46	40	78.4946	88.7097	92.5134
4071		1	12	1	TreatmentC2	13	1	1	22	21	1	21	0	21.25	0.25	30/10/2013	22.25	22.4167	31/10/2013	7	525	505	10	96.1905	10	22	21	1	21	0	21.25	0.25	2013-10-30	22.25	22.7	2013-10-31	6.98333	7	525	453	27	86.29	44	87.4286	90.2857	92.5714
4071		1	13	1	TreatmentC2	14	1	1	22	21	1	21.0833	0.0833333	21.3333	0.25	31/10/2013	22.3333	22.4167	2013-11-01	7.25	535	520	5	97.1963	10	22	21	1	21.0833	-0.0833333	21.3333	0.25	2013-10-31	22.3333	22.4167	2013-11-01	7.23333	7.25	535	485	5	90.65	44	93.2584	86.5169	93.8547
4071		1	14	1	TreatmentC2	16	2	2	22	21	1	21.1667	0.166667	21.5	0.333333	2013-11-02	22.5	22.6667	2013-11-03	7.5	540	510	10	94.4444	20
4071		1	15	1	TreatmentC2	17	2	2	22	21	1	21	0	21.1667	0.166667	2013-11-03	22.1667	22.3333	2013-11-04	7.25	545	525	10	96.3303	10	22	21	1	21.1667	-0.166667	21.5	0.333333	2013-11-02	22.5	22.8333	2013-11-03	7.48333	7.5	540	477	20	88.33	42	87.2222	87.2222	93.3333
4071		1	16	1	TreatmentC2	18	2	2	22	21	1	21.1667	0.166667	21.5	0.333333	2013-11-04	22.5	22.5833	2013-11-05	7.5	540	525	5	97.2222	10	22	21	1	21.1667	-0.166667	21.5	0.333333	2013-11-04	22.5	22.8167	2013-11-05	7.43333	7.5	540	473	19	87.59	44	92.2222	93.8889	82.2222
4071		1	17	1	TreatmentC2	19	2	1	22	21	1	21	0	21.5	0.5	2013-11-05	22.5	22.5833	2013-11-06	7.33333	530	510	5	96.2264	15	22	21	1	21	0	21.5	0.5	2013-11-05	22.5	22.8833	2013-11-06	7.31667	7.33333	530	479	23	90.38	27	84.0909	94.8864	94.3503
4071		1	18	1	TreatmentC2	20	2	1	22	21	1	21	0	21.6667	0.666667	2013-11-06	22.6667	22.75	2013-11-07	7.33333	520	490	5	94.2308	25	22	21	1	21	0	21.6667	0.666667	2013-11-06	22.6667	23.0333	2013-11-07	7.31667	7.33333	520	433	22	83.27	64	91.2791	83.237	83.237
4071		1	19	1	TreatmentC2	21	2	1	22	21	1	21	0	21.5	0.5	2013-11-07	22.5	22.6667	2013-11-08	7.25	525	505	10	96.1905	10	22	21	1	21	0	21.5	0.5	2013-11-07	22.5	23.15	2013-11-08	7.23333	7.25	525	458	39	87.24	27	80	91.4286	94.8571
4071		1	20	1	TreatmentC2	23	3	2	22	21	1	21.0833	0.0833333	21.5	0.416667	2013-11-09	22.5	22.75	2013-11-10	8	570	535	15	93.8596	20	22	21	1	21.0833	-0.0833333	21.5	0.416667	2013-11-09	22.5	23.0833	2013-11-10	7.98333	8	570	482	35	84.56	52	83.6842	90	86.8421
4071		1	21	1	TreatmentC2	24	3	1	22	21	1	21	0	22	1	2013-11-10	23	23.0833	2013-11-11	7.33333	500	485	5	97	10
4071		1	22	1	TreatmentC2	25	3	1	22	21	1	21.0833	0.0833333	20.9167	-0.166667	2013-11-11	21.9167	22.25	2013-11-12	6.83333	535	500	20	93.4579	15	22	21	1	21.0833	-0.0833333	20.9167	-0.166667	2013-11-11	21.9167	21.9833	2013-11-12	6.76667	6.83333	535	483	4	90.28	44	83.1461	92.6966	95.5307
4071		1	23	1	TreatmentC2	26	3	1	22	21	1	21	0	21.5	0.5	2013-11-12	22.5	24.5	13/11/2013	7	510	375	120	73.5294	15	22	21	1	21	0	21.5	0.5	2013-11-12	22.5	22.7333	2013-11-13	6.55	7	510	386	14	75.69	83	62.3529	100	71.7647
4071		1	24	1	TreatmentC2	27	3	1	22	21	1	21.1667	0.166667	21.3333	0.166667	13/11/2013	22.3333	23.8333	14/11/2013	6.5	490	390	90	79.5918	10	22	21	1	21.1667	-0.166667	21.3333	0.166667	2013-11-13	22.3333	23.05	2013-11-14	7.31667	7.5	550	476	43	86.55	20	86.3388	93.9891	91.3043
4071		1	25	1	TreatmentC2	28	3	1	22	21	1	21	0	21.5	0.5	14/11/2013	22.5	24	15/11/2013	6.66667	490	385	90	78.5714	15	22	21	1	21	0	21.5	0.5	2013-11-14	22.5	22.6333	2013-11-15	6.35	6.66667	490	421	8	85.92	42	77.3006	95.7055	85.3659
4071		1	26	1	TreatmentC2	29	4	2	22	21	1	21.0833	0.0833333	21.3333	0.25	15/11/2013	22.3333	23.3333	16/11/2013	8	580	510	60	87.931	10	22	21	1	21.0833	-0.0833333	21.3333	0.25	2013-11-15	22.3333	22.7	2013-11-16	6.98333	7	520	467	22	89.81	30	95.3757	89.5954	95.4023
4071		1	27	1	TreatmentC2	30	4	2	22	21	1	21	0	21.6667	0.666667	16/11/2013	22.6667	23.5	17/11/2013	6.75	485	415	50	85.567	20	22	21	1	21	0	21.6667	0.666667	2013-11-16	22.6667	23.45	2013-11-17	7.73333	7.75	545	437	47	80.18	60	92.8177	95.5801	74.7253
4071		1	28	1	TreatmentC2	31	4	1	22	21	1	21	0	21.3333	0.333333	17/11/2013	22.3333	23.3333	18/11/2013	6.5	490	420	60	85.7143	10
4071		1	29	1	TreatmentC2	32	4	1	22	21	1	21.0833	0.0833333	21	-0.0833333	18/11/2013	22	22.1667	19/11/2013	6	480	460	10	95.8333	10	22	21	1	21.0833	-0.0833333	22	0.916667	2013-11-18	23	23.1833	2013-11-19	5.66667	6	420	353	11	84.05	36	92.8571	85.7143	76.4286
4071		1	30	1	TreatmentC2	33	4	1	22	21	1	21	0	21.25	0.25	19/11/2013	22.25	22.5	20/11/2013	5.83333	455	430	15	94.5055	10	22	21	1	21	0	21.25	0.25	2013-11-19	22.25	22.5333	2013-11-20	7.81667	7.83333	575	532	17	92.52	25	90.0524	94.7644	95.3125
4071		1	31	1	TreatmentC2	34	4	1	22	21	1	21.5	0.5	21.1667	-0.333333	20/11/2013	22.1667	22.4167	21/11/2013	6.5	500	475	15	95	10	22	21	1	21.5	-0.5	21.1667	-0.333333	2013-11-20	22.1667	22.4833	2013-11-21	5.9	6.5	500	418	19	83.6	27	87.3494	97.5904	83.8323
4071		1	32	1	TreatmentC2	35	4	2	22	21	1	21.3333	0.333333	21.1667	-0.166667	21/11/2013	22.1667	22.3333	2014-11-22	6	470	450	10	95.7447	10	22	21	1	21.3333	-0.333333	21.1667	-0.166667	2013-11-21	22.1667	22.3667	2013-11-22	6.96667	7	530	491	12	92.64	25	92.0455	97.1591	93.7853
4072	1	2	1		Baseline	1	0	1								2013-11-16	24.25	25.25	2013-11-16	9.5	555	485	60	87.3874	10								2013-11-16	24.25	25.1	2013-11-16	9.48333	9.5	555	473	51	85.23	30	86.4865	95.1351	91.3514
4072	1	2	2		Baseline	2	0	2								2013-11-17	26.75	27.5833	2013-11-17	10.5	465	410	50	88.172	5								2013-11-17	26.75	26.85	2013-11-17	10.4833	10.5	465	416	6	89.46	42	86.4516	92.9032	90.3226
4072	1	2	3		Baseline	3	0	2								2013-11-18	26.75	27	2013-11-18	10.6667	475	455	15	95.7895	5								2013-11-18	26.25	26.2833	2013-11-18	10.3667	10.6667	505	444	2	87.92	41	90.4762	93.4524	88.7574
4072	1	2	4		Baseline	4	0	1								2013-11-19	25.55	25.8833	2013-11-19	10.5	537	507	20	94.4134	10								2013-11-19	25.55	25.5667	2013-11-19	10.4667	10.5	537	483	1	89.94	51	87.1508	92.7374	90.5028
4072	1	2	5		Baseline	5	0	1								2013-11-20	26.3667	26.6167	2013-11-20	10.4667	486	466	15	95.8848	5								2013-11-20	26.3667	26.5667	2013-11-20	10.4	10.4667	486	437	12	89.92	33	90.7407	93.8272	91.9753
4072	1	2	6		Baseline	6	0	0
4072	1	2	7		Baseline	7	0	0
4072		2	8	1	TreatmentC2	8	1	2	24	23	1	23	0	23	0	2013-12-07	24	24.3333	2013-12-07	9.83333	590	560	20	94.9153	10	24	23	1	23	0	23	0	2013-12-07	24	24.3333	2013-12-07	9.81667	9.83333	590	524	20	88.81	45	85.7143	92.8571	92.8934
4072		2	9	1	TreatmentC2	9	1	2	24	23	1	23	0	22.85	-0.15	2013-12-07	23.85	24.6	2013-12-08	9.11667	556	506	45	91.0072	5	24	23	1	23	0	22.85	-0.15	2013-12-07	23.85	24.1167	2013-12-08	9	9.11667	556	503	16	90.47	30	90.2703	95.6757	90.8602
4072		2	10	1	TreatmentC2	10	1	1	24	23	1	23	0	23.15	0.15	2013-12-09	24.15	24.9	2013-12-09	8.5	501	451	45	90.02	5	24	23	1	23	0	23.15	0.15	2013-12-09	24.15	24.6667	2013-12-09	8.48333	8.5	501	441	31	88.02	28	88.6228	95.2096	92.8144
4072		2	11	1	TreatmentC2	11	1	1	24	23	1	23	0	23	0	2013-12-10	24	25	2013-12-10	8.5	510	445	60	87.2549	5	24	23	1	23	0	23	0	2013-12-10	24	24.65	2013-12-10	7.93333	8.5	510	406	39	79.61	31	85.8824	91.1765	94.1176
4072		2	12	1	TreatmentC2	12	1	1	24	23	1	23	0	23.0333	0.0333333	2013-12-11	24.0333	24.5333	2013-12-11	8.5	508	473	30	93.1102	5	24	23	1	23	0	23.0333	0.0333333	2013-12-11	24.0333	24.5167	2013-12-11	8.36667	8.5	508	431	29	84.84	40	88.1657	88.7574	91.7647
4072		2	13	1	TreatmentC2	13	1	1	24	23	1	23	0	23.0167	0.0166667	2013-12-12	24.0167	25.0167	2013-12-12	8.5	509	447	60	87.8193	2	24	23	1	23	0	23.0167	0.0166667	2013-12-12	24.0167	24.6333	2013-12-12	8.46667	8.5	509	435	37	85.46	35	82.8402	91.1243	94.1176
4072		2	14	1	TreatmentC2	14	1	1	24	23	1	23	0	23.0833	0.0833333	2013-12-13	24.0833	24.75	2013-12-13	8.5	505	460	40	91.0891	5	24	23	1	23	0	23.0833	0.0833333	2013-12-13	24.0833	24.5833	2013-12-13	8.15	8.5	505	432	30	85.54	22	89.881	97.0238	91.716
4072		2	15	1	TreatmentC2	15	2	2	24	23	1	23	0	23.0667	0.0666667	2013-12-14	24.0667	24.8167	2013-12-14	9.5	566	511	45	90.2827	10	24	23	1	23	0	23.0667	0.0666667	2013-12-14	24.0667	25.1	2013-12-14	9.3	9.5	566	442	62	78.09	50	84.5745	87.766	89.418
4072		2	16	1	TreatmentC2	18	2	1	24	23	1	23	0	23.0833	0.0833333	2013-12-17	24.0833	24.9167	2013-12-17	8.5	505	453	50	89.703	2	24	23	1	23	0	23.0833	0.0833333	2013-12-17	24.0833	24.85	2013-12-17	8.48333	8.5	505	420	46	83.17	38	85.119	91.6667	91.1243
4072		2	17	1	TreatmentC2	19	2	1	24	23	1	23	0	23.0833	0.0833333	2013-12-18	24.0833	24.5	2013-12-18	8.5	505	475	25	94.0594	5	24	23	1	23	0	23.0833	0.0833333	2013-12-18	24.0833	24.5667	2013-12-18	8.48333	8.5	505	444	29	87.92	31	85.7143	93.4524	91.1243
4072		2	18	1	TreatmentC2	20	2	1	24	23	1	23	0	23.1167	0.116667	2013-12-19	24.1167	24.7833	2013-12-19	8.5	503	458	40	91.0537	5	24	23	1	23	0	23.1167	0.116667	2013-12-19	24.1167	24.45	2013-12-19	8.31667	8.5	503	446	20	88.67	26	94.012	92.2156	95.2381
4072		2	19	1	TreatmentC2	21	2	2	24	23	1	23	0	23.1667	0.166667	2013-12-20	24.1667	24.6667	2013-12-20	8.5	500	460	30	92	10	24	23	1	23	0	23.1667	0.166667	2013-12-20	24.1667	24.5167	2013-12-20	8.48333	8.5	500	447	21	89.4	31	89.759	94.5783	92.2156
4072		2	20	1	TreatmentC2	22	3	2	24	23	1	23	0	23.0667	0.0666667	2013-12-21	24.0667	24.45	2013-12-21	8.91667	531	506	23	95.2919	2	24	23	1	23	0	23.0667	0.0666667	2013-12-21	24.0667	24.35	2013-12-21	8.9	8.91667	531	479	17	90.21	34	88.7006	94.9153	90.3955
4072		2	21	1	TreatmentC2	23	3	2	24	23	1	23	0	23.0333	0.0333333	2013-12-22	24.0333	25.0333	2013-12-22	10.1667	608	528	60	86.8421	20	24	23	1	23	0	23.0333	0.0333333	2013-12-22	24.0333	24.3833	2013-12-22	9.83333	10.1667	608	509	21	83.72	58	80.198	94.5545	90.6404
4072		2	22	1	TreatmentC2	24	3	2	24	23	1	23	0	23	0	2013-12-23	24	24.3333	2013-12-23	8.25	495	455	20	91.9192	20	24	23	1	23	0	23	0	2013-12-23	24	24.35	2013-12-23	8.21667	8.25	495	443	21	89.49	29	87.8788	94.5455	91.5152
4072		2	23	1	TreatmentC2	25	3	2	24	23	1	23	0	23.05	0.05	2013-12-24	24.05	24.3	2013-12-24	8.5	507	489	15	96.4497	3	24	23	1	23	0	23.05	0.05	2013-12-24	24.05	24.1	2013-12-24	8.3	8.5	507	455	3	89.74	37	89.3491	93.4911	92.3077
4072		2	24	1	TreatmentC2	26	3	2	24	23	1	23	0	23.0167	0.0166667	2013-12-25	24.0167	24.9333	2013-12-25	8.5	509	452	55	88.8016	2	24	23	1	23	0	23.0167	0.0166667	2013-12-25	24.0167	24.9333	2013-12-25	8.48333	8.5	509	420	55	82.51	33	81.0651	92.3077	90.5882
4072		2	25	1	TreatmentC2	28	3	2	24	23	1	23	0	23.1167	0.116667	2013-12-27	24.1167	25.6167	2013-12-27	9.83333	583	483	90	82.8473	10	24	23	1	23	0	23.1167	0.116667	2013-12-27	24.1167	24.7	2013-12-27	8.81667	8.83333	523	445	35	85.09	42	78.1609	95.4023	92
4072		2	26	1	TreatmentC2	30	4	2	24	23	1	23	0	23	0	2013-12-29	24	24.3333	2013-12-29	10.1667	610	585	20	95.9016	5	24	23	1	23	0	23	0	2013-12-29	24	24.3333	2013-12-29	10.15	10.1667	610	533	20	87.38	56	89.1626	88.1773	90.1961
4072		2	27	1	TreatmentC2	31	4	2	24	23	1	23	0	23.05	0.05	2013-12-30	24.05	25.2167	2013-12-30	9.66667	577	497	70	86.1352	10	24	23	1	23	0	23.05	0.05	2013-12-30	24.05	24.3333	2013-12-30	9.65	9.66667	577	505	17	87.52	54	80.2083	94.2708	91.7098
4072		2	28	1	TreatmentC2	32	4	2	24	23	1	23	0	23.1167	0.116667	2013-12-31	24.1167	25.1167	2013-12-31	8.5	503	443	60	88.0716	0	24	23	1	23	0	23.1167	0.116667	2013-12-31	24.1167	24.2667	2013-12-31	8.45	8.5	503	457	9	90.85	34	91.6168	92.8144	93.4524
4072		2	29	1	TreatmentC2	34	4	2	24	23	1	23	0	23.25	0.25	2014-01-02	24.25	24.9167	2014-01-02	9.26667	541	499	40	92.2366	2	24	23	1	23	0	23.25	0.25	2014-01-02	24.25	25.0333	2014-01-02	9.2	9.26667	541	456	47	84.29	34	86.1111	92.7778	91.1602
4072		2	30	1	TreatmentC2	35	4	2	24	23	1	23	0	23.1667	0.166667	2014-01-03	24.1667	24.5833	2014-01-03	9.66667	570	543	25	95.2632	2	24	23	1	23	0	23.1667	0.166667	2014-01-03	24.1667	24.2167	2014-01-03	9.65	9.66667	570	521	3	91.4	45	93.1579	91.0526	90.5263
4073	1	1	1		Baseline	1	0	1								2013-10-16	25	25.75	2013-10-16	7	360	305	45	84.7222	10								2013-10-16	25	25.0333	2013-10-16	6.98333	7	360	309	2	85.83	48	92.5	83.3333	81.6667
4073	1	1	2		Baseline	2	0	1								2013-10-17	25	26	2013-10-17	7.5	390	325	60	83.3333	5								2013-10-17	25	25	2013-10-17	6.95	7.5	390	304	0	77.95	53	83.0769	90	73.8462
4073	1	1	3		Baseline	3	0	1								2013-10-18	24	25.5	2013-10-18	7	420	280	90	66.6667	50								2013-10-18	24	24.0833	2013-10-18	6.83333	7	420	339	5	80.71	66	67.8571	88.5714	91.4286
4073	1	1	4		Baseline	4	0	2								2013-10-19	25	26	2013-10-19	15	840	730	60	86.9048	50								2013-10-19	26	26.05	2013-10-19	12.4833	12.5	630	542	3	86.03	84	89.0476	86.1905	83.3333
4073	1	1	5		Baseline	5	0	2								2013-10-20	26	27.5	2013-10-20	10	480	370	90	77.0833	20								2013-10-20	27.5	27.7833	2013-10-20	9.41667	10	390	289	17	74.1	49	78.4615	88.4615	73.8462
4073	1	1	6		Baseline	6	0	2								2013-10-21	25.5	27.5	2013-10-21	9	450	310	120	68.8889	20								2013-10-21	25.5	26.05	2013-10-21	8.85	9	450	345	33	76.67	63	70.6667	86.6667	81.3333
4073	1	1	7		Baseline	7	0	0
4073		1	8	1	TreatmentC2	9	1	2	23	22	1	22.5	0.5	22	-0.5	2013-11-02	23	24	2013-11-03	11	720	590	60	81.9444	70
4073		1	9	1	TreatmentC2	11	1	2	23	22	1	22.4167	0.416667	22	-0.416667	2013-11-04	23	23.75	2013-11-05	13	840	735	45	87.5	60
4073		1	10	1	TreatmentC2	12	1	1	23	22	1	22.5	0.5	22.1667	-0.333333	2013-11-05	23.1667	24.4167	2013-11-06	10	650	525	75	80.7692	50
4073		1	11	1	TreatmentC2	13	1	1	23	22	1	22.4667	0.466667	21.8333	-0.633333	2013-11-06	22.8333	25.3333	2013-11-07	10	670	490	150	73.1343	30
4073		1	12	1	TreatmentC2	14	1	1	23	22	1	22.5	0.5	22.25	-0.25	2013-11-07	23.25	24.5833	2013-11-08	7	465	345	80	74.1935	40	23	22	1	22.5	-0.5	22.25	-0.25	2013-11-07	23.25	23.85	2013-11-08	6.95	7	465	378	36	81.29	48	79.3548	90.9677	86.4516
4073		1	13	1	TreatmentC2	15	2	2	23	22	1	22.5	0.5	22	-0.5	2013-11-08	23	23.5	2013-11-09	14	900	850	30	94.4444	20
4073		1	14	1	TreatmentC2	16	2	2	23	22	1	22.4167	0.416667	22.25	-0.166667	2013-11-09	23.25	26.1667	2013-11-10	11	705	515	175	73.0496	15
4073		1	15	1	TreatmentC2	18	2	1	23	22	1	22.5	0.5	21.8333	-0.666667	2013-11-11	22.8333	24	2013-11-12	11	730	640	70	87.6712	20	23	22	1	22.5	-0.5	21.8333	-0.666667	2013-11-11	22.8333	22.8333	2013-11-12	9.85	10	670	476	0	71.04	185	86.9955	44.843	83.9286
4073		1	16	1	TreatmentC2	21	2	1	23	22	1	22.4333	0.433333	21.9167	-0.516667	2013-11-14	22.9167	24.9167	2013-11-15	7	485	185	120	38.1443	180	23	22	1	22.4333	-0.433333	21.9167	-0.516667	2013-11-14	22.9167	23.1833	2013-11-15	6.8	7	485	402	16	82.89	55	87.5776	87.5776	82.716
4073		1	17	1	TreatmentC2	22	3	2	23	22	1	22.5	0.5	22.25	-0.25	2013-11-15	23.25	25.25	2013-11-16	11	705	555	120	78.7234	30	23	22	1	22.5	-0.5	22.25	-0.25	2013-11-15	23.25	24.1167	2013-11-16	10.6667	11	705	546	52	77.45	87	75.7447	89.3617	82.5532
4073		1	18	1	TreatmentC2	23	3	1	23	22	1	22.4667	0.466667	22	-0.466667	2013-11-16	23	25.5	2013-11-17	10	660	450	150	68.1818	60
4073		1	19	1	TreatmentC2	24	3	1	23	22	1	22.4667	0.466667	22.1667	-0.3	2013-11-17	23.1667	23.3333	2013-11-18	15	950	920	10	96.8421	20
4073		1	20	1	TreatmentC2	26	3	1	23	22	1	22.4833	0.483333	22.1667	-0.316667	2013-11-19	23.1667	24.6667	2013-11-20	9	590	420	90	71.1864	80
4073		1	21	1	TreatmentC2	27	3	1	23	22	1	22.5	0.5	21.5	-1	2013-11-20	22.5	26.5	2013-11-21	7	510	250	240	49.0196	20
4073		1	22	1	TreatmentC2	31	4	1	23	22	1	22.5	0.5	22.25	-0.25	2013-11-24	23.25	26.25	2013-11-25	7	465	165	180	35.4839	120
4073		1	23	1	TreatmentC2	32	4	1	23	22	1	22.5	0.5	21.75	-0.75	2013-11-25	22.75	24.75	2013-11-26	7	495	325	120	65.6566	50
4073		1	24	1	TreatmentC2	34	4	2	23	22	1	22.4833	0.483333	22	-0.483333	2013-11-27	23	25	2013-11-28	11	720	540	120	75	60
4073		1	25	1	TreatmentC2	35	4	2	23	22	1	22.5	0.5	22.5	0	2013-11-28	23.5	23.6667	2013-11-29	7	450	380	10	84.4444	60
4076	1	2	1		Baseline	1	0	1								2013-10-14	21	21.25	2013-10-15	8.75	705	675	15	95.7447	15								2013-10-14	21	21	2013-10-15	8.68333	8.75	705	659	0	93.48	42	95.7447	94.4681	90.2128
4076	1	2	2		Baseline	2	0	1								2013-10-16	26.7833	26.8667	2013-10-16	9.5	403	398	5	98.7593	0								2013-10-16	26.7833	26.9833	2013-10-16	9.48333	9.5	403	342	12	84.86	48	89.5522	86.5672	82.963
4076	1	2	3		Baseline	3	0	1								2013-10-17	26.4167	27.0833	2013-10-17	9.5	425	385	40	90.5882	0								2013-10-17	26.4167	27.15	2013-10-17	9.4	9.5	425	342	44	80.47	33	67.3759	92.1986	84.507
4076	1	2	4		Baseline	4	0	1								2013-10-18	26.5	26.6667	2013-10-18	10	450	440	10	97.7778	0								2013-10-18	26.5	27.0167	2013-10-18	9.93333	10	450	386	31	85.78	29	78	92.6667	87.3333
4076	1	2	5		Baseline	5	0	2								2013-10-19	29.25	29.3333	2013-10-19	10	285	265	5	92.9825	15								2013-10-19	29.25	29.3833	2013-10-19	9.76667	10	285	227	8	79.65	36	90.5263	93.6842	70.5263
4076	1	2	6		Baseline	6	0	2								2013-10-20	25.3333	25.5	2013-10-20	9.5	490	480	10	97.9592	0								2013-10-20	25.3333	25.3667	2013-10-20	9.48333	9.5	490	450	2	91.84	37	93.2515	96.9325	85.9756
4076	1	2	7		Baseline	7	0	1								2013-10-21	26.5833	26.6667	2013-10-21	9.5	415	400	5	96.3855	10								2013-10-21	26.5833	27.1167	2013-10-21	9	9.5	415	319	32	76.87	34	86.2319	88.4058	80.5755
4076		2	8	1	TreatmentC2	9	1	2	24	23	1	23.05	0.05	23.65	0.6	2013-11-03	24.65	24.8167	2013-11-03	8.33333	461	444	10	96.3124	7	24	23	1	23.05	-0.05	23.65	0.6	2013-11-03	24.65	24.75	2013-11-03	7.25	7.33333	401	359	6	89.53	31	90.9774	93.2331	88.806
4076		2	9	1	TreatmentC2	12	1	1	24	23	1	23.25	0.25	23.5	0.25	2013-11-06	24.5	24.5833	2013-11-06	9.25	525	520	5	99.0476	0	24	23	1	23.25	-0.25	23.5	0.25	2013-11-06	24.5	24.5833	2013-11-06	9.23333	9.25	525	474	5	90.29	45	93.1429	92	86.2857
4076		2	10	1	TreatmentC2	14	1	1	24	23	1	23.1833	0.183333	23.25	0.0666667	2013-11-08	24.25	24.3333	2013-11-08	7.25	420	415	5	98.8095	0	24	23	1	23.1833	-0.183333	23.25	0.0666667	2013-11-08	24.25	24.3833	2013-11-08	6.85	7.25	420	338	8	80.48	50	85	89.2857	80
4076		2	11	1	TreatmentC2	16	2	2	24	23	1	23.5	0.5	23.3333	-0.166667	2013-11-10	24.3333	24.3333	2013-11-10	11.5	670	670	0	100	0	24	23	1	23.5	-0.5	24.3333	0.833333	2013-11-10	25.3333	25.6667	2013-11-10	11.4833	11.5	610	532	20	87.21	57	83.7438	83.2512	95.5882
4076		2	12	1	TreatmentC2	17	2	1	24	23	1	23.1	0.1	24	0.9	2013-11-11	25	25.1667	2013-11-11	9.25	495	480	10	96.9697	5	24	23	1	23.1	-0.1	24	0.9	2013-11-11	25	25.4833	2013-11-11	8.95	9.25	495	400	29	80.81	48	91.5152	92.7273	81.8182
4076		2	13	1	TreatmentC2	18	2	1	24	23	1	23	0	23.3333	0.333333	2013-11-12	24.3333	25	2013-11-12	9.5	550	505	40	91.8182	5	24	23	1	23	0	23.3333	0.333333	2013-11-12	24.3333	25.4667	2013-11-12	9.33333	9.5	550	422	68	76.73	50	77.5956	95.082	73.913
4076		2	14	1	TreatmentC2	20	2	1	24	23	1	23	0	23	0	2013-11-14	24	24	2013-11-14	10	600	600	0	100	0	24	23	1	23	0	23	0	2013-11-14	24	24.2833	2013-11-14	9.61667	10	600	518	17	86.33	42	88.5	95	88
4076		2	15	1	TreatmentC2	26	3	1	24	23	1	23	0	23.6333	0.633333	2013-11-20	24.6333	24.8	2013-11-20	7	382	372	10	97.3822	0	24	23	1	23	0	23.6333	0.633333	2013-11-20	24.6333	24.7667	2013-11-20	6.81667	7	382	349	8	91.36	14	89.7638	96.8504	91.4062
4076		2	16	1	TreatmentC2	29	4	2	24	23	1	23.0833	0.0833333	23.2	0.116667	2013-11-23	24.2	24.2	2013-11-23	7	408	408	0	100	0	24	23	1	23.0833	-0.0833333	23.2	0.116667	2013-11-23	24.2	24.3833	2013-11-23	8.98333	9	528	471	11	89.2	45	85.7955	92.0455	91.4773
4076		2	17	1	TreatmentC2	30	4	2	24	23	1	23.5	0.5	23.6	0.1	2013-11-24	24.6	25.0167	2013-11-24	6.75	369	344	25	93.2249	0	24	23	1	23.5	-0.5	23.6	0.1	2013-11-24	24.6	24.6	2013-11-24	6.65	6.75	369	347	0	94.04	16	96.748	96.748	88.6179
4076		2	18	1	TreatmentC2	32	4	1	24	23	1	23.4167	0.416667	23	-0.416667	2013-11-26	24	24.75	2013-11-26	10	600	550	45	91.6667	5	24	23	1	23.4167	-0.416667	24	0.583333	2013-11-26	25	25.9167	2013-11-26	9.78333	10	540	425	55	78.7	47	77.7778	94.4444	85
4076		2	19	1	TreatmentC2	33	4	1	24	23	1	23.25	0.25	23.25	0	2013-11-27	24.25	24.25	2013-11-27	9.5	555	555	0	100	0	24	23	1	23.25	-0.25	24.25	1	2013-11-27	25.25	25.3333	2013-11-27	9.25	9.5	495	430	5	86.87	45	90.9091	90.9091	83.0303
4076		2	20	1	TreatmentC2	34	4	1	24	23	1	23.3833	0.383333	23.3667	-0.0166667	2013-11-28	24.3667	24.6167	2013-11-28	9	518	503	15	97.1042	0	24	23	1	23.3833	-0.383333	23.3667	-0.0166667	2013-11-28	24.3667	24.9	2013-11-28	6.98333	7	398	335	32	84.17	30	76.5152	96.2121	90.2256
4076		2	21	1	TreatmentC2	35	4	1	24	23	1	23	0	23	0	2013-11-29	24	24.3333	2013-11-29	8	480	460	20	95.8333	0	24	23	1	23	0	23	0	2013-11-29	24	24	2013-11-29	7.71667	8	480	413	0	86.04	50	88.75	92.5	77.5
4077	1	2	1		Baseline	1	0	2								2013-11-04	23	25	2013-11-05	9.25	615		120										2013-11-04	23	23.2	2013-11-05	8.73333	9.25	615	480	12	78.05	92	72.6829	91.7073	75.122
4077	1	2	2		Baseline	2	0	2								2013-11-05	23.5	26.5	2013-11-06	8	510	240	180	47.0588	90								2013-11-05	23.5	23.7833	2013-11-06	7.96667	8	510	386	17	75.69	105	55.8824	89.4118	82.9412
4077	1	2	3		Baseline	3	0	2								2013-11-06	23	24.25	2013-11-07	8.16667	550	400	75	72.7273	75								2013-11-06	23	23.3167	2013-11-07	8.1	8.16667	550	450	19	81.82	77	86.3388	75.9563	85.3261
4077	1	2	4		Baseline	4	0	2								2013-11-07	22.8333	23.3333	2013-11-08	8	550	460	30	83.6364	60								2013-11-07	22.8333	23.1	2013-11-08	7.81667	8	550	452	16	82.18	71	75.9563	88.5246	84.2391
4077	1	2	5		Baseline	5	0	2								2013-11-08	23.5833	24.5833	2013-11-09	9	565	385	60	68.1416	120								2013-11-08	23.5833	24.1333	2013-11-09	8.6	9	565	415	33	73.45	93	79.2553	69.1489	81.4815
4077	1	2	6		Baseline	6	0	2								2013-11-10	26.75	29.75	2013-11-10	9	375	195	180	52	0								2013-11-10	26.75	26.8667	2013-11-10	8.91667	9	375	316	7	84.27	47	81.6	83.2	88.8
4077	1	2	7		Baseline	7	0	2								2013-11-10	23.25	23.75	2013-11-11	8	525	420	30	80	75								2013-11-10	23.25	23.6167	2013-11-11	7.76667	8	525	416	22	79.24	73	81.1429	94.2857	69.1429
4077		2	8	1	TreatmentC2	8	1	1	22	21	1	21	0	21	0	2013-11-22	22	22.75	2013-11-23	8.75	645	480	45	74.4186	120	22	21	1	21	0	21	0	2013-11-22	22	22.45	2013-11-23	8.31667	8.75	645	528	27	81.86	64	82.7907	86.5116	89.7674
4077		2	9	1	TreatmentC2	9	1	1	22	21	1	21.0833	0.0833333	21.1667	0.0833333	2013-11-23	22.1667	23.1667	2013-11-24	8.66667	630	450	60	71.4286	120	22	21	1	21.0833	-0.0833333	21.1667	0.0833333	2013-11-23	22.1667	22.1667	2013-11-24	8.45	8.66667	630	527	0	83.65	90	88.5714	77.619	87.619
4077		2	10	1	TreatmentC2	10	1	1	22	21	1	21.0833	0.0833333	21.1667	0.0833333	2013-11-24	22.1667	23.4167	2013-11-25	8	590	365	75	61.8644	150	22	21	1	21.0833	-0.0833333	21.1667	0.0833333	2013-11-24	22.1667	22.3667	2013-11-25	7.81667	8	590	448	12	75.93	119	86.7347	59.1837	85.2792
4077		2	11	1	TreatmentC2	11	1	1	22	21	1	21.1667	0.166667	21.25	0.0833333	2013-11-25	22.25	23	2013-11-26	7.91667	580	490	45	84.4828	45	22	21	1	21.1667	-0.166667	21.25	0.0833333	2013-11-25	22.25	22.55	2013-11-26	7.81667	7.91667	580	492	18	84.83	64	75.6477	91.7098	88.1443
4077		2	12	1	TreatmentC2	12	1	1	22	21	1	21	0	21	0	2013-11-26	22	23	2013-11-27	8	600	420	60	70	120	22	21	1	21	0	21	0	2013-11-26	22	22.15	2013-11-27	7.95	8	600	491	9	81.83	97	79.5	84.5	81.5
4077		2	13	1	TreatmentC2	16	2	1	22	21	1	21	0	21.25	0.25	2013-11-30	22.25	22.75	2013-12-01	8.33333	605	545	30	90.0826	30	22	21	1	21	0	21.25	0.25	2013-11-30	22.25	22.5167	2013-12-01	8.28333	8.33333	605	525	16	86.78	61	89.0547	87.5622	88.1188
4077		2	14	1	TreatmentC2	17	2	1	22	21	1	21	0	21.3333	0.333333	2013-12-01	22.3333	23.0833	2013-12-02	7.75	565	375	45	66.3717	145	22	21	1	21	0	21.3333	0.333333	2013-12-01	22.3333	22.55	2013-12-02	7.18333	7.75	565	423	13	74.87	95	82.9787	68.617	80.4233
4077		2	15	1	TreatmentC2	18	2	1	22	21	1	21	0	21	0	2013-12-02	22	22.5	2013-12-03	7.66667	580	520	30	89.6552	30	22	21	1	21	0	21	0	2013-12-02	22	22.1667	2013-12-03	7.41667	7.66667	580	493	10	85	62	84.456	88.0829	84.0206
4077		2	16	1	TreatmentC2	19	2	1	22	21	1	21	0	21.1667	0.166667	2013-12-03	22.1667	23.1667	2013-12-04	8	590	410	60	69.4915	120	22	21	1	21	0	21.1667	0.166667	2013-12-03	22.1667	22.5333	2013-12-04	7.85	8	590	456	22	77.29	103	76.5306	78.0612	82.2335
4077		2	17	1	TreatmentC2	20	2	1	22	21	1	21	0	21.1667	0.166667	2013-12-04	22.1667	24.1667	2013-12-05	7.66667	570	390	120	68.4211	60	22	21	1	21	0	21.1667	0.166667	2013-12-04	22.1667	22.5	2013-12-05	6.96667	7.66667	570	427	20	74.91	81	72.6316	87.3684	74.2105
4077		2	18	1	TreatmentC2	21	2	1	22	21	1	21.0833	0.0833333	21.25	0.166667	2013-12-05	22.25	23	2013-12-06	8	585	480	45	82.0513	60
4077		2	19	1	TreatmentC2	24	3	1	22	21	1	21	0	21	0	2013-12-08	22	23.25	2013-12-09	7.91667	595	460	75	77.3109	60	22	21	1	21	0	21	0	2013-12-08	22	22.4	2013-12-09	7.8	7.91667	595	467	24	78.49	97	80.8081	74.2424	86.4322
4077		2	20	1	TreatmentC2	25	3	1	22	21	1	21	0	21.0833	0.0833333	2013-12-09	22.0833	23.0833	2013-12-10	8	595	355	60	59.6639	180	22	21	1	21	0	21.0833	0.0833333	2013-12-09	22.0833	23	2013-12-10	7.68333	8	595	407	55	68.4	114	70.7071	56.5657	89.9497
4077		2	21	1	TreatmentC2	26	3	1	22	21	1	21.0833	0.0833333	21.0833	0	2013-12-10	22.0833	23.0833	2013-12-11	7.83333	585	375	60	64.1026	150	22	21	1	21.0833	-0.0833333	21.0833	0	2013-12-10	22.0833	22.6333	2013-12-11	7.66667	7.83333	585	414	33	70.77	128	74.359	84.6154	61.0256
4077		2	22	1	TreatmentC2	27	3	1	22	21	1	21	0	21.3333	0.333333	2013-12-11	22.3333	23.0833	2013-12-12	8	580	460	45	79.3103	75	22	21	1	21	0	21.3333	0.333333	2013-12-11	22.3333	22.7333	2013-12-12	7.91667	8	580	453	24	78.1	98	82.9016	67.8756	85.567
4077		2	23	1	TreatmentC2	28	3	1	22	21	1	21	0	21.1667	0.166667	2013-12-12	22.1667	22.9167	2013-12-13	7.91667	585	420	45	71.7949	120	22	21	1	21	0	21.1667	0.166667	2013-12-12	22.1667				7.91667	585
4077		2	24	1	TreatmentC2	29	4	1	22	21	1	21	0	21.3333	0.333333	2013-12-13	22.3333	23.3333	2013-12-14	8.25	595	445	60	74.7899	90	22	21	1	21	0	21.3333	0.333333	2013-12-13	22.3333	22.6	2013-12-14	7.9	8.25	595	475	16	79.83	83	72.2222	90.404	80.9045
4077		2	25	1	TreatmentC2	30	4	1	22	21	1	21.0833	0.0833333	21.25	0.166667	2013-12-14	22.25	23.25	2013-12-15	8	585	435	60	74.359	90	22	21	1	21.0833	-0.0833333	21.25	0.166667	2013-12-14	22.25	22.7333	2013-12-15	7.85	8	585	480	29	82.05	67	81.5385	85.1282	85.641
4077		2	26	1	TreatmentC2	31	4	1	22	21	1	21	0	21.1667	0.166667	2013-12-15	22.1667	23.1667	2013-12-16	8	590	440	60	74.5763	90	22	21	1	21	0	21.1667	0.166667	2013-12-15	22.1667	22.75	2013-12-16	7.91667	8	590	469	35	79.49	81	77.551	89.2857	79.1878
4077		2	27	1	TreatmentC2	32	4	1	22	21	1	21	0	21.3333	0.333333	2013-12-16	22.3333	23.5833	2013-12-17	8	580	415	75	71.5517	90	22	21	1	21	0	21.3333	0.333333	2013-12-16	22.3333	23.2167	2013-12-17	7.96667	8	580	411	53	70.86	114	80.829	68.9119	74.7423
4077		2	28	1	TreatmentC2	33	4	1	22	21	1	21.0833	0.0833333	21.25	0.166667	2013-12-17	22.25	23.5	2013-12-18	8	585	420	75	71.7949	90	22	21	1	21.0833	-0.0833333	21.25	0.166667	2013-12-17	22.25	22.8667	2013-12-18	7.71667	8	585	454	37	77.61	77	77.9487	82.5641	84.6154
4077		2	29	1	TreatmentC2	34	4	1	22	21	1	21	0	21.3333	0.333333	2013-12-18	22.3333	23.5833	2013-12-19	7.83333	570	405	75	71.0526	90	22	21	1	21	0	21.3333	0.333333	2013-12-18	22.3333	22.8833	2013-12-19	7.75	7.83333	570	463	33	81.23	69	75.7895	83.6842	87.3684
4077		2	30	1	TreatmentC2	35	4	1	22	21	1	21.0833	0.0833333	21.3333	0.25	2013-12-19	22.3333	23.5833	2013-12-20	7.91667	575	380	75	66.087	120	22	21	1	21.0833	-0.0833333	21.3333	0.25	2013-12-19	22.3333	23.1333	2013-12-20	7.9	7.91667	575	421	48	73.22	105	69.6335	81.6754	75
4081	1	1	1		Baseline	1	0	2								2014-01-21	20.75	21.25	2014-01-22	11.25	870	835	30	95.977	5								2014-01-21	20.75	21.15	2014-01-22	11.2333	11.25	870	758	24	87.13	87	79.3103	90.3448	92.4138
4081	1	1	2		Baseline	2	0	1								2014-01-22	23.9667	24.9667	2014-01-23	9.25	557	467	60	83.842	30								2014-01-22	23.9667	24.9333	2014-01-23	9.03333	9.25	557	436	58	78.28	50	81.6216	89.7297	84.9462
4081	1	1	3		Baseline	3	0	1								2014-01-23	22.5833	23.5833	2014-01-24	8.08333	570	510	60	89.4737	0								2014-01-23	22.5833	23.0333	2014-01-24	7.88333	8.08333	570	468	27	82.11	63	68.9474	93.6842	87.3684
4081	1	1	4		Baseline	4	0	1								2014-01-24	23.25	23.75	2014-01-25	10.0833	650	560	30	86.1538	60								2014-01-24	23.25	23.5	2014-01-25	9.93333	10.25	660	546	15	82.73	80	85.9091	91.8182	78.6364
4081	1	1	5		Baseline	5	0	1								2014-01-26	23.25	23.75	2014-01-26	8	525	495	30	94.2857	0								2014-01-26	24.25	24.4167	2014-01-26	7.58333	8	465	395	10	84.95	35	90.9677	89.6774	88.3871
4081	1	1	6		Baseline	6	0	1								2014-01-26	23.6667	23.8333	2014-01-27	8.75	545	525	10	96.3303	10								2014-01-26	23.6667	23.7667	2014-01-27	8.73333	8.75	545	470	6	86.24	68	83.4254	88.9503	86.8132
4081	1	1	7		Baseline	7	0	1								2014-01-28	24.5	24.5	2014-01-28	9.16667	520	490	0	94.2308	30								2014-01-28	24.5	24.5167	2014-01-28	9.15	9.16667	520	451	1	86.73	67	92.4855	81.5029	86.7816
4082	1	1	1		Baseline	1	0	1								2013-11-07	25.25	27.5833	2013-11-07	6.75	330	160	140	48.4848	30								2013-11-07	25.25	25.25	2013-11-07	6.7	6.75	330	279	0	84.55	48	76.3636	92.7273	87.2727
4082	1	1	2		Baseline	2	0	1								2013-11-07	23.5	24.5	2013-11-08	6.75	435	345	60	79.3103	30								2013-11-07	23.5	24.0833	2013-11-08	6.13333	6.75	435	288	35	66.21	75	71.0345	82.069	82.7586
4082	1	1	3		Baseline	3	0	2								2013-11-09	24.5	25.25	2013-11-09	11	630	540	45	85.7143	45								2013-11-09	24.5	24.8833	2013-11-09	9.96667	10	570	485	23	85.09	60	87.8947	82.6316	92.6316
4082	1	1	4		Baseline	4	0	1								2013-11-10	26.5	27.5	2013-11-10	10	450	370	60	82.2222	20								2013-11-10	26.5	26.5667	2013-11-10	9.88333	10	450	395	4	87.78	44	83.3333	88.6667	96
4082	1	1	5		Baseline	5	0	1								2013-11-11	26.0833	27.0833	2013-11-11	9.75	460	370	60	80.4348	30								2013-11-11	26.0833	26.0833	2013-11-11	9.73333	9.75	460	407	0	88.48	52	87.5817	89.5425	88.961
4082	1	1	6		Baseline	6	0	1								2013-11-12	26	27	2013-11-12	9	420	340	60	80.9524	20								2013-11-12	26	26.0167	2013-11-12	8.98333	9	420	369	1	87.86	49	92.1429	82.8571	89.2857
4082	1	1	7		Baseline	7	0	1								2013-11-13	26.3333	27.3333	2013-11-13	7.5	310	220	60	70.9677	30								2013-11-13	26.3333	26.3833	2013-11-13	11.4333	11.5	550	459	3	83.45	84	83.0601	83.6066	87.5
4082		1	8	3	TreatmentC2	8	1	2	23	22	1	22	0	22	0	2013-11-25	23	25	2013-11-26	8.5	570	430	120	75.4386	20	23	22	1	22	1	22	0	2013-11-25	23	23.4833	2013-11-26	9.38333	9.5	630	525	29	83.33	69	80.9524	88.0952	93.3333
4082		1	9	3	TreatmentC2	9	1	2	23	22	1	22	0	22.25	0.25	2013-11-26	23.25	24.75	2013-11-27	6.75	450	340	90	75.5556	20	23	22	1	22	1	22.25	0.25	2013-11-26	23.25	24.15	2013-11-27	6.63333	6.75	450	346	54	76.89	43	76.6667	93.3333	85.3333
4082		1	10	3	TreatmentC2	10	1	2	23	22	1	22.25	-0.25	22.5	0.25	2013-11-27	23.5	24.5	2013-11-28	10.5	660	560	60	84.8485	40	23	22	1	22.25	0.75	22.5	0.25	2013-11-27	23.5	23.6333	2013-11-28	12.4833	12.5	780	693	8	88.85	78	90	86.1538	93.4615
4082		1	11	3	TreatmentC2	11	1	2	23	22	1	22.5	-0.5	22.75	0.25	2013-11-28	23.75	24.5	2013-11-29	6.5	405	340	45	83.9506	20
4082		1	12	3	TreatmentC2	12	1	2	23	22	1	22.5	-0.5	22.9167	0.416667	2013-11-29	23.9167	25.4167	2013-11-30	10.5	635	515	90	81.1024	30
4082		1	13	3	TreatmentC2	15	2	2	23	22	1	22	0	22.3333	0.333333	2013-12-02	23.3333	24.3333	2013-12-03	8.5	550	460	60	83.6364	30	23	22	1	22	1	22.3333	0.333333	2013-12-02	23.3333	24.2667	2013-12-03	8.41667	8.5	550	415	56	75.45	74	66.6667	85.2459	90.7609
4082		1	14	3	TreatmentC2	16	2	2	23	22	1	22	0	22.25	0.25	2013-12-03	23.25	24.5833	2013-12-04	6.5	435	325	80	74.7126	30	23	22	1	22	1	22.25	0.25	2013-12-03	23.25	24	2013-12-04	6.48333	6.5	435	329	45	75.63	60	82.069	84.1379	84.8276
4082		1	15	3	TreatmentC2	17	2	2																		23	22	1	23	0	23.5	0.5	2013-12-05	24.5	24.5	2013-12-05	8.6	8.75	495	411	0	83.03	75	76.3636	89.697	87.2727
4082		1	16	3	TreatmentC2	18	2	2	23	22	1	22.1667	-0.166667	22.5	0.333333	2013-12-05	23.5	24.5	2013-12-06	6.5	420	320	60	76.1905	40	23	22	1	22.1667	0.833333	22.5	0.333333	2013-12-05	23.5	23.7167	2013-12-06	6.48333	6.5	420	366	13	87.14	40	76.4286	92.8571	94.2857
4082		1	17	3	TreatmentC2	19	2	2	23	22	1	22.25	-0.25	22.5	0.25	2013-12-06	23.5	25	2013-12-07	9.5	600	480	90	80	30	23	22	1	22.25	0.75	22.5	0.25	2013-12-06	23.5	24.2	2013-12-07	9.4	9.5	600	484	42	80.67	68	80	87	92
4082		1	18	3	TreatmentC2	20	2	2	23	22	1	22	0	22.25	0.25	2013-12-07	23.25	25.25	2013-12-08	10.25	660	515	120	78.0303	25	23	22	1	22	1	22.25	0.25	2013-12-07	23.25	24.0167	2013-12-08	8.71667	8.75	570	439	46	77.02	83	62.1053	91.5789	89.4737
4082		1	19	3	TreatmentC2	22	3	2	23	22	1	22.5	-0.5	23.3333	0.833333	2013-12-10	24.3333	25.8333	2013-12-10	9.5	550	460	90	83.6364		23	22	1	22.5	0.5	23.3333	0.833333	2013-12-10	24.3333	24.4333	2013-12-10	9.36667	9.5	550	457	6	83.09	79	78.1421	87.4317	89.6739
4082		1	20	3	TreatmentC2	23	3	2	23	22	1	22	0	22.25	0.25	2013-12-10	23.25	24.75	2013-12-11	9	585	495	90	84.6154		23	22	1	22	1	22.25	0.25	2013-12-10	23.25	23.65	2013-12-11	6.46667	7.5	495	339	24	68.48	70	70.9091	82.4242	84.8485
4082		1	21	3	TreatmentC2	24	3	2	23	22	1	22	0	22	0	2013-12-11	23	24	2013-12-12	8.83333	590	530	60	89.8305
4082		1	22	3	TreatmentC2	25	3	2	23	22	1	22	0	22.5	0.5	2013-12-12	23.5	24.75	2013-12-13	9	570	495	75	86.8421		23	22	1	22	1	22.5	0.5	2013-12-12	23.5	24.5333	2013-12-13	9.9	10	630	504	62	80	58	79.5238	88.5714	90
4082		1	23	3	TreatmentC2	27	3	2	23	22	1	22	0	22	0	2013-12-14	23	25	2013-12-15	8.75	585	465	120	79.4872		23	22	1	22	1	22	0	2013-12-14	23	23.7833	2013-12-15	8.41667	8.75	585	433	47	74.02	85	58.9744	84.1026	84.6154
4082		1	24	3	TreatmentC2	28	3	2	23	22	1	22	0	22.5	0.5	2013-12-15	23.5	24.5	2013-12-16	9	570	510	60	89.4737
4082		1	25	3	TreatmentC2	29	4	2	23	22	1	22	0	22	0	2013-12-16	23	24	2013-12-17	8.5	570	490	60	85.9649	20	23	22	1	22	1	22	0	2013-12-16	23	23.7833	2013-12-17	8.45	8.5	570	437	47	76.67	83	70.5263	83.6842	85.2632
4082		1	26	3	TreatmentC2	30	4	2	23	22	1	22	0	22.25	0.25	2013-12-17	23.25	24.75	2013-12-18	9	585	465	90	79.4872	30	23	22	1	22	1	22.25	0.25	2013-12-17	23.25	24.9333	2013-12-18	6.65	7	465	317	101	68.17	26	71.6129	92.2581	90.3226
4082		1	27	3	TreatmentC2	31	4	2	23	22	1	22	0	22	0	2013-12-18	23	24.25	2013-12-19	9.5	630	535	75	84.9206	20	23	22	1	22	1	22	0	2013-12-18	23	23.9	2013-12-19	7.75	8	540	422	54	78.15	49	67.7778	88.8889	90
4082		1	28	3	TreatmentC2	32	4	2	23	22	1	22	0	22.5	0.5	2013-12-19	23.5	25	2013-12-20	9	570	450	90	78.9474	30
4082		1	29	3	TreatmentC2	33	4	2	23	22	1	22	0	22	0	2013-12-20	23	24.5	2013-12-21	8.75	585	485	90	82.906	10
4082		1	30	3	TreatmentC2	34	4	2	23	22	1	22	0	22	0	2013-12-21	23	24	2013-12-22	9	600	510	60	85	30	23	22	1	22	1	22	0	2013-12-21	23	23.85	2013-12-22	8.6	9	600	442	51	73.67	83	62	86	92
4082		1	31	3	TreatmentC2	35	4	2	23	22	1	22	0	22.25	0.25	2013-12-22	23.25	24.5833	2013-12-23	9	585	485	80	82.906	20
4083	1	2	1		Baseline	1	0	1								2013-11-07	26.5	28	2013-11-07	11	510	330	90	64.7059	90								2013-11-07	26.5	27.25	2013-11-07	10.9333	11	510	441	45	86.47	20	78.2353	95.2941	97.0588
4083	1	2	2		Baseline	2	0	1								2013-11-08	26.5	27.25	2013-11-08	11.5	540	450	45	83.3333	45								2013-11-08	26.5	27.2167	2013-11-08	11.4833	11.5	540	469	43	86.85	27	76.1111	95	95.5556
4083	1	2	3		Baseline	3	0	1								2013-11-09	26.5	27.25	2013-11-09	12	570	480	45	84.2105	45								2013-11-09	26.5	26.7167	2013-11-09	11.8667	12	570	516	13	90.53	33	90.5263	91.0526	94.7368
4083	1	2	4		Baseline	4	0	1								2013-11-10	26.5	30.5	2013-11-10	13	630	150	240	23.8095	240								2013-11-10	26.5	26.8833	2013-11-10	12.7833	13	630	429	23	68.1	165	34.2857	84.2857	90.4762
4083	1	2	5		Baseline	5	0	2								2013-11-11	27	27.6667	2013-11-11	11.5	510	430	40	84.3137	40								2013-11-11	27	27.2	2013-11-11	11.25	11.5	510	454	12	89.02	29	92.9412	96.4706	84.7059
4083	1	2	6		Baseline	6	0	2								2013-11-12	26.5	27.25	2013-11-12	11.5	540	450	45	83.3333	45								2013-11-12	26.5	27.0667	2013-11-12	11.3	11.5	540	464	34	85.93	30	87.2222	93.8889	87.2222
4083	1	2	7		Baseline	7	0	2								2013-11-13	27	27	2013-11-13	11.5	510	510	0	100	0								2013-11-13	27	27.2	2013-11-13	11.2	11.5	510	326	12	63.92	154	46.4706	66.4706	82.3529
4083		2	8	1	TreatmentC2	8	1	1	24	23	1	23	0	23	0	2013-11-26	24	24.75	2013-11-26	2.25	135	0	45	0	105	24	23	1	23	0	23	0	2013-11-26	24	24	2013-11-26	9.73333	9.75	585	530	0	90.6	54	82.5641	95.8974	93.8462
4083		2	9	1	TreatmentC2	9	1	1	24	23	1	23	0	23	0	2013-11-27	24	27.25	2013-11-27	11.5	690	200	195	28.9855	295	24	23	1	23	0	23	0	2013-11-27	24	24.2833	2013-11-27	10.4833	10.5	630	465	17	73.81	147	75.7143	50	96.1905
4083		2	10	1	TreatmentC2	10	1	1	24	23	1	23	0	23	0	2013-11-28	24	24.5	2013-11-28	1.5	90	0	30	0	80	24	23	1	23	0	23	0	2013-11-28	24	24	2013-11-28	9.93333	10	600	563	0	93.83	33	92.5	95	94
4083		2	11	1	TreatmentC2	11	1	1	24	23	1	23	0	23	0	2013-11-29	24	28.5	2013-11-29	11.5	690	17	270	2.46377	403	24	23	1	23	0	23	0	2013-11-29	24	24.4833	2013-11-29	11.1833	11.5	690	520	29	75.36	122	81.7391	62.1739	86.5217
4083		2	12	1	TreatmentC2	12	1	2	24	23	1	23	0	23	0	2013-11-30	24	24.5	2013-11-30	1.5	90	0	30	0	80	24	23	1	23	0	23	0	2013-11-30	24	24.5833	2013-11-30	10.9167	11	660	585	35	88.64	35	83.4862	93.1507	95
4083		2	13	1	TreatmentC2	15	2	1	24	23	1	23	0	23	0	2013-12-03	24	24.3333	2013-12-03	2.5	150	70	20	46.6667	60	24	23	1	23	0	23	0	2013-12-03	24	24.4167	2013-12-03	9.23333	9.25	555	499	25	89.91	30	78.9189	95.1351	96.2162
4083		2	14	1	TreatmentC2	16	2	1	24	23	1	23	0	23	0	2013-12-04	24	26	2013-12-04	3.5	210	0	120	0	190	24	23	1	23	0	23	0	2013-12-04	24	24.5667	2013-12-04	10.9333	11	660	576	34	87.27	46	80	93.6364	94.0909
4083		2	15	1	TreatmentC2	17	2	1	24	23	1	23	0	23	0	2013-12-05	24	24	2013-12-05	9	540					24	23	1	23	0	23	0	2013-12-05	24	24.8333	2013-12-05	8.9	9	540	360	50	66.67	124	83.3333	43.8889	87.7778
4083		2	16	1	TreatmentC2	18	2	1	24	23	1	23	0	23	0	2013-12-06	24	24.1667	2013-12-06	2	120	60	10	50	50	24	23	1	23	0	23	0	2013-12-06	24	24	2013-12-06	10.45	10.5	630	594	0	94.29	33	93.8095	96.6667	92.8571
4083		2	17	1	TreatmentC2	19	2	2	24	23	1	23	0	23	0	2013-12-07	24	25.5	2013-12-07	3	180	0	90	0	210	24	23	1	23	0	23	0	2013-12-07	24	24.25	2013-12-07	9.98333	10	600	528	15	88	56	77	93	95
4083		2	18	1	TreatmentC2	22	3	1	24	23	1	23	0	23	0	2013-12-10	24	26.25	2013-12-10				135		270
4083		2	19	1	TreatmentC2	23	3	1	24	23	1	23	0	23	0	2013-12-11	24	24.3333	2013-12-11	3.5	210	110	20	52.381	80	24	23	1	23	0	23	0	2013-12-11	24	24.7333	2013-12-11	10.6667	11	660	556	44	84.24	40	78.1818	91.3636	89.5455
4083		2	20	1	TreatmentC2	24	3	1	24	23	1	23	0	23	0	2013-12-12	24	24.1667	2013-12-12	4.5	270	240	10	88.8889	20	24	23	1	23	0	23	0	2013-12-12	24	24.7833	2013-12-12	8.48333	8.5	510	431	47	84.51	31	83.5294	89.4118	92.9412
4083		2	21	1	TreatmentC2	25	3	1	24	23	1	23	0	23	0	2013-12-13	24	24.5	2013-12-13	4.5	270	110	30	40.7407	130	24	23	1	23	0	23	0	2013-12-13	24	24.5333	2013-12-13	9.3	9.5	570	459	32	80.53	67	74.7368	86.3158	84.2105
4083		2	22	1	TreatmentC2	26	3	2	24	23	1	23	0	23	0	2013-12-14	24	26.5	2013-12-14	4.5	270	0	150	0	210	24	23	1	23	0	23	0	2013-12-14	24	25.0167	2013-12-14	10.9833	11	660	561	61	85	37	78.1818	91.8182	95
4083		2	23	1	TreatmentC2	29	4	1	24	23	1	23	0	23	0	2013-12-17	24	24.1667	2013-12-17	3.5	210	140	10	66.6667	60	24	23	1	23	0	23	0	2013-12-17	24	24.5833	2013-12-17	9.98333	10	600	530	35	88.33	34	75.5	95.5	97.5
4083		2	24	1	TreatmentC2	30	4	1	24	23	1	23	0	23	0	2013-12-18	24	26	2013-12-18	4.5	270	0	120	0	160	24	23	1	23	0	24	1	2013-12-18	25	25.1167	2013-12-18	9.96667	10	540	499	7	92.41	32	90	96.1111	92.2222
4083		2	25	1	TreatmentC2	31	4	1	24	23	1	23	0	23	0	2013-12-19	24	24.1667	2013-12-19	4.5	270	200	10	74.0741	60	24	23	1	23	0	23	0	2013-12-19	24	24.6833	2013-12-19	9.98333	10	600	519	41	86.5	39	81	91.5	94
4083		2	26	1	TreatmentC2	32	4	1	24	23	1	23	0	23	0	2013-12-20	24	27	2013-12-20				180
4083		2	27	1	TreatmentC2	33	4	2	24	23	1	23	0	23	0	2013-12-21	24	25.5	2013-12-21				90		280
4084	1	1	1		Baseline	1	0	1								2013-11-14	26.95	27.0333	2013-11-14	10.4167	448	443	5	98.8839	0								2013-11-14	26.95	26.9833	2013-11-14	10.3333	10.4167	448	415	2	92.63	26	89.9329	96.6443	94
4084	1	1	2		Baseline	2	0	1								2013-11-15	25.5	26	2013-11-15	8.16667	400	355	30	88.75	15								2013-11-15	25.5	25.5	2013-11-15	8.15	8.16667	400	372	0	93	27	93.2331	94.7368	91.0448
4084	1	1	3		Baseline	3	0	2								2013-11-16	25.6667	25.75	2013-11-16	10.5	530	522	5	98.4906	3								2013-11-16	25.6667	25.6667	2013-11-16	11.3833	11.5	590	543	0	92.03	40	92.3469	92.8571	91.8782
4084	1	1	4		Baseline	4	0	2								2013-11-17	26.5	26.5833	2013-11-17	10.5	480	465	5	96.875	10								2013-11-17	26.5	26.5	2013-11-17	10.4	10.5	480	450	0	93.75	24	95.625	95.625	90.625
4084	1	1	5		Baseline	5	0	1								2013-11-18	26.0833	26.1667	2013-11-18	8.25	370	365	5	98.6486	0								2013-11-18	26.0833	26.2	2013-11-18	8.16667	8.25	370	332	7	89.73	26	82.1138	95.122	95.1613
4084	1	1	6		Baseline	6	0	1								2013-11-19	26.5	26.5833	2013-11-19	10.5	480	475	5	98.9583	0								2013-11-19	26.5	26.5	2013-11-19	10.4833	10.5	480	429	0	89.38	50	86.25	94.375	88.125
4084	1	1	7		Baseline	7	0	1								2013-11-20	27.5	27.5833	2013-11-20	10.5	420	415	5	98.8095	0								2013-11-20	27.5	27.5667	2013-11-20	10.4833	10.5	420	386	4	91.9	29	93.5714	93.5714	90.7143
4085	1	1	1		Baseline	1	0	1								2013-11-07	24.3333	24.5833	2013-11-07	6.5	370	295	15	79.7297	60								2013-11-07	24.3333	24.3667	2013-11-07	7.88333	8	460	432	2	93.91	19	94.7712	94.7712	93.5065
4085	1	1	2		Baseline	2	0	1								2013-11-07	23.5	24	2013-11-08	7	450	330	30	73.3333	90								2013-11-07	23.5	23.5667	2013-11-08	6.98333	7	450	423	4	94	22	96	92.6667	95.3333
4085	1	1	3		Baseline	3	0	1								2013-11-08	23.5	23.75	2013-11-09	8.75	555	450	15	81.0811	90								2013-11-08	23.5	23.5	2013-11-09	8.73333	8.75	555	525	0	94.59	29	96.7568	91.8919	95.6757
4085	1	1	4		Baseline	4	0	2								2013-11-09	22.75	22.9167	2013-11-10	8.5	585	515	10	88.0342	60								2013-11-09	22.75	23.1667	2013-11-10	9.48333	9.5	645	577	25	89.46	42	90.2326	93.0233	91.6279
4085	1	1	5		Baseline	5	0	1								2013-11-11	24.75	25.25	2013-11-11	7	375	315	30	84	30								2013-11-11	24.75	24.8833	2013-11-11	7.98333	8	435	403	8	92.64	23	92.4138	97.931	91.0345
4085	1	1	6		Baseline	6	0	1								2013-11-11	23.5	23.75	2013-11-12	6.75	435	410	15	94.2529	10								2013-11-11	23.5	23.6	2013-11-12	6.61667	6.75	435	367	6	84.95	51	88.6525	84.7222	90.9722
4085	1	1	7		Baseline	7	0	2								2013-11-12	23.25	23.5	2013-11-13	7.5	495	420	15	84.8485	60								2013-11-12	23.25	23.5667	2013-11-13	8.48333	8.5	555	496	19	89.37	39	96.7568	89.1892	92.4324
4085		1	8	1	TreatmentC2	8	1	1	21.5	20.5	1	20.5	0	20.5	0	2013-11-25	21.5	23.5	2013-11-26	8.25	645	435	120	67.4419	90	21.5	20.5	1	20.5	0	20.5	0	2013-11-25	21.5	22.05	2013-11-26	8.23333	8.25	645	564	33	88.13	42	79.8122	98.1221	89.9522
4085		1	9	1	TreatmentC2	9	1	1	21.5	20.5	1	20.5	0	20.5	0	2013-11-26	21.5	23	2013-11-27	6	510	360	90	70.5882	60	21.5	20.5	1	20.5	0	20.5	0	2013-11-26	21.5	21.7167	2013-11-27	5.98333	6	510	457	13	89.61	39	87.6471	91.7647	92.3529
4085		1	10	1	TreatmentC2	10	1	1	21.5	20.5	1	20.5	0	20.75	0.25	2013-11-27	21.75	23.75	2013-11-28	8.5	645	435	120	67.4419	90	21.5	20.5	1	20.5	0	20.75	0.25	2013-11-27	21.75	22.25	2013-11-28	8.36667	8.5	645	545	30	84.5	62	80.4651	90.2326	90.6977
4085		1	11	1	TreatmentC2	11	1	1	21.5	20.5	1	20.5	0	20.75	0.25	2013-11-28	21.75	22.75	2013-11-29	8	615	495	60	80.4878	60	21.5	20.5	1	20.5	0	20.75	0.25	2013-11-28	21.75	21.7667	2013-11-29	7.98333	8	615	549	1	89.27	64	84.3902	95.122	88.7805
4085		1	12	1	TreatmentC2	12	1	1	21.5	20.5	1	20.5	0	20.5	0	2013-11-29	21.5	21.6667	2013-11-30	8	630	600	10	95.2381	20	21.5	20.5	1	20.5	0	20.5	0	2013-11-29	21.5	22.2167	2013-11-30	7.98333	8	630	539	43	85.56	47	82.8571	90.9524	93.3333
4085		1	13	1	TreatmentC2	14	1	1	21.5	20.5	1	20.75	0.25	21	0.25	2013-12-01	22	22.1667	2013-12-02	7	540	500	10	92.5926	30	21.5	20.5	1	20.75	-0.25	21	0.25	2013-12-01	22	22.1833	2013-12-02	6.98333	7	540	507	11	93.89	21	92.2222	93.8889	97.2222
4085		1	14	1	TreatmentC2	15	2	1	21.5	20.5	1	20.75	0.25	20.75	0	2013-12-02	21.75	23.25	2013-12-03	7.5	585	345	90	58.9744	150	21.5	20.5	1	20.75	-0.25	20.75	0	2013-12-02	21.75	21.9833	2013-12-03	7.35	7.5	585	512	14	87.52	50	93.8462	92.3077	84.6154
4085		1	15	1	TreatmentC2	16	2	1	21.5	20.5	1	20.5	0	20.75	0.25	2013-12-03	21.75	22	2013-12-04	7.5	585	525	15	89.7436	45	21.5	20.5	1	20.5	0	20.75	0.25	2013-12-03	21.75	22.0667	2013-12-04	6.1	6.5	525	448	19	85.33	34	94.2857	90.2857	88
4085		1	16	1	TreatmentC2	17	2	1	21.5	20.5	1	20.5	0	20.75	0.25	2013-12-04	21.75	23.4167	2013-12-05	7	555	305	100	54.955	150	21.5	20.5	1	20.5	0	20.75	0.25	2013-12-04	21.75	21.9	2013-12-05	6.43333	7	555	473	9	85.23	39	88.6486	92.4324	76.2162
4085		1	17	1	TreatmentC2	18	2	1	21.5	20.5	1	21	0.5	20.5	-0.5	2013-12-05	21.5	23.5	2013-12-06	7	570	300	120	52.6316	150	21.5	20.5	1	21	-0.5	20.5	-0.5	2013-12-05	21.5	21.7833	2013-12-06	6.86667	7	570	488	17	85.61	57	83.1579	90.5263	88.4211
4085		1	18	1	TreatmentC2	19	2	1	21.5	20.5	1	20.5	0	20.5	0	2013-12-06	21.5	23	2013-12-07	6	510	300	90	58.8235	120	21.5	20.5	1	20.5	0	20.5	0	2013-12-06	21.5	21.7333	2013-12-07	5.98333	6	510	451	14	88.43	44	98.2353	82.3529	93.5294
4085		1	19	1	TreatmentC2	20	2	1	21.5	20.5	1	20.5	0	20.5	0	2013-12-07	21.5	22	2013-12-08	7	570	450	30	78.9474	90	21.5	20.5	1	20.5	0	20.5	0	2013-12-07	21.5	21.5167	2013-12-08	6.86667	7	570	511	1	89.65	50	92.1053	90	88.9474
4085		1	20	1	TreatmentC2	21	2	1	21.5	20.5	1	20.5	0	20.5	0	2013-12-08	21.5	21.8333	2013-12-09	6.5	540	490	20	90.7407	30	21.5	20.5	1	20.5	0	20.5	0	2013-12-08	21.5	21.7	2013-12-09	5.78333	6.5	540	444	12	82.22	41	92.7778	90	73.8889
4085		1	21	1	TreatmentC2	24	3	1	21.5	20.5	1	20.5	0	20.75	0.25	2013-12-11	21.75	23.75	2013-12-12	8	615	465	120	75.6098	30	21.5	20.5	1	20.5	0	20.75	0.25	2013-12-11	21.75	21.8167	2013-12-12	7.98333	8	615	539	4	87.64	71	84.878	85.3659	93.1707
4085		1	22	1	TreatmentC2	25	3	1	21.5	20.5	1	20.5	0	20.75	0.25	2013-12-12	21.75	22.75	2013-12-13	7.5	585	405	60	69.2308	120	21.5	20.5	1	20.5	0	20.75	0.25	2013-12-12	21.75	22.2167	2013-12-13	7.46667	7.5	585	499	28	85.74	53	85.0515	89.6907	90.5759
4085		1	23	1	TreatmentC2	26	3	1	21.5	20.5	1	20.5	0	20.75	0.25	2013-12-13	21.75	23.75	2013-12-14	7.75	600	390	120	65	90	21.5	20.5	1	20.5	0	20.75	0.25	2013-12-13	21.75	22.1167	2013-12-14	8.73333	8.75	660	571	22	86.52	66	81.8182	86.8182	93.1818
4085		1	24	1	TreatmentC2	27	3	1	21.5	20.5	1	20.75	0.25	20.5	-0.25	2013-12-14	21.5	24	2013-12-15	8	630	300	150	47.619	180	21.5	20.5	1	20.75	-0.25	20.5	-0.25	2013-12-14	21.5	21.5	2013-12-15	7.98333	8	630	546	0	88.64	69	84.1026	89.5522	91.7476
4085		1	25	1	TreatmentC2	28	3	1	21.5	20.5	1	20.75	0.25	20.75	0	2013-12-15	21.75	23.75	2013-12-16	7.5	585	420	120	71.7949	45	21.5	20.5	1	20.75	-0.25	20.75	0	2013-12-15	21.75	22.2167	2013-12-16	8.38333	8.5	645	555	28	86.05	55	80.4651	89.7674	93.4884
4085		1	26	1	TreatmentC2	30	4	1	21.5	20.5	1	21	0.5	20.75	-0.25	2013-12-17	21.75	23.75	2013-12-18	8	615	405	120	65.8537	90	21.5	20.5	1	21	-0.5	20.75	-0.25	2013-12-17	21.75	22.05	2013-12-18	7.78333	8	615	539	18	87.64	45	87.8049	86.8293	95.122
4085		1	27	1	TreatmentC2	31	4	1	21.5	20.5	1	20.5	0	21.5	1	2013-12-18	22.5	23	2013-12-19	8	570	480	30	84.2105	60	21.5	20.5	1	20.5	0	21.5	1	2013-12-18	22.5	22.6833	2013-12-19	6.85	7	510	430	11	84.31	60	78.8235	93.5294	88.8235
4085		1	28	1	TreatmentC2	32	4	1	21.5	20.5	1	20.75	0.25	20.75	0	2013-12-19	21.75	23.75	2013-12-20	7.5	585	405	120	69.2308	60
4085		1	29	1	TreatmentC2	33	4	1	21.5	20.5	1	20.5	0	21	0.5	2013-12-20	22	23	2013-12-21	8	600	480	60	80	60	21.5	20.5	1	20.5	0	21	0.5	2013-12-20	22	22.55	2013-12-21	7.73333	8	600	499	33	83.17	52	86.7347	89.4472	86.9347
4085		1	30	1	TreatmentC2	34	4	1	21.5	20.5	1	20.75	0.25	20.5	-0.25	2013-12-21	21.5	23	2013-12-22	8.25	645	465	90	72.093	90	21.5	20.5	1	20.75	-0.25	20.5	-0.25	2013-12-21	21.5	21.6667	2013-12-22	8	8.25	645	563	10	87.29	57	87.4419	91.1628	84.186
4085		1	31	1	TreatmentC2	35	4	1	21.5	20.5	1	20.5	0	20.5	0	2013-12-22	21.5	22.5	2013-12-23	8.25	645	525	60	81.3953	60
4090	1	2	1		Baseline	1	0	2								2014-01-07	25	26.5	2014-01-07	12.8333	710	470	90	66.1972	150								2014-01-07	25	25.35	2014-01-07	12.8167	12.8333	710	626	21	88.17	62	84.322	90.678	92.4051
4090	1	2	2		Baseline	2	0	2								2014-01-08	26.75	28	2014-01-08	12	555	390	75	70.2703	90								2014-01-08	26.75	27.9333	2014-01-08	11.8167	12	555	436	71	78.56	37	72.4324	89.7297	89.7297
4090	1	2	3		Baseline	3	0	2								2014-01-09	24.5	26	2014-01-09	6.5	360	120	90	33.3333	150								2014-01-09	24.5	24.5	2014-01-09	6.1	6.5	360	292	0	81.11	44	83.3333	90	81.6667
4090	1	2	4		Baseline	4	0	2								2014-01-10	25.5	26.5	2014-01-10	11	570	435	60	76.3158	75								2014-01-10	25.5	26.2	2014-01-10	10.4167	11	570	451	42	79.12	42	78.4211	91.5789	82.1053
4090	1	2	5		Baseline	5	0	1								2014-01-10	23	24.5	2014-01-11	5.5	390	90	90	23.0769	210								2014-01-10	23	23	2014-01-11	5.4	5.5	390	335	0	85.9	49	79.2308	90	92.3077
4090	1	2	6		Baseline	6	0	2								2014-01-12	26	27	2014-01-12	11	540	330	60	61.1111	150								2014-01-12	26	26.1333	2014-01-12	10.85	11	540	439	8	81.3	84	83.8889	87.2222	72.7778
4090	1	2	7		Baseline	7	0	2								2014-01-13	26.1667	27.1667	2014-01-13	11	530	380	60	71.6981	90								2014-01-13	26.1667	26.25	2014-01-13	10.7833	11	530	457	5	86.23	55	91.4773	88.6364	81.9209
4090		2	8	1	TreatmentC2	10	1	1	22	21	1	21	0	21.8333	0.833333	2014-02-01	22.8333	24.3333	2014-02-02	5.83333	420	210	90	50	120
4090		2	9	1	TreatmentC2	14	1	2	22	21	1	21.5	0.5	22.5	1	2014-02-05	23.5	24	2014-02-06	6	390	330	30	84.6154	30	22	21	1	21.5	-0.5	21.5	0	2014-02-06	22.5	22.65	2014-02-07	9.76667	10.5	720	577	9	80.14	90	87.5	86.25	75
4090		2	10	1	TreatmentC2	26	3	1	22	21	1	21	0	21.5	0.5	2014-02-17	22.5	23.5	2014-02-18	7.5	540	420	60	77.7778	60
4090		2	11	1	TreatmentC2	27	3	2	22	21	1	21	0	21.1667	0.166667	2014-02-18	22.1667	24.1667	2014-02-19	10	710	440	120	61.9718	150
4090		2	12	1	TreatmentC2	28	3	1	22	21	1	21	0	21	0	2014-02-19	22	24	2014-02-20	9.5	690	450	120	65.2174	120
4090		2	13	1	TreatmentC2	32	4	1	22	21	1	21	0	21.25	0.25	2014-02-23	22.25	22.75	2014-02-24	5.5	435	375	30	86.2069	30
4090		2	14	1	TreatmentC2	33	4	1	22	21	1	21.5	0.5	21	-0.5	2014-02-24	22	23	2014-02-25	7	540	420	60	77.7778	60
4090		2	15	1	TreatmentC2	35	4	2	22	21	1	21	0	21	0	2014-02-26	22	23.5	2014-02-27	9	660	480	90	72.7273	90
4090		2	16		TreatmentC2	9	1																			22	21	1	21.5	-0.5	21.8333	0.333333	2014-02-01	22.8333	22.95	2014-02-02	5.16667	5.83333	420	329	7	78.33	44	76.4286	92.1429	83.5714
4090		2	17		TreatmentC2	19	2																			22	21	1	21	0	22	1	2014-02-11	23	23.15	2014-02-12	10.4833	10.5	690	604	9	87.54	76	92.1739	89.1304	83.913
4095	1	2	1		Baseline	1	0	1								2014-01-08	22	22.75	2014-01-09	5	420	315	45	75	60								2014-01-08	22	22.1333	2014-01-09	4.31667	5	420	329	8	78.33	42	80.7143	89.2857	88.5714
4095	1	2	2		Baseline	2	0	1								2014-01-09	22.25	23	2014-01-10	4.75	390	285	45	73.0769	60								2014-01-09	22.25	22.55	2014-01-10	4.38333	4.75	390	319	18	81.79	31	82.3077	91.5385	92.3077
4095	1	2	3		Baseline	3	0	2								2014-01-10	23.5	23.8333	2014-01-11	9.5	600	550	20	91.6667	30								2014-01-10	23.5	23.75	2014-01-11	9.46667	9.5	600	546	15	91	37	86	97	91
4095	1	2	4		Baseline	4	0	2								2014-01-12	26.5	26.6667	2014-01-12	10.5	480	455	10	94.7917	15								2014-01-12	26.5	26.5	2014-01-12	10.4833	10.5	480	454	0	94.58	25	91.875	96.875	95.625
4095	1	2	5		Baseline	5	0	1								2014-01-12	22	23	2014-01-13	5	420	290	60	69.0476	70								2014-01-12	22	23.0167	2014-01-13	4.7	5	420	316	61	75.24	25	66.4286	94.2857	91.4286
4095	1	2	6		Baseline	6	0	1								2014-01-13	22.3333	23.3333	2014-01-14	5	400	260	60	65	80								2014-01-13	22.3333	22.8833	2014-01-14	4.93333	5	400	326	33	81.5	37	80.4511	81.9549	93.2836
4095	1	2	7		Baseline	7	0	1								2014-01-14	22.1667	23.1667	2014-01-15	5	410	280	60	68.2927	70								2014-01-14	22.1667	22.6167	2014-01-15	4.5	5	410	307	27	74.88	46	82.3529	78.6765	85.4015
4095		2	8	1	TreatmentC2	11	1	1	21	20	1	20	0	20	0	2014-02-02	21	21.5	2014-02-03	5	480	415	30	86.4583	35	21	20	1	20	0	21	1	2014-02-03	22	22.0833	2014-02-04	5.48333	5.5	450	399	5	88.67	45	90	92.6667	84
4095		2	9	1	TreatmentC2	12	1	1	21	20	1	20	0	20	0	2014-02-03	21	21.8333	2014-02-04	5.5	510	400	50	78.4314	60	21	20	1	20	0	20.1667	0.166667	2014-02-04	21.1667	21.7167	2014-02-05	4.41667	5	470	383	33	81.49	19	82	96	94.6667
4095		2	10	1	TreatmentC2	13	1	1	21	20	1	20	0	20.1667	0.166667	2014-02-04	21.1667	21.6667	2014-02-05	5	470	405	30	86.1702	35	21	20	1	20	0	20.1667	0.166667	2014-02-05	21.1667	21.5	2014-02-06	3.93333	4.5	440	354	20	80.45	32	81.5068	91.0959	85.7143
4095		2	11	1	TreatmentC2	14	1	1	21	20	1	20	0	20.1667	0.166667	2014-02-05	21.1667	21.5	2014-02-06	4.5	440	395	20	89.7727	25	21	20	1	20	0	20.1667	0.166667	2014-02-06	21.1667	21.5167	2014-02-07	4.83333	5	470	409	21	87.02	30	85.8974	96.1538	84.7134
4095		2	12	1	TreatmentC2	17	2	1	21	20	1	20	0	20.3333	0.333333	2014-02-09	21.3333	22.5	2014-02-10	5	460	310	70	67.3913	80
4095		2	13	1	TreatmentC2	18	2	1	21	20	1	20	0	20.3333	0.333333	2014-02-10	21.3333	21.8333	2014-02-11	5	460	390	30	84.7826	40	21	20	1	20	0	20.3333	0.333333	2014-02-10	21.3333	21.7833	2014-02-11	4.66667	5	460	391	27	85	22	81.0458	97.3856	90.9091
4095		2	14	1	TreatmentC2	19	2	1	21	20	1	20	0	20.1667	0.166667	2014-02-11	21.1667	21.8333	2014-02-12	5.5	500	410	40	82	50	21	20	1	20	0	20.1667	0.166667	2014-02-11	21.1667	21.45	2014-02-12	4.5	5.5	500	395	17	79	28	81.9277	94.5783	89.2216
4095		2	15	1	TreatmentC2	20	2	1	21	20	1	20	0	20.25	0.25	2014-02-12	21.25	21.5833	2014-02-13	5.33333	485	435	20	89.6907	30	21	20	1	20	0	20.25	0.25	2014-02-12	21.25	21.6833	2014-02-13	4.66667	5.33333	485	388	26	80	31	81.3665	95.0311	89.5062
4095		2	16	1	TreatmentC2	21	2	1	21	20	1	20	0	20.1667	0.166667	2014-02-13	21.1667	21.3333	2014-02-14	5	470	445	10	94.6809	15	21	20	1	20	0	20.1667	0.166667	2014-02-13	21.1667		2014-02-14	4.41667	5	470						92.4138	89.726
4095		2	17	1	TreatmentC2	24	3	1	21	20	1	20	0	20.25	0.25	2014-02-16	21.25	21.6667	2014-02-17	5.25	480	425	25	88.5417	30	21	20	1	20	0	20.25	0.25	2014-02-16	21.25	21.6333	2014-02-17	5.03333	5.25	480	411	23	85.63	33	81.25	93.125	89.375
4095		2	18	1	TreatmentC2	25	3	1	21	20	1	20	0	20.5	0.5	2014-02-17	21.5	21.6667	2014-02-18	5.5	480	450	10	93.75	20	21	20	1	20	0	20.5	0.5	2014-02-17	21.5	21.7	2014-02-18	5.46667	5.5	480	416	12	86.67	50	85.625	91.25	83.125
4095		2	19	1	TreatmentC2	26	3	1	21	20	1	20	0	20.1667	0.166667	2014-02-18	21.1667	21.5	2014-02-19	5	470	420	20	89.3617	30	21	20	1	20	0	20.1667	0.166667	2014-02-18	21.1667	21.65	2014-02-19	4.76667	5	470	401	29	85.32	26	82.6923	95.5128	89.172
4095		2	20	1	TreatmentC2	27	3	1	21	20	1	20	0	20	0	2014-02-19	21	21.4167	2014-02-20	4.25	435	380	25	87.3563	30	21	20	1	20	0	20	0	2014-02-19	21	21.45	2014-02-20	3.91667	4.25	435	361	27	82.99	27	82.069	91.7241	90.3448
4095		2	21	1	TreatmentC2	28	3	1	21	20	1	20	0	20.1667	0.166667	2014-02-20	21.1667	21.25	2014-02-21	5.16667	480	465	5	96.875	10	21	20	1	20	0	20.1667	0.166667	2014-02-20	21.1667	21.2	2014-02-21	4.63333	5.16667	480	420	2	87.5	26	90.625	95	88.125
4095		2	22	1	TreatmentC2	31	4	1	21	20	1	20	0	20.25	0.25	2014-02-23	21.25	21.5833	2014-02-24	5	465	415	20	89.2473	30	21	20	1	20	0	20.25	0.25	2014-02-23	21.25	21.5667	2014-02-24	4.5	5	465	381	19	81.94	35	83.2258	89.6774	89.6774
4095		2	23	1	TreatmentC2	32	4	1	21	20	1	20	0	20.1667	0.166667	2014-02-24	21.1667	21.6667	2014-02-25	5	470	380	30	80.8511	60	21	20	1	20	0	20.1667	0.166667	2014-02-24	21.1667	21.5	2014-02-25	4.41667	5	470	373	20	79.36	42	78.8462	85.8974	94.2675
4095		2	24	1	TreatmentC2	33	4	1	21	20	1	20	0	20.1667	0.166667	2014-02-25	21.1667	21.6667	2014-02-26	5	470	380	30	80.8511	60	21	20	1	20	0	20.1667	0.166667	2014-02-25	21.1667	21.8333	2014-02-26	4.5	5	470	365	40	77.66	35	72.4359	92.3077	91.0828
4095		2	25	1	TreatmentC2	34	4	1	21	20	1	20	0	20	0	2014-02-26	21	21.5	2014-02-27	5	480	410	30	85.4167	40	21	20	1	20	0	20	0	2014-02-26	21	21.25	2014-02-27	4.1	5	480	378	15	78.75	33	85.625	91.25	88.75
4095		2	26	1	TreatmentC2	35	4	1	21	20	1	20	0	20.25	0.25	2014-02-27	21.25	21.6667	2014-02-28	4.83333	455	400	25	87.9121	30	21	20	1	20	0	20.25	0.25	2014-02-27	21.25	21.7	2014-02-28	4.15	4.83333	455	355	27	78.02	32	80.1325	91.3907	88.8158
4095		2	27		TreatmentC2	10	1																			21	20	1	20	0	20	0	2014-02-02	21	21.3333	2014-02-03	4.65	5	480	425	20	88.54	14	85.625	96.875	93.75
4100	1	1	1		Baseline	1	0	2								2014-01-31	22.25	22.9167	2014-02-01	7.66667	565	525	40	92.9204	0								2014-01-31	22.75	23.0833	2014-02-01	7.3	7.66667	535	418	20	78.13	75	77.5281	87.6404	75.419
4100	1	1	2		Baseline	2	0	2								2014-02-02	24.5833	25.0833	2014-02-02	9	505	473	30	93.6634	2								2014-02-02	24.5833	24.95	2014-02-02	8.35	9	505	374	22	74.06	70	73.8095	84.5238	82.2485
4100	1	1	3		Baseline	3	0	1								2014-02-02	23	23.5	2014-02-03	7	480	400	30	83.3333	50								2014-02-02	23	23.2167	2014-02-03	6.56667	7	480	345	13	71.88	96	81.875	89.375	56.25
4100	1	1	4		Baseline	4	0	1								2014-02-03	23.1667	23.6667	2014-02-04	7	470	440	30	93.617	0								2014-02-03	23.1667	23.7333	2014-02-04	6.96667	7	470	375	34	79.79	59	68.5897	91.0256	83.4395
4100	1	1	5		Baseline	5	0	1								2014-02-04	23.55	23.8833	2014-02-05	7	447	367	20	82.1029	60								2014-02-04	23.55	23.8667	2014-02-05	6.98333	7	447	330	19	73.83	97	85.906	97.3154	42.953
4100	1	1	6		Baseline	6	0	1								2014-02-05	23.25	23.75	2014-02-06	7.16667	475	445	30	93.6842	0								2014-02-05	23.25	23.5667	2014-02-06	6.98333	7.16667	475	388	19	81.68	57	84.8101	89.8734	77.9874
4100	1	1	7		Baseline	7	0	1								2014-02-06	22.5	22.8333	2014-02-07	7	510	490	20	96.0784	0								2014-02-06	22.5	22.7667	2014-02-07	6.63333	7	510	421	16	82.55	51	84.6154	87.574	79.5181
4100		1	8	1	TreatmentC2	20	2	1	20.5	19.5	1	20	0.5	19.75	-0.25	2014-03-05	20.75	21.5833	2014-03-06	7.33333	635	585	50	92.126	0	20.5	19.5	1	20	-0.5	19.75	-0.25	2014-03-05	20.75	21.3667	2014-03-06	6.53333	7.33333	635	440	37	69.29	110	81.9905	63.981	83.0189
4100		1	9	1	TreatmentC2	24	3	2	20.5	19.5	1	20	0.5	21	1	2014-03-09	22	23.6667	2014-03-10	8.33333	620	520	100	83.871	0	20.5	19.5	1	20	-0.5	21	1	2014-03-09	22	24.15	2014-03-10	8.25	8.33333	620	418	129	67.42	68	38.835	87.8641	83.0918
4100		1	10	1	TreatmentC2	25	3	1	20.5	19.5	1	20	0.5	20.3333	0.333333	2014-03-10	21.3333	22.0833	2014-03-11	6.33333	540	465	45	86.1111	30	20.5	19.5	1	20	-0.5	20.3333	0.333333	2014-03-10	21.3333	22.3167	2014-03-11	4.85	5.33333	480	348	59	72.5	44	65.625	85.625	85
4100		1	11	1	TreatmentC2	26	3	1	20.5	19.5	1	20	0.5	20.2333	0.233333	2014-03-11	21.2333	21.65	2014-03-12	6.66667	566	538	25	95.053	3	20.5	19.5	1	20	-0.5	20.2333	0.233333	2014-03-11	21.2333	22.05	2014-03-12	6.6	6.66667	566	437	49	77.21	76	72.8723	81.9149	82.0106
4100		1	12	1	TreatmentC2	27	3	1	20.5	19.5	1	20	0.5	20.5	0.5	2014-03-12	21.5	23	2014-04-13	6.66667	550	460	90	83.6364	0	20.5	19.5	1	20	-0.5	20.5	0.5	2014-03-12	21.5	23.1	2014-03-13	6.55	6.66667	550	400	96	72.73	47	65.0273	89.071	86.413
4100		1	13	1	TreatmentC2	28	3	1	20.5	19.5	1	20	0.5	20.15	0.15	2014-04-13	21.15	21.8167	2014-04-14	6.66667	571	531	40	92.9947	0	20.5	19.5	1	20	-0.5	20.15	0.15	2014-03-13	21.15	21.85	2014-03-14	6.65	6.66667	571	468	42	81.96	60	74.2105	86.8421	89.0052
4100		1	14	1	TreatmentC2	31	4	1	20.5	19.5	1	20	0.5	20.75	0.75	2014-04-16	21.75	22.5	2014-04-17	7.75	600	435	45	72.5	120	20.5	19.5	1	20	-0.5	20.75	0.75	2014-03-16	21.75	22.65	2014-03-17	7.71667	7.75	600	436	54	72.67	108	69.5	65.5	86.5
4102	1	1	1		Baseline	1	0	1								2014-01-31	22.5	26	2014-02-01	6.5	480	240	210	50	30								2014-01-31	22.5	22.8167	2014-02-01	6.48333	6.5	480	422	19	87.92	38	81.875	93.75	91.875
4102	1	1	2		Baseline	2	0	1								2014-02-02	24.5	24.8333	2014-02-02	10	570	530	20	92.9825	20								2014-02-02	24.5	24.8833	2014-02-02	9.88333	10	570	496	23	87.02	44	84.2105	93.1579	86.8421
4102	1	1	3		Baseline	3	0	1								2014-02-03	23	25.6667	2014-02-03	7	480	320	160	66.6667	0								2014-02-03	24.5	24.55	2014-02-03	6.86667	7	390	349	3	89.49	30	96.1538	90	83.0769
4102	1	1	4		Baseline	4	0	1								2014-02-04	22.5	25.5	2014-02-04	7	510	210	180	41.1765	120								2014-02-04	24.5	24.5833	2014-02-04	6.8	7	390	348	5	89.23	25	91.5385	91.5385	84.6154
4102	1	1	5		Baseline	5	0	1								2014-02-04	23.5	26.1667	2014-02-05	7	450	290	160	64.4444	0								2014-02-04	23.5	24.3	2014-02-05	6.9	7	450	362	48	80.44	34	64	92.6667	88
4102	1	1	6		Baseline	6	0	1								2014-02-05	23.6667	25.1667	2014-02-06	7	440	320	90	72.7273	30								2014-02-05	23.6667	24.0833	2014-02-06	6.38333	7	440	341	25	77.5	37	80.8219	84.9315	89.7959
4102	1	1	7		Baseline	7	0	1								2014-02-07	25	28	2014-02-07	9	480	300	180	62.5	0								2014-02-07	25	25.05	2014-02-07	8.78333	9	480	433	3	90.21	31	93.75	95	88.125
4102		1	8	1	TreatmentC2	8	1	1	21.5	20.5	1	20.5	0	20.5	0	2014-02-21	21.5	23.5	2014-02-22	7.66667	610	440	120	72.1311	50	21.5	20.5	1	20.5	0	20.5	0	2014-02-21	21.5	22.6667	2014-02-22	7.3	7.66667	610	468	70	76.72	50	73.399	86.6995	82.3529
4102		1	9	1	TreatmentC2	10	1	1	21.5	20.5	1	20.5	0	20.5	0	2014-02-23	21.5	24	2014-02-24	7	570	390	150	68.4211	30	21.5	20.5	1	20.5	0	20.5	0	2014-02-23	21.5	23.5167	2014-02-24	6.96667	7	570	405	121	71.05	42	48.4211	91.0526	86.3158
4102		1	10	1	TreatmentC2	11	1	1	21.5	20.5	1	20.5	0	20.5	0	2014-02-24	21.5	24.6667	2014-02-25	6.83333	560	350	190	62.5	20	21.5	20.5	1	20.5	0	20.5	0	2014-02-24	21.5	22.35	2014-02-25	6.63333	6.83333	560	441	51	78.75	56	67.2043	91.9355	87.7005
4102		1	11	1	TreatmentC2	12	1	1	21.5	20.5	1	20.6667	0.166667	20.6667	0	2014-02-25	21.6667	24.3333	2014-02-26	7	560	400	160	71.4286	0	21.5	20.5	1	20.6667	-0.166667	21.6667	1	2014-02-25	22.6667	23.5333	2014-02-26	6.7	7	500	402	52	80.4	28	72.8916	92.7711	91.018
4102		1	12	1	TreatmentC2	13	1	1	21.5	20.5	1	20.5	0	20.5	0	2014-02-26	21.5	25.8333	2014-02-27	6.66667	550	250	260	45.4545	40
4102		1	13	1	TreatmentC2	15	2	1	21.5	20.5	1	20.5	0	20.5	0	2014-02-28	21.5	24.5	2014-03-01	9.5	720	460	180	63.8889	80
4102		1	14	1	TreatmentC2	17	2	1	21.5	20.5	1	20.5	0	20.5	0	2014-03-02	21.5	23.5	2014-03-03	7	570	430	120	75.4386	20	21.5	20.5	1	20.5	0	21.5	1	2014-03-02	22.5	22.7667	2014-03-03	6.91667	7	510	439	16	86.08	50	87.0588	82.9412	92.3529
4102		1	15	1	TreatmentC2	18	2	1	21.5	20.5	1	20.5	0	20.5	0	2014-03-03	21.5	23.5	2014-03-04	6.83333	560	440	120	78.5714	0	21.5	20.5	1	20.5	0	20.5	0	2014-03-03	21.5	22.6167	2014-03-04	6.8	6.83333	560	447	67	79.82	44	65.0538	93.5484	90.9091
4102		1	16	1	TreatmentC2	19	2	1	21.5	20.5	1	20.6667	0.166667	20.5	-0.166667	2014-03-04	21.5	22.5	2014-03-05	6.83333	560	500	60	89.2857	0
4102		1	17	1	TreatmentC2	20	2	1	21.5	20.5	1	20.4167	-0.0833333	20.5	0.0833333	2014-03-05	21.5	24.5	2014-03-06	7.33333	590	410	180	69.4915	0
4102		1	18	1	TreatmentC2	23	3	2	21.5	20.5	1	20.5	0	20.5	0	2014-03-08	21.5	23	2014-03-09	10	750	645	90	86	15
4102		1	19	1	TreatmentC2	24	3	1	21.5	20.5	1	20.5	0	20.5	0	2014-03-09	21.5	23.8333	2014-03-10	9	690	550	140	79.7101	0
4102		1	20	1	TreatmentC2	27	3	1	21.5	20.5	1	20.5	0	20.5	0	2014-03-12	21.5	24	2014-03-13	7	570	390	150	68.4211	30	21.5	20.5	1	20.5	0	20.5	0	2014-03-12	21.5	22.3833	2014-03-13	6.58333	7	570	400	53	70.18	92	39.7849	93.1217	88.8889
4102		1	21	1	TreatmentC2	28	3	1	21.5	20.5	1	20.5	0	20.5	0	2014-03-13	21.5	24	2014-03-14	7	570	370	150	64.9123	50
4102		1	22	1	TreatmentC2	29	4	1	21.5	20.5	1	20.5	0	20.5	0	2014-03-14	21.5	24.3333	2014-03-15	9.5	720	550	170	76.3889	0
4102		1	23	1	TreatmentC2	31	4	1	21.5	20.5	1	20.5833	0.0833333	20.5	-0.0833333	2014-03-16	21.5	26	2014-03-17	7	570	290	270	50.8772	10
4102		1	24	1	TreatmentC2	32	4	1	21.5	20.5	1	20.5	0	20.5	0	2014-03-17	21.5	25.3333	2014-03-18	7	570	320	230	56.1404	20
4102		1	25	1	TreatmentC2	34	4	1	21.5	20.5	1	20.6667	0.166667	20.5	-0.166667	2014-03-19	21.5	25.5	2014-03-19	7	570	330	240	57.8947	0	21.5	20.5	1	20.6667	-0.166667	20.5	-0.166667	2014-03-19	21.5	22.1167	2014-03-20	6.83333	7	570	418	37	73.33	105	41.5789	93.6842	91.5789
4102		1	26	1	TreatmentC2	35	4	2	21.5	20.5	1	20.5	0	20.5	0	2014-03-20	21.5	24.8333	2014-03-20	7	570	340	200	59.6491	30	21.5	20.5	1	20.5	0	20.5	0	2014-03-20	21.5	23.8833	2014-03-21	6.98333	7	570	384	143	67.37	42	44.2105	90	88.4211
4103	1	2	1		Baseline	1	0	1								2014-02-03	22.5	23.25	2014-02-04	6.33333	470	365	45	77.6596	60								2014-02-03	22.5	22.5	2014-02-04	6.1	6.33333	470	416	0	88.51	40	91.0256	89.7436	92.3567
4103	1	2	2		Baseline	2	0	1								2014-02-04	23	24	2014-02-05	6.5	450	360	60	80	30								2014-02-04	23	23.7167	2014-02-05	6.46667	6.5	450	365	43	81.11	40	85.3333	95.3333	84.6667
4103	1	2	3		Baseline	3	0	1								2014-02-05	22	22.75	2014-02-06	6.5	510	420	45	82.3529	45								2014-02-05	22	22.3333	2014-02-06	6.36667	6.5	510	437	20	85.69	45	88.2353	91.1765	87.6471
4103	1	2	4		Baseline	4	0	1								2014-02-06	22.5	23.5	2014-02-07	6.33333	470	365	60	77.6596	45								2014-02-06	22.5	22.65	2014-02-07	6.31667	6.33333	470	421	9	89.57	39	87.1795	92.3077	89.8089
4103	1	2	5		Baseline	5	0	1								2014-02-07	22.5	24	2014-02-08	6.5	480	360	90	75	30								2014-02-07	22.5	22.9167	2014-02-08	6.33333	6.5	480	396	25	82.5	49	84.6154	92.3567	85.3503
4103	1	2	6		Baseline	6	0	2								2014-02-09	24	24.5	2014-02-09	7	420	120	30	28.5714	270								2014-02-09	24	24.25	2014-02-09	6.75	7	420	339	15	80.71	51	85.7143	89.2857	78.5714
4103	1	2	7		Baseline	7	0	2								2014-02-09	23	23.5	2014-02-10	6.75	465	390	30	83.871	45								2014-02-09	23	23.2333	2014-02-10	6.63333	6.75	465	392	14	84.3	52	89.0323	91.6129	81.2903
4103		2	8	1	TreatmentC2	8	1	1	20.5	19.5	1	19.5	0	19.75	0.25	2014-02-21	20.75	24.0833	2014-02-22	6.5	585	295	200	50.4274	90	20.5	19.5	1	19.5	0	19.75	0.25	2014-02-21	20.75	21.2167	2014-02-22	6.48333	6.5	585	516	28	88.21	40	86.1538	94.8718	90.2564
4103		2	9	1	TreatmentC2	9	1	2	20.5	19.5	1	19.5	0	19.5	0	2014-02-22	20.5	22	2014-02-23	5	510	375	90	73.5294	45	20.5	19.5	1	19.5	0	19.5	0	2014-02-22	20.5	20.5	2014-02-23	4.63333	5	510	432	0	84.71	56	81.7647	93.5294	88.8235
4103		2	10	1	TreatmentC2	10	1	2	20.5	19.5	1	19.5	0	20.5	1	2014-02-23	21.5	22.25	2014-02-24	7.25	585	510	45	87.1795	30	20.5	19.5	1	19.5	0	20.5	1	2014-02-23	21.5	21.5	2014-02-24	7.16667	7.25	585	517	0	88.38	63	87.1795	93.8462	84.6154
4103		2	11	1	TreatmentC2	11	1	1	20.5	19.5	1	19.5	0	19.5	0	2014-02-24	20.5	21.25	2014-02-25	6.5	600	510	45	85	45	20.5	19.5	1	19.5	0	19.5	0	2014-02-24	20.5	21.4333	2014-02-25	6.46667	6.5	600	502	56	83.67	40	80.5	94	89.5
4103		2	12	1	TreatmentC2	12	1	1	20.5	19.5	1	19.5	0	19.75	0.25	2014-02-25	20.75	22.4167	2014-02-26	6.5	585	395	100	67.5214	90	20.5	19.5	1	19.5	0	19.75	0.25	2014-02-25	20.75	21.4667	2014-02-26	6.06667	6.5	585	460	43	78.63	56	82.5641	86.6667	87.6923
4103		2	13	1	TreatmentC2	13	1	1	20.5	19.5	1	19.5	0	19.5	0	2014-02-26	20.5	21.5	2014-02-27	6.5	600	495	60	82.5	45	20.5	19.5	1	19.5	0	19.5	0	2014-02-26	20.5	21.3	2014-02-27	6.48333	6.5	600	502	48	83.67	49	81.3131	91.4573	88.5
4103		2	14	1	TreatmentC2	14	1	1	20.5	19.5	1	19.5	0	19.5	0	2014-02-27	20.5	21.25	2014-02-28	6.5	600	510	45	85	45	20.5	19.5	1	19.5	0	19.5	0	2014-02-27	20.5	20.5	2014-02-28	6.3	6.5	600	517	0	86.17	71	85.5	91	86.5
4103		2	15	1	TreatmentC2	15	2	1	20.5	19.5	1	19.5	0	19.75	0.25	2014-02-28	20.75	21.25	2014-03-01	6	555	495	30	89.1892	30	20.5	19.5	1	19.5	0	19.75	0.25	2014-02-28	20.75	21.25	2014-03-01	5.93333	6	555	473	30	85.23	48	82.1622	89.1892	90.2703
4103		2	16	1	TreatmentC2	16	2	2	20.5	19.5	1	19.5	0	19.5	0	2014-03-01	20.5	23.5	2014-03-02	6	570	345	180	60.5263	45	20.5	19.5	1	19.5	0	19.5	0	2014-03-01	20.5	23	2014-03-02	5.98333	6	570	374	150	65.61	45	54.2105	90.5263	87.8947
4103		2	17	1	TreatmentC2	17	2	2	20.5	19.5	1	19.5	0	19.5	0	2014-03-02	20.5	21.25	2014-03-03	6	570	480	45	84.2105	45	20.5	19.5	1	19.5	0	20.5	1	2014-03-02	21.5	21.5833	2014-03-03	5.35	6	510	421	5	82.55	45	85.8824	94.1176	84.1176
4103		2	18	1	TreatmentC2	18	2	1	20.5	19.5	1	19.5	0	19.5	0	2014-03-03	20.5	21.5	2014-03-04	6.5	600	495	60	82.5	45	20.5	19.5	1	19.5	0	19.5	0	2014-03-03	20.5	21.3167	2014-03-04	6.16667	6.5	600	478	49	79.67	53	70.7071	91.9192	84.9246
4103		2	19	1	TreatmentC2	19	2	1	20.5	19.5	1	19.5	0	19.5	0	2014-03-04	20.5	21.5	2014-03-05	6.75	615	525	60	85.3659	30	20.5	19.5	1	19.5	0	19.5	0	2014-03-04	20.5	20.5333	2014-03-05	6.6	6.75	615	530	2	86.18	74	85.8537	89.2683	87.3171
4103		2	20	1	TreatmentC2	20	2	1	20.5	19.5	1	19.5	0	19.5	0	2014-03-05	20.5	21.5	2014-03-06	6.5	600	510	60	85	30	20.5	19.5	1	19.5	0	19.5	0	2014-03-05	20.5	20.5333	2014-03-06	6.26667	6.5	600	500	2	83.33	84	74	90.5	91.5
4103		2	21	1	TreatmentC2	21	2	1	20.5	19.5	1	19.5	0	19.75	0.25	2014-03-06	20.75	22	2014-03-07	6.5	585	480	75	82.0513	30	20.5	19.5	1	19.5	0	19.75	0.25	2014-03-06	20.75	20.75	2014-03-07	5.75	6.5	585	443	0	75.73	97	81.5385	81.0256	74.8718
4103		2	22	1	TreatmentC2	22	3	1	20.5	19.5	1	19.5	0	19.5	0	2014-03-07	20.5	21.5	2014-03-08	6	570	480	60	84.2105	30	20.5	19.5	1	19.5	0	20.5	1	2014-03-07	21.5	22.0167	2014-03-08	5.86667	6	510	431	31	84.51	40	89.4118	92.9412	84.7059
4103		2	23	1	TreatmentC2	23	3	2	20.5	19.5	1	19.5	0	19.5	0	2014-03-08	20.5	21.5	2014-03-09	7.5	660	570	60	86.3636	30	20.5	19.5	1	19.5	0	19.5	0	2014-03-08	20.5	20.5	2014-03-09	7.36667	7.5	660	538	0	81.89	111	73.6111	89.4977	85.3881
4103		2	24	1	TreatmentC2	24	3	2	20.5	19.5	1	19.5	0	19.5	0	2014-03-09	20.5	21.25	2014-03-10	7	630	540	45	85.7143	45	20.5	19.5	1	19.5	0	19.5	0	2014-03-09	20.5	20.9833	2014-03-10	6.7	7	630	527	29	83.65	56	85.7143	92.381	83.3333
4103		2	25	1	TreatmentC2	25	3	1	20.5	19.5	1	19.5	0	19.5	0	2014-03-10	20.5	21	2014-03-11	6.5	600	510	30	85	60	20.5	19.5	1	19.5	0	19.5	0	2014-03-10	20.5	21.1833	2014-03-11	6.48333	6.5	600	491	41	81.83	67	80.303	92.4623	81.9095
4103		2	26	1	TreatmentC2	26	3	1	20.5	19.5	1	19.5	0	19.5	0	2014-03-11	20.5	21.25	2014-03-12	6.5	600	510	45	85	45	20.5	19.5	1	19.5	0	19.5	0	2014-03-11	20.5	21.3833	2014-03-12	6.28333	6.5	600	484	53	80.67	50	71	92.5	87
4103		2	27	1	TreatmentC2	27	3	1	20.5	19.5	1	19.5	0	20	0.5	2014-03-12	21	21.5	2014-03-13	6	540	480	30	88.8889	30	20.5	19.5	1	19.5	0	20	0.5	2014-03-12	21	21.7333	2014-03-13	5.98333	6	540	442	44	81.85	53	78.4091	89.8305	89.8876
4103		2	28	1	TreatmentC2	28	3	1	20.5	19.5	1	19.5	0	19.5	0	2014-03-13	20.5	24	2014-03-14	6.5	600	345	210	57.5	45	20.5	19.5	1	19.5	0	19.5667	0.0666667	2014-03-13	20.5667	21.7167	2014-03-14	6.48333	6.5	596	445	69	74.66	81	65.9898	91.4141	82.4121
4103		2	29	1	TreatmentC2	29	4	1	20.5	19.5	1	19.5	0	19.5	0	2014-03-14	20.5	21.25	2014-03-15	6.5	600	465	45	77.5	90	20.5	19.5	1	19.5	0	19.5	0	2014-03-14	20.5	21.3333	2014-03-15	6.4	6.5	600	474	50	79	70	77.5	86.5	83
4103		2	30	1	TreatmentC2	30	4	1	20.5	19.5	1	19.5	0	20	0.5	2014-03-15	21	21.5	2014-03-16	6	540	450	30	83.3333	60	20.5	19.5	1	19.5	0	20	0.5	2014-03-15	21	21.8333	2014-03-16	5.98333	6	540	447	50	82.78	42	73.8889	93.3333	88.8889
4103		2	31	1	TreatmentC2	31	4	2	20.5	19.5	1	19.5	0	19.5	0	2014-03-16	20.5	22.5	2014-03-17	6	570	360	120	63.1579	90	20.5	19.5	1	19.5	0	19.5	0	2014-03-16	20.5	21.0333	2014-03-17	5.9	6	570	471	32	82.63	61	78.4211	90.5263	85.2632
4103		2	32	1	TreatmentC2	32	4	1	20.5	19.5	1	19.5	0	19.5	0	2014-03-17	20.5	21.5	2014-03-18	6.5	600	450	60	75	90	20.5	19.5	1	19.5	0	19.5	0	2014-03-17	20.5	21.1167	2014-03-18	6.3	6.5	600	474	37	79	77	77	88.5	77
4103		2	33	1	TreatmentC2	33	4	1	20.5	19.5	1	19.5	0	19.5	0	2014-03-18	20.5	21	2014-03-19	6.5	600	525	30	87.5	45	20.5	19.5	1	19.5	0	19.6167	0.116667	2014-03-18	20.6167	21.6833	2014-03-19	6.48333	6.5	593	476	64	80.27	52	71.066	94.4162	87.8788
4103		2	34	1	TreatmentC2	34	4	1	20.5	19.5	1	19.5	0	19.5	0	2014-03-19	20.5	22	2014-03-20	6.5	600	420	90	70	90	20.5	19.5	1	19.5	0	19.5	0	2014-03-19	20.5	20.5667	2014-03-20	6.08333	6.5	600	491	4	81.83	80	80	90.5	82
4103		2	35	1	TreatmentC2	35	4	1	20.5	19.5	1	19.5	0	19.5	0	2014-03-20	20.5	22.5	2014-03-21	6.5	600	420	120	70	60	20.5	19.5	1	19.5	0	19.5	0	2014-03-20	20.5	21.7167	2014-03-21	6.36667	6.5	600	458	73	76.33	61	64	91	85.5
4106	1	1	1		Baseline	1	0	2								2014-02-21	22.3333	22.8333	2014-02-22	7.5	550	500	30	90.9091	20								2014-02-21	22.3333	22.45	2014-02-22	8.18333	8.5	610	530	7	86.89	54	83.7438	93.5961	88.2353
4106	1	1	2		Baseline	2	0	2								2014-02-22	23.1833	23.6833	2014-02-23	8.16667	539	479	30	88.8683	30								2014-02-22	23.1833	23.2333	2014-02-23	8.13333	8.16667	539	463	3	85.9	71	80.4469	88.8268	89.4444
4106	1	1	3		Baseline	3	0	1								2014-02-23	21	23	2014-02-24	8	660	535	120	81.0606	5								2014-02-23	21	21	2014-02-24	7.31667	8	660	550	0	83.33	69	89.0909	87.7273	82.7273
4106	1	1	4		Baseline	4	0	1								2014-02-24	22.5	23.5	2014-02-25	7.33333	530	460	60	86.7925	10								2014-02-24	22.5	22.65	2014-02-25	7.11667	7.33333	530	454	9	85.66	54	80.6818	89.7727	91.5254
4106	1	1	5		Baseline	5	0	1								2014-02-25	23.1667	23.6667	2014-02-26	7.5	500	460	30	92	10								2014-02-25	23.1667	23.35	2014-02-26	7.25	7.5	500	414	11	82.8	60	78.9157	94.5783	82.6347
4106	1	1	6		Baseline	6	0	1								2014-02-26	22.5	22.5	2014-02-27	8.5	600	555	0	92.5	45								2014-02-26	22.5	22.8833	2014-02-27	8.45	8.5	600	499	23	83.17	75	85	91.5	77
4106	1	1	7		Baseline	7	0	1								2014-02-27	22	22.75	2014-02-28	7.33333	560	495	45	88.3929	20								2014-02-27	22	22.4	2014-02-28	7.08333	7.33333	560	458	24	81.79	63	77.957	89.7849	89.3048
4107	1	2	1		Baseline	1	0	1								2014-02-08	25.75	26	2014-02-08	12	615	585	15	95.122	15								2014-02-08	25.75	25.8833	2014-02-08	11.9667	12	615	583	8	94.8	22	91.7073	96.5854	96.5854
4107	1	2	2		Baseline	2	0	1								2014-02-09	29.5	30	2014-02-09	12.25	405	345	30	85.1852	30								2014-02-09	29.5	29.9667	2014-02-09	12.2333	12.25	405	355	28	87.65	21	87.4074	96.2963	88.8889
4107	1	2	3		Baseline	3	0	1								2014-02-10	27	27.0833	2014-02-10	7	240	235	5	97.9167	0								2014-02-10	27	27.5333	2014-02-10	6.98333	7	240	199	32	82.92	8	77.5	97.5	96.25
4107	1	2	4		Baseline	4	0	1								2014-02-10	23.5	25.5	2014-02-11	6.66667	430	300	120	69.7674	10								2014-02-10	23.5	23.9167	2014-02-11	6.65	6.66667	430	386	25	89.77	18	89.5105	95.8042	93.75
4107	1	2	5		Baseline	5	0	1								2014-02-12	23	25	2014-02-12	6.66667	460	330	120	71.7391	10								2014-02-12	26	26.0167	2014-02-12	6.65	6.66667	280	270	1	96.43	8	95.6989	98.9247	94.6809
4107	1	2	6		Baseline	6	0	1								2014-02-13	24	25	2014-02-13	7.16667	430	355	60	82.5581	15								2014-02-13	24	24.25	2014-02-13	7.15	7.16667	430	395	15	91.86	19	88.1119	96.5035	92.3611
4107	1	2	7		Baseline	7	0	2								2014-02-14	25.5	26.5	2014-02-14	8.75	435	365	60	83.908	10								2014-02-14	26.5	26.65	2014-02-14	8.66667	8.75	375	342	9	91.2	19	96	93.6	93.6
4107		2	8	1	TreatmentC2	10	1	1	21.5	20.5	1	20.6667	0.166667	21	0.333333	2014-03-02	22	23.5	2014-03-03	5.5	450	300	90	66.6667	60	21.5	20.5	1	20.6667	-0.166667	21	0.333333	2014-03-02	22	22.4833	2014-03-03	5.23333	5.5	450	366	29	81.33	39	74	93.3333	88
4107		2	9	1	TreatmentC2	11	1	1	21.5	20.5	1	20.5833	0.0833333	21	0.416667	2014-03-03	22	23	2014-03-04	6.75	525	405	60	77.1429	60	21.5	20.5	1	20.5833	-0.0833333	21	0.416667	2014-03-03	22	22.8	2014-03-04	6.73333	6.75	525	446	48	84.95	30	77.7143	96	92
4107		2	10	1	TreatmentC2	12	1	2	21.5	20.5	1	20.5833	0.0833333	20.8333	0.25	2014-03-04	21.8333	22.5833	2014-03-05	9.16667	680	590	45	86.7647	45
4107		2	11	1	TreatmentC2	13	1	2	21.5	20.5	1	20.5833	0.0833333	21.25	0.666667	2014-03-05	22.25	22.5833	2014-03-06	6.75	510	460	20	90.1961	30	21.5	20.5	1	20.5833	-0.0833333	21.25	0.666667	2014-03-05	22.25	22.9333	2014-03-06	6.73333	7	525	443	41	84.38	25	80.5882	92.3529	94.1176
4107		2	12	1	TreatmentC2	14	1	2	21.5	20.5	1	20.75	0.25	21.25	0.5	2014-03-06	22.25	22.3333	2014-03-07	9	645	620	5	96.124	20	21.5	20.5	1	20.75	-0.25	21.25	0.5	2014-03-06	22.25	22.85	2014-03-07	8.93333	9	645	566	36	87.75	39	87.907	95.3488	92.093
4107		2	13	1	TreatmentC2	17	2	2	21.5	20.5	1	20.75	0.25	21.4167	0.666667	2014-03-09	22.4167	22.5	2014-03-10	11	755	660	5	87.4172	90	21.5	20.5	1	20.75	-0.25	21.4167	0.666667	2014-03-09	22.4167	22.9833	2014-03-10	10.9333	11	755	594	34	78.68	123	80.8765	86.0558	73.8095
4107		2	14	1	TreatmentC2	18	2	2	21.5	20.5	1	20.8333	0.333333	21	0.166667	2014-03-10	22	22.25	2014-03-11	11.0833	785	620	15	78.9809	150	21.5	20.5	1	20.8333	-0.333333	21	0.166667	2014-03-10	22	22.9833	2014-03-11	10.6833	11.0833	785	554	59	70.57	148	58.6207	86.2069	78.2443
4107		2	15	1	TreatmentC2	19	2	1	21.5	20.5	1	20.5	0	20.5833	0.0833333	2014-03-11	21.5833	21.8333	2014-03-12	5.5	475	340	15	71.5789	120	21.5	20.5	1	20.5	0	20.5833	0.0833333	2014-03-11	21.5833	22.7167	2014-03-12	3.26667	5.5	475	255	68	53.68	18	73.2484	92.4051	64.557
4107		2	16	1	TreatmentC2	20	2	1	21.5	20.5	1	20.5833	0.0833333	20.75	0.166667	2014-03-12	21.75	21.9167	2014-03-13	7	555	525	10	94.5946	20	21.5	20.5	1	20.5833	-0.0833333	20.75	0.166667	2014-03-12	21.75	22.2333	2014-03-13	6.96667	7	555	507	29	91.35	17	95.0549	96.1749	96.1957
4107		2	17	1	TreatmentC2	21	2	1	21.5	20.5	1	20.5	0	20.5833	0.0833333	2014-03-13	21.5833	21.8333	2014-03-14	6.33333	525	495	15	94.2857	15	21.5	20.5	1	20.5	0	20.5833	0.0833333	2014-03-13	21.5833	21.9667	2014-03-14	6.28333	6.33333	525	486	23	92.57	13	94.186	97.1098	97.7011
4107		2	18	1	TreatmentC2	24	3	1	21.5	20.5	1	20.5	0	20.75	0.25	2014-03-16	21.75	22	2014-03-17	6.5	525	495	15	94.2857	15	21.5	20.5	1	20.5	0	20.75	0.25	2014-03-16	21.75	22.4333	2014-03-17	6.46667	6.5	525	457	41	87.05	25	89.1429	93.7143	93.7143
4107		2	19	1	TreatmentC2	25	3	1	21.5	20.5	1	20.5	0	20.5833	0.0833333	2014-03-17	21.5833	22.5833	2014-03-18	6.5	535	470	60	87.8505	5	21.5	20.5	1	20.5	0	20.6667	0.166667	2014-03-17	21.6667	22.65	2014-03-18	6.48333	6.5	530	444	59	83.77	26	68.5393	92.6966	96.648
4107		2	20	1	TreatmentC2	27	3	1	21.5	20.5	1	20.6667	0.166667	20.6667	0	2014-03-19	21.6667	22.1667	2014-03-20	6.41667	525	485	30	92.381	10	21.5	20.5	1	20.6667	-0.166667	20.6667	0	2014-03-19	21.6667	22.05	2014-03-20	6.4	6.41667	525	478	23	91.05	23	89.7143	95.4286	94.2857
4107		2	21	1	TreatmentC2	28	3	1	21.5	20.5	1	20.5	0	20.75	0.25	2014-03-20	21.75	21.9167	2014-03-21	9.83333	725	565	10	77.931	150	21.5	20.5	1	20.5	0	20.75	0.25	2014-03-20	21.75	22.7667	2014-03-21	9.8	9.83333	725	504	61	69.52	158	74.2739	51.4523	86.3636
4107		2	22	1	TreatmentC2	31	4	1	21.5	20.5	1	20.5	0	20.6667	0.166667	2014-03-23	21.6667	24	2014-03-24	5.75	485	325	140	67.0103	20	21.5	20.5	1	20.5	0	21.1667	0.666667	2014-03-23	22.1667	24.5333	2014-03-24	5.7	5.75	455	299	142	65.71	11	30.4636	96.6887	94.7368
4107		2	23	1	TreatmentC2	32	4	1	21.5	20.5	1	20.5	0	20.5833	0.0833333	2014-03-24	21.5833	22.1667	2014-03-25	6.5	535	495	35	92.5234	5	21.5	20.5	1	20.5	0	20.5833	0.0833333	2014-03-24	21.5833	22.2833	2014-03-25	6.48333	6.5	535	468	42	87.48	24	82.5843	94.9438	94.4134
4107		2	24	1	TreatmentC2	33	4	1	21.5	20.5	1	20.6667	0.166667	20.75	0.0833333	2014-03-25	21.75	26.4167	2014-03-26	6.5	525	245	280	46.6667	0
4107		2	25	1	TreatmentC2	34	4	1	21.5	20.5	1	20.5	0	20.75	0.25	2014-03-26	21.75	21.8333	2014-03-27	6.5	525	510	5	97.1429	10	21.5	20.5	1	20.5	0	20.75	0.25	2014-03-26	21.75	22.1833	2014-03-27	6.41667	6.5	525	461	26	87.81	33	84.5714	91.4286	89.7143
4107		2	26	1	TreatmentC2	35	4	1	21.5	20.5	1	20.5	0	20.6667	0.166667	2014-03-27	21.6667	21.75	2014-03-28	6.5	530	520	5	98.1132	5	21.5	20.5	1	20.5	0	20.6667	0.166667	2014-03-27	21.6667	22.0833	2014-03-28	6.48333	6.5	530	463	25	87.36	41	85.7955	91.4773	94.3503
4109	1	2	1		Baseline	1	0	2								2014-02-11	23	24.5	2014-02-11	8.75	585	495	90	84.6154	0								2014-02-11	24	24.25	2014-02-11	8.73333	8.75	525	467	15	88.95	42	85.1429	93.7143	90.2857
4109	1	2	2		Baseline	2	0	1								2014-02-11	23.5	25.25	2014-02-12	7	450	335	105	74.4444	10								2014-02-11	23.5	24.9833	2014-02-12	6.85	7	450	331	89	73.56	21	54.3624	93.9597	95.3333
4109	1	2	3		Baseline	3	0	2								2014-02-13	24.5	25.25	2014-02-13	10	570	495	45	86.8421	30								2014-02-13	24.5	24.5	2014-02-13	9.98333	10	570	546	0	95.79	23	94.7368	97.3684	95.7895
4109	1	2	4		Baseline	4	0	1								2014-02-14	25	26.5	2014-02-14	8.5	450	345	90	76.6667	15								2014-02-14	25.5	26.2667	2014-02-14	8.45	8.5	420	346	46	82.38	25	68.5714	90.7143	92.1429
4109	1	2	5		Baseline	5	0	2								2014-02-15	25.5	26.5	2014-02-15	13	690	570	60	82.6087	60								2014-02-15	25.5	25.5	2014-02-15	13.05	13.5	720	637	0	88.47	56	95.8333	90.4167	79.5833
4109	1	2	6		Baseline	6	0	1								2014-02-16	25.25	26	2014-02-16	5	225	180	45	80	0								2014-02-16	25.25	25.4833	2014-02-16	4.98333	5	225	194	14	86.22	16	92	92	88
4109	1	2	7		Baseline	7	0	2								2014-02-17	25.75	28.75	2014-02-17	10	495	315	180	63.6364	0								2014-02-17	29.25	29.3333	2014-02-17	9.88333	10	285	246	5	86.32	27	76.8421	95.7895	90.5263
4109		2	8	1	TreatmentC2	8	1	1	21.5	20.5	1	20.5833	0.0833333	20.5	-0.0833333	2014-02-28	21.5	21.6667	2014-03-01	5.25	465	455	10	97.8495	0	21.5	20.5	1	20.5833	-0.0833333	20.5	-0.0833333	2014-02-28	21.5	21.5	2014-03-01	5.23333	5.25	465	434	0	93.33	30	92.9032	94.1935	93.5484
4109		2	9	1	TreatmentC2	9	1	1	21.5	20.5	1	20.5333	0.0333333	20.4167	-0.116667	2014-03-01	21.4167	21.9167	2014-03-02	8.5	665	635	30	95.4887	0	21.5	20.5	1	20.5333	-0.0333333	20.4167	-0.116667	2014-03-01	21.4167	21.8167	2014-03-02	8.25	8.5	665	590	24	88.72	36	87.7828	96.3801	91.4414
4109		2	10	1	TreatmentC2	14	1	1	21.5	20.5	1	20.5833	0.0833333	20.5833	0	2014-03-06	21.5833	22.0833	2014-03-07	7.5	595	555	30	93.2773	10	21.5	20.5	1	20.5833	-0.0833333	20.5833	0	2014-03-06	21.5833	21.5833	2014-03-07	8.48333	8.5	655	605	0	92.37	49	93.1193	93.1193	91.3242
4109		2	11	1	TreatmentC2	15	2	1	21.5	20.5	1	20.8333	0.333333	20.8333	0	2014-03-07	21.8333	21.8333	2014-03-08	5	430				0	21.5	20.5	1	20.8333	-0.333333	20.8333	0	2014-03-07	21.8333	23.0833	2014-03-08	4.98333	5	430	317	75	73.72	37	55.2448	89.5105	88.1944
4109		2	12	1	TreatmentC2	16	2	1	21.5	20.5	1	20.5	0	20.5	0	2014-03-08	21.5	21.6667	2014-03-09	5.5	480	470	10	97.9167	0	21.5	20.5	1	20.5	0	20.5	0	2014-03-08	21.5	21.8333	2014-03-09	5.46667	5.5	480	420	20	87.5	38	88.125	92.5	88.125
4109		2	13	1	TreatmentC2	17	2	1	21.5	20.5	1	20.75	0.25	20.75	0	2014-03-09	21.75	22	2014-03-10	6.5	525	510	15	97.1429	0	21.5	20.5	1	20.75	-0.25	20.75	0	2014-03-09	21.75	21.7667	2014-03-10	6.48333	6.5	525	496	1	94.48	27	95.4286	93.7143	94.8571
4109		2	14	1	TreatmentC2	18	2	1	21.5	20.5	1	20.5667	0.0666667	20.5667	0	2014-03-10	21.5667	21.8167	2014-03-11	7	566	551	15	97.3498	0	21.5	20.5	1	20.5667	-0.0666667	20.5667	0	2014-03-10	21.5667	21.5667	2014-03-11	6.98333	7	566	515	0	90.99	50	95.2128	87.766	90.4762
4109		2	15	1	TreatmentC2	19	2	1	21.5	20.5	1	20.5	0	20.5	0	2014-03-11	21.5	22.25	2014-03-12	6.5	540	495	45	91.6667	0	21.5	20.5	1	20.5	0	20.5	0	2014-03-11	21.5	22.0333	2014-03-12	6.48333	6.5	540	446	32	82.59	61	82.2222	80	91.6667
4109		2	16	1	TreatmentC2	24	3	2	21.5	20.5	1	20.75	0.25	20.75	0	2014-03-16	21.75	22.25	2014-03-17	8	615	585	30	95.122	0	21.5	20.5	1	20.75	-0.25	20.75	0	2014-03-16	21.75	22.1167	2014-03-17	7.98333	8	615	518	22	84.23	74	84.878	92.6829	76.5854
4109		2	17	1	TreatmentC2	25	3	1	21.5	20.5	1	20.6667	0.166667	20.6667	0	2014-03-17	21.6667	22.6667	2014-03-18	7.5	590	500	60	84.7458	30	21.5	20.5	1	20.6667	-0.166667	20.6667	0	2014-03-17	21.6667	22.6833	2014-03-18	7.4	7.5	590	478	61	81.02	45	75	96.4286	86.2944
4109		2	18	1	TreatmentC2	26	3	1	21.5	20.5	1	21	0.5	21	0	2014-03-18	22	22.25	2014-03-19	6.5	510	495	15	97.0588	0	21.5	20.5	1	21	-0.5	21	0	2014-03-18	22	22.6	2014-03-19	5.91667	6.5	510	403	36	79.02	36	78.8235	94.1176	84.1176
4109		2	19	1	TreatmentC2	27	3	2	21.5	20.5	1	20.5	0	20.5	0	2014-03-19	21.5	22.1667	2014-03-20	9.16667	700	660	40	94.2857	0	21.5	20.5	1	20.5	0	20.5	0	2014-03-19	21.5	21.8833	2014-03-20	8.98333	9.16667	700	603	23	86.14	63	87.1245	88.8412	90.5983
4109		2	20	1	TreatmentC2	28	3	1	21.5	20.5	1	20.6667	0.166667	20.6667	0	2014-03-20	21.6667	22.1667	2014-03-21	8.5	650	620	30	95.3846	0	21.5	20.5	1	20.6667	-0.166667	20.6667	0	2014-03-20	21.6667	22.7167	2014-03-21	8.11667	8.5	650	515	63	79.23	49	71.7593	91.6667	82.9493
4109		2	21	1	TreatmentC2	29	4	1	21.5	20.5	1	20.6667	0.166667	20.6667	0	2014-03-21	21.6667	25	2014-03-22	5.5	470		200			21.5	20.5	1	20.6667	-0.166667	20.6667	0	2014-03-21	21.6667	22.3333	2014-03-22	5.05	5.5	470	367	40	78.09	36	75	87.8205	88.535
4109		2	22	1	TreatmentC2	31	4	2	21.5	20.5	1	21	0.5	21.1667	0.166667	2014-03-23	22.1667	22.25	2014-03-24	9	650	645	5	99.2308	0	21.5	20.5	1	21	-0.5	21.1667	0.166667	2014-03-23	22.1667	23.1667	2014-03-24	8.98333	9	650	538	60	82.77	51	72.6852	92.5926	87.0968
4109		2	23	1	TreatmentC2	32	4	1	21.5	20.5	1	20.9167	0.416667	21	0.0833333	2014-03-24	22	22.3333	2014-03-25	7.25	555	535	20	96.3964	0	21.5	20.5	1	20.9167	-0.416667	21	0.0833333	2014-03-24	22	22.25	2014-03-25	7.03333	7.25	555	486	15	87.57	41	83.7838	91.8919	94.0541
4109		2	24	1	TreatmentC2	33	4	1	21.5	20.5	1	20.6667	0.166667	21	0.333333	2014-03-25	22	23	2014-03-26	6.5	510	448	60	87.8431	2	21.5	20.5	1	20.6667	-0.166667	21	0.333333	2014-03-25	22	22.9	2014-03-26	6.33333	6.5	510	407	54	79.8	39	65.2941	89.4118	92.9412
4109		2	25	1	TreatmentC2	34	4	1	21.5	20.5	1	20.6667	0.166667	20.5	-0.166667	2014-03-26	21.5	22.75	2014-03-27	9.91667	745	640	75	85.906	30	21.5	20.5	1	20.6667	-0.166667	21.5	0.833333	2014-03-26	22.5	22.5667	2014-03-27	9.9	9.91667	685	604	4	88.18	76	92.1053	91.2281	81.6594
4110	1	1	1		Baseline	1	0	1								2014-02-19	26	26.1667	2014-02-19	8	360	350	10	97.2222	0								2014-02-19	26	26.2833	2014-02-19	7.9	8	360	321	17	89.17	16	85.7143	98.3193	89.0756
4110	1	1	2		Baseline	2	0	2								2014-02-19	22	22.5	2014-02-20	7	540	510	30	94.4444	0								2014-02-19	22	22	2014-02-20	6.98333	7	540	512	0	94.81	27	95	97.2222	92.7778
4110	1	1	3		Baseline	3	0	2								2014-02-21	26	26.25	2014-02-21	9	420	405	15	96.4286	0								2014-02-21	26	26.6667	2014-02-21	7.45	7.5	330	272	40	82.42	15	83.6364	99.0909	90
4110	1	1	4		Baseline	4	0	2								2014-02-22	25	25.0833	2014-02-22	6.5	330	325	5	98.4848	0								2014-02-22	25	25.7667	2014-02-22	6.48333	6.5	330	269	46	81.52	14	83.6364	99.0909	93.6364
4110	1	1	5		Baseline	5	0	2								2014-02-23	25.5	25.6667	2014-02-23	10	510	500	10	98.0392	0								2014-02-23	25.5	25.75	2014-02-23	9.98333	10	510	457	15	89.61	37	88.8235	86.4706	97.0588
4110	1	1	6		Baseline	6	0	2								2014-02-24	25	25.25	2014-02-24	9	480	465	15	96.875	0								2014-02-24	26	26.1	2014-02-24	8.9	9	420	382	6	90.95	26	90.7143	95	93.5714
4110	1	1	7		Baseline	7	0	2								2014-02-25	23.75	24.25	2014-02-25	10.5	645	615	30	95.3488	0								2014-02-25	24.75	25.25	2014-02-25	11.3	11.5	645	549	30	85.12	54	80.9302	93.0233	89.3023
4111	1	1	1		Baseline	1	0	2								2014-02-18	23.1833	23.5167	2014-02-19	7.75	514	424	20	82.4903	70								2014-02-18	23.1833	23.6	2014-02-19	7.68333	7.75	514	430	25	87.76	31
4111	1	1	2		Baseline	2	0	2								2014-02-19	25.2333	25.65	2014-02-20	8.66667	446	421	25	94.3946	0								2014-02-19	23.2333				8.66667	566
4111	1	1	3		Baseline	3	0	2								2014-02-20	23	23.3333	2014-02-21	7.66667	520	500	20	96.1538	0								2014-02-20	23				7.66667	520
4111	1	1	4		Baseline	4	0	2								2014-02-21	23.3333	23.5833	2014-02-22	8.66667	560	505	15	90.1786	40								2014-02-21	23.3333	23.5	2014-02-22	8.38333	8.66667	560	481	10	85.89	52	83.3333	93.0108	91.4439
4111	1	1	5		Baseline	5	0	2								2014-02-22	23.9333	24.1	2014-02-23	9.06667	548	538	10	98.1752	0								2014-02-22	23.9333	24.0333	2014-02-23	8.2	9.06667	548	449	6	81.93	41	92.8571	91.2088	85.2459
4111	1	1	6		Baseline	6	0	2								2014-02-23	23.8333	24	2014-02-24	8.88333	543	458	10	84.3462	75								2014-02-23	23.8333	23.85	2014-02-24	8.78333	8.88333	543	454	1	83.61	82	83.9779	85.0829	83.4254
4111	1	1	7		Baseline	7	0	2								2014-02-25	24.5167	24.6833	2014-02-25	8.38333	472	452	10	95.7627	10								2014-02-25	24.5167	24.5167	2014-02-25	8.36667	8.38333	472	406	0	89.43	47	91.8919	85.4305	91.2409
4111		1	8	1	TreatmentC2	12	1	1	22	21	1	21	0	21	0	2014-03-11	22	24.65	2014-03-12	6.75	525	301	159	57.3333	65	22	21	1	21	0	21	0	2014-03-11	22	22.4167	2014-03-12	6.56667	6.75	525	430	25	81.9	59	78.8571	89.7143	92
4111		1	9	1	TreatmentC2	13	1	1	22	21	1	21	0	21	0	2014-03-12	22	23.25	2014-03-13	8.25	615	540	75	87.8049	0	22	21	1	21	0	21	0	2014-03-12	22		2014-03-13		8.25
4111		1	10	1	TreatmentC2	14	1	1	22	21	1	21	0	21	0	2014-03-13	22	23.75	2014-03-14	8.08333	605	500	105	82.6446	0	22	21	1	21	0	21	0	2014-03-13	22	22.3833	2014-03-14	7.95	8.08333	605	521	23	86.98	47	86.0104	94.9749	91
4111		1	11	1	TreatmentC2	15	2	2	22	21	1	21	0	21	0	2014-03-14	22	22.3333	2014-03-15	8.16667	610	590	20	96.7213	0	22	21	1	21	0	21	0	2014-03-14	22	22.6167	2014-03-15	8.15	8.16667	610	520	37	86.09	46	92.5134	88.4422	94
4111		1	12	1	TreatmentC2	16	2	2	22	21	1	21	0	21	0	2014-03-15	22	22.8333	2014-03-16	8.23333	614	564	50	91.8567	0	22	21	1	21	0	21	0	2014-03-15	22	22.6333	2014-03-16	8.21667	8.23333	614	527	38	85.83	48	88.5	90.6404	93.6275
4111		1	13	1	TreatmentC2	17	2	1	22	21	1	21	0	21	0	2014-03-16	22	23.25	2014-03-17	8.3	618	543	75	87.8641	0	22	21	1	21	0	21	0	2014-03-16	22	22	2014-03-17	8.16667	8.3	618	566	0	92.33	39	93.9698	96.0784	89.2683
4111		1	14	1	TreatmentC2	18	2	1	22	21	1	21	0	21	0	2014-03-17	22	24.6667	2014-03-18	8.76667	646	416	160	64.3963	70	22	21	1	21	0	21	0	2014-03-17	22		2014-03-18		8.76667
4111		1	15	1	TreatmentC2	19	2	1	22	21	1	21	0	20.8	-0.2	2014-03-18	21.8	21.8833	2014-03-19	6.75	537	532	5	99.0689	0	22	21	1	21	0	20.8	-0.2	2014-03-18	21.8		2014-03-19		6.75
4111		1	16	1	TreatmentC2	20	2	2	22	21	1	21	0	21	0	2014-03-19	22	22.1667	2014-03-20	8.25	615	605	10	98.374	0	22	21	1	21	0	22	1	2014-03-19	23		2014-03-20		8.25
4111		1	17	1	TreatmentC2	21	2	1	22	21	1	21	0	21	0	2014-03-20	22	23.3333	2014-03-21	8.08333	605	525	80	86.7769	0	22	21	1	21	0	21	0	2014-03-20	22	22.05	2014-03-21	8.06667	8.08333	605	552	3	91.69	46	91.3706	92.5	91.5423
4111		1	18	1	TreatmentC2	24	3	1	22	21	1	21	0	21	0	2014-03-23	22	24	2014-03-24	8.08333	605		120			22	21	1	21	0	21	0	2014-03-23	22		2014-03-24		8.08333
4111		1	19	1	TreatmentC2	25	3	1	22	21	1	21	0	21	0	2014-03-24	22	23	2014-03-25	8.46667	628		60			22	21	1	21	0	21	0	2014-03-24	22		2014-03-25		8.46667
4111		1	20	1	TreatmentC2	26	3	1	22	21	1	21	0	21	0	2014-03-25	22	23.5	2014-03-26	6.75	525		90			22	21	1	21	0	21	0	2014-03-25	22	22.0667	2014-03-26	6.7	6.75	525	483	4	92.53	32	95.3216	94.8276	90.2299
4111		1	21	1	TreatmentC2	27	3	1	22	21	1	21	0	21	0	2014-03-26	22	22.5	2014-03-27	7.35	561		30			22	21	1	21	0	21	0	2014-03-26	22		2014-03-27		7.35
4111		1	22	1	TreatmentC2	28	3	1	22	21	1	21	0	21.7	0.7	2014-03-27	22.7	25.2	2014-03-28	8.25	573		150			22	21	1	21	0	21.7	0.7	2014-03-27	22.7		2014-03-28		8.25
4111		1	23	1	TreatmentC2	31	4	2	22	21	1	21	0	21	0	2014-03-30	22	23.5833	2014-03-31	9.68333	701		95			22	21	1	21	0	21	0	2014-03-30	22		2014-03-31		9.68333
4111		1	24	1	TreatmentC2	32	4	1	22	21	1	21	0	21	0	2014-03-31	22	25.3333	2014-04-01	9.13333	668	438	200	65.5689	30	22	21	1	21	0	21	0	2014-03-31	22		2014-04-01		9.13333
4111		1	25	1	TreatmentC2	33	4	1	22	21	1	21	0	21	0	2014-04-01	22	23.5	2014-04-02	6.75	525	390	90	74.2857	45	22	21	1	21	0	21	0	2014-04-01	22		2014-04-02		6.75
4111		1	26	1	TreatmentC2	34	4	1	22	21	1	21	0	21	0	2014-04-02	22	23.1667	2014-04-03	7.5	570		70			22	21	1	21	0	21	0	2014-04-02	22		2014-04-03		7.5
4111		1	27	1	TreatmentC2	35	4	2	22	21	1	21	0	21	0	2014-04-03	22	24.5	2014-04-04	9.95	717		150			22	21	1	21	0	21	0	2014-04-03	22	22.2167	2014-04-04	9.8	9.95	717	649	13	91.67	37	92.9515	94.9153	92.3729
4114	1	2	1		Baseline	1	0	1								2014-03-06	22.9333	24.1	2014-03-07	6.5	454	374	70	82.3789	10								2014-03-06	22.9333	22.95	2014-03-07	6.38333	6.5	454	422	1	92.95	24	96.0265	94.702	89.4737
4114	1	2	2		Baseline	2	0	1								2014-03-08	24.25	24.4167	2014-03-08	7.5	435	355	10	81.6092	70								2014-03-08	24.25	24.25	2014-03-08	7.48333	7.5	435	412	0	94.71	22	95.1724	94.4828	95.1724
4114	1	2	3		Baseline	3	0	2								2014-03-08	23.3333	25.3333	2014-03-09	8.66667	560	425	120	75.8929	15								2014-03-08	23.3333	23.3833	2014-03-09	8.31667	8.66667	560	492	3	87.86	44	91.3978	90.3226	89.3048
4114	1	2	4		Baseline	4	0	1								2014-03-09	22.4167	24.75	2014-03-10	8.16667	585	395	140	67.5214	50								2014-03-09	22.4167	22.6333	2014-03-10	7.3	8.16667	585	473	13	80.85	47	89.7436	93.3333	72.8205
4114	1	2	5		Baseline	5	0	2								2014-03-10	23.5	24	2014-03-11	6.83333	440	400	30	90.9091	10								2014-03-10	23.5	23.5	2014-03-11	6.51667	6.83333	440	389	0	88.41	32	91.0959	93.1507	81.6327
4114	1	2	6		Baseline	6	0	1								2014-03-11	23.25	26.4167	2014-03-12	7	465	275	190	59.1398	0								2014-03-11	23.25	25.1	2014-03-12	6.61667	7	465	310	111	66.67	21	63.871	91.6129	85.8065
4114	1	2	7		Baseline	7	0	1								2014-03-12	22.25	22.5833	2014-03-13	6.5	495	445	20	89.899	30								2014-03-12	22.25	22.25	2014-03-13	6.16667	6.5	495	452	0	91.31	23	95.1515	94.5455	87.8788
4114		2	8	1	TreatmentC2	12	1	1	22	21	1	21.5	0.5	21.5833	0.0833333	2014-04-01	22.5833	25.25	2014-04-02	6	445	265	160	59.5506	20	22	21	1	21.5	-0.5	21.5833	0.0833333	2014-04-01	22.5833	22.8333	2014-04-02	5.98333	6	445	394	15	88.54	35	83.7838	93.2432	93.2886
4114		2	9	1	TreatmentC2	13	1	1	22	21	1	21.5	0.5	21.5	0	2014-04-02	22.5	24.5	2014-04-03	6.25	465	315	120	67.7419	30	22	21	1	21.5	-0.5	21.5	0	2014-04-02	22.5	22.6833	2014-04-03	6.2	6.25	465	418	11	89.89	33	88.3871	89.6774	93.5484
4114		2	10	1	TreatmentC2	16	2	2	22	21	1	21.5	0.5	21.5833	0.0833333	2014-04-05	22.5833	23.0833	2014-04-06	7	505	445	30	88.1188	30	22	21	1	21.5	-0.5	21.5833	0.0833333	2014-04-05	22.5833	23	2014-04-06	7.68333	8	565	485	25	85.84	36	88.8298	91.4894	92.0635
4114		2	11	1	TreatmentC2	19	2	2	22	21	1	21.5	0.5	21.6667	0.166667	2014-04-08	22.6667	22.8333	2014-04-09	6.75	485	470	10	96.9072	5
4114		2	12	1	TreatmentC2	20	2	2	22	21	1	21.5	0.5	21.3333	-0.166667	2014-04-09	22.3333	22.5833	2014-04-10	4	340	323	15	95	2	22	21	1	21.5	-0.5	22.3333	0.833333	2014-04-09	23.3333	23.55	2014-04-10	7.25	7.5	490	430	13	87.76	32	88.3436	94.4785	89.0244
4114		2	13	1	TreatmentC2	21	2	1	22	21	1	21.5	0.5	21.5	0	2014-04-10	22.5	22.8333	2014-04-11	6.75	495	471	20	95.1515	4	22	21	1	21.5	-0.5	22.5	1	2014-04-10	23.5	23.8	2014-04-11	7.63333	7.75	495	448	18	90.51	22	90.9091	93.3333	94.5455
4114		2	14	1	TreatmentC2	22	3	2	22	21	1	21.5	0.5	21.5833	0.0833333	2014-04-11	22.5833	22.9167	2014-04-12	6.66667	485	465	20	95.8763	0
4114		2	15	1	TreatmentC2	27	3	1	22	21	1	21.5	0.5	21.75	0.25	2014-04-16	22.75	23.0833	2014-04-17	7.5	525	495	20	94.2857	10
4114		2	16	1	TreatmentC2	28	3	2	22	21	1	21.5	0.5	21.5	0	2014-04-17	22.5	22.75	2014-04-18	8	570	549	15	96.3158	6	22	21	1	21.5	-0.5	22.5	1	2014-04-17	23.5	23.5833	2014-04-18	8.88333	9	570	527	5	92.46	31	90.5263	94.7368	95.2632
4114		2	17	1	TreatmentC2	29	4	1	22	21	1	21.5	0.5	21.5	0	2014-04-18	22.5	22.5833	2014-04-19	6.5	480	469	5	97.7083	6	22	21	1	21.5	-0.5	22.5	1	2014-04-18	23.5	23.7667	2014-04-19	9.35	9.5	600	544	16	90.67	31	89.5	94.5	94.5
4114		2	18	1	TreatmentC2	30	4	2	22	21	1	21.5	0.5	21.8333	0.333333	2014-04-19	22.8333	22.9167	2014-04-20	8.66667	590	582	5	98.6441	3
4114		2	19	1	TreatmentC2	31	4	1	22	21	1	21.5	0.5	21.3333	-0.166667	2014-04-20	22.3333	26.6667	2014-04-21	8.33333	600	337	260	56.1667	3	22	21	1	21.5	-0.5	22.3333	0.833333	2014-04-20	23.3333	23.3833	2014-04-21	9.3	9.33333	600	550	3	91.67	45	91	90.5	93.5
4114		2	20	1	TreatmentC2	32	4	1	22	21	1	21.5	0.5	21.5	0	2014-04-21	22.5	27.5	2014-04-22	6.75	495	195	300	39.3939	0	22	21	1	21.5	-0.5	22.5	1	2014-04-21	23.5	23.6667	2014-04-22	10.1333	10.25	645	529	10	82.02	99	59.3458	93.9252	94.8837
4114		2	21	1	TreatmentC2	33	4	1	22	21	1	21.5	0.5	21.8333	0.333333	2014-04-22	22.8333	25.8333	2014-04-23	6.83333	480	300	180	62.5	0
4114		2	22		TreatmentC2	17	2																			22	21	1	21.5	-0.5	22.3333	0.833333	2014-04-06	23.3333	23.3333	2014-04-07	7.35	8	520	459	0	88.27	22	95.3757	94.7977	91.3793
4115	1	2	1		Baseline	1	0	1								2014-03-11	23.6667	27.6667	2014-03-11	6.66667	420	135	240	32.1429	45								2014-03-11	25.6667	25.6667	2014-03-11	6.53333	6.66667	300	231	0	77	61	72	77	83
4115	1	2	2		Baseline	2	0	1								2014-03-11	23.5	24	2014-03-12	5.25	345	295	30	85.5072	20								2014-03-11	23.5	23.9833	2014-03-12	4.95	5.25	345	271	29	78.55	27	83.4783	92.1739	79.1304
4115	1	2	3		Baseline	3	0	1								2014-03-12	23.3333	23.8333	2014-03-13	6.25	415	325	30	78.3133	60								2014-03-12	23.3333	23.6333	2014-03-13	6.15	6.25	415	342	18	82.41	49	84.058	84.7826	85.6115
4115	1	2	4		Baseline	4	0	1								2014-03-13	23.8333	24.3333	2014-03-14	6.5	400	340	30	85	30								2014-03-13	23.8333	24.35	2014-03-14	6.41667	6.5	400	262	31	65.5	102	74.4361	79.6992	48.5075
4115	1	2	5		Baseline	5	0	2								2014-03-14	23.75	24	2014-03-15	7	435	240	15	55.1724	180								2014-03-14	23.75	24.5167	2014-03-15	8.98333	9	555	466	46	83.96	42	78.9189	92.973	90.2703
4115	1	2	6		Baseline	6	0	2								2014-03-16	24.5	24.75	2014-03-16	9.5	540	435	15	80.5556	90								2014-03-16	24.5	25.2833	2014-03-16	9.01667	9.5	540	423	47	78.33	41	78.8889	92.2222	85.5556
4115	1	2	7		Baseline	7	0	1								2014-03-17	24.5	24.75	2014-03-17	7.75	435	270	15	62.069	150								2014-03-17	24.5	24.65	2014-03-17	7.13333	7.75	435	345	9	79.31	44	91.7241	87.5862	77.931
4115		2	8	1	TreatmentC2	10	1	1	23.5	22.5	1	22.5	0	22.75	0.25	2014-04-06	23.75	25.75	2014-04-07	6.58333	410	260	120	63.4146	30
4115		2	9	1	TreatmentC2	11	1	1	23.5	22.5	1	22.6667	0.166667	22.5833	-0.0833333	2014-04-07	23.5833	24.0833	2014-04-08	6.5	415	355	30	85.5422	30	23.5	22.5	1	22.6667	-0.166667	23.5833	0.916667	2014-04-08	24.5833	24.9667	2014-04-08	7.25	7.5	415	335	23	80.72	42	78.6765	87.5	86.8613
4115		2	10	1	TreatmentC2	12	1	1	23.5	22.5	1	22.5833	0.0833333	22.5	-0.0833333	2014-04-08	23.5	23.75	2014-04-09	8	510	435	15	85.2941	60	23.5	22.5	1	22.5833	-0.0833333	23.5	0.916667	2014-04-09	24.5	24.9667	2014-04-09	7.9	9	510	358	28	70.2	58	84.7059	88.2353	68.8235
4115		2	11	1	TreatmentC2	13	1	1	23.5	22.5	1	22.5833	0.0833333	22.5	-0.0833333	2014-04-09	23.5	24.25	2014-04-10	6.66667	430	205	45	47.6744	180	23.5	22.5	1	22.5833	-0.0833333	23.5	0.916667	2014-04-10	24.5	24.8167	2014-04-10	7.01667	7.65	429	322	19	75.06	50	81.1189	84.6154	79.021
4115		2	12	1	TreatmentC2	14	1	1	23.5	22.5	1	22.6667	0.166667	22.75	0.0833333	2014-04-10	23.75	25.5	2014-04-11	7.58333	470	255	105	54.2553	110
4115		2	13	1	TreatmentC2	17	2	1	23.5	22.5	1	22.5	0	22.75	0.25	2014-04-13	23.75	23.9167	2014-04-14	6.5	405	365	10	90.1235	30
4115		2	14	1	TreatmentC2	18	2	1	23.5	22.5	1	22.5	0	22.5	0	2014-04-14	23.5	24	2014-04-15	6.58333	425	335	30	78.8235	60	23.5	22.5	1	22.5	0	23.5	1	2014-04-15	24.5	24.9667	2014-04-15	7.33333	7.58333	425	339	28	79.76	43	80.8511	87.9433	84.507
4115		2	15	1	TreatmentC2	19	2	1	23.5	22.5	1	22.5833	0.0833333	22.5	-0.0833333	2014-04-15	23.5	24.25	2014-04-16	7.58333	485	350	45	72.1649	90	23.5	22.5	1	22.5833	-0.0833333	23.5	0.916667	2014-04-16	24.5	24.65	2014-04-16	8.36667	8.58333	485	405	9	83.51	58	84.472	91.9255	79.0123
4115		2	16	1	TreatmentC2	20	2	1	23.5	22.5	1	22.5	0	22.8333	0.333333	2014-04-16	23.8333	24.1667	2014-04-17	6.5	400	335	20	83.75	45
4115		2	17	1	TreatmentC2	21	2	2	23.5	22.5	1	22.75	0.25	22.5	-0.25	2014-04-17	23.5	23.75	2014-04-18	6.5	420	375	15	89.2857	30	23.5	22.5	1	22.75	-0.25	23.5	0.75	2014-04-18	24.5	24.95	2014-04-18	9.21667	10	570	439	27	77.02	57	75.2632	89.4737	85.7895
4115		2	18	1	TreatmentC2	24	3	2	23.5	22.5	1	23	0.5	24	1	2014-04-21	25	25.25	2014-04-21	9.5	510	435	15	85.2941	60
4115		2	19	1	TreatmentC2	25	3	1	23.5	22.5	1	22.5	0	22.5	0	2014-04-21	23.5	23.8333	2014-04-22	6.5	420	370	20	88.0952	30	23.5	22.5	1	22.5	0	23.5	1	2014-04-22	24.5	24.6833	2014-04-22	7.33333	7.5	420	357	11	85	42	93.5714	83.5714	89.2857
4115		2	20	1	TreatmentC2	26	3	1	23.5	22.5	1	22.75	0.25	22.75	0	2014-04-22	23.75	24.25	2014-04-23	7.5	465	360	30	77.4194	75	23.5	22.5	1	22.75	-0.25	23.75	1	2014-04-23	24.75	25.4167	2014-04-23	8.03333	8.5	465	355	40	76.34	42	82.5806	85.8065	87.0968
4115		2	21	1	TreatmentC2	27	3	1	23.5	22.5	1	22.5	0	22.25	-0.25	2014-04-23	23.25	24	2014-04-24	6.5	435	330	45	75.8621	60	23.5	22.5	1	22.5	0	23.25	0.75	2014-04-24	24.25	24.3	2014-04-24	7.18333	7.5	435	370	3	85.06	43	90.3448	94.4828	76.5517
4115		2	22	1	TreatmentC2	31	4	1	23.5	22.5	1	22.75	0.25	22.75	0	2014-04-27	23.75	24	2014-04-28	6.5	405	360	15	88.8889	30	23.5	22.5	1	22.75	-0.25	23.75	1	2014-04-28	24.75	25.0833	2014-04-28	7.48333	7.5	405	334	20	82.47	50	77.7778	90.3704	81.4815
4115		2	23	1	TreatmentC2	32	4	1	23.5	22.5	1	22.6667	0.166667	22.75	0.0833333	2014-04-28	23.75	25.25	2014-04-29	5.75	360	90	90	25	180
4115		2	24	1	TreatmentC2	33	4	1	23.5	22.5	1	22.6667	0.166667	22.75	0.0833333	2014-04-29	23.75	24.75	2014-04-30	7.5	465	225	60	48.3871	180
4115		2	25	1	TreatmentC2	34	4	1	23.5	22.5	1	22.5	0	22.75	0.25	2014-04-30	23.75	24.5	2014-05-01	6.5	405	300	45	74.0741	60
4115		2	26	1	TreatmentC2	35	4	1	23.5	22.5	1	22.6667	0.166667	22.75	0.0833333	2014-05-01	23.75	25.75	2014-05-02	7	435	135	120	31.0345	180
4118	1	2	1		Baseline	1	0	2								2014-03-07	22.5	23.5	2014-03-08	7	510	418	60	81.9608	32								2014-03-07	22.5	23.0833	2014-03-08	6.5	7	510	402	35	78.82	43	88.8235	87.6471	85.8824
4118	1	2	2		Baseline	2	0	2								2014-03-09	25.4	25.5667	2014-03-09	9	456	446	10	97.807	0								2014-03-09	25.4	25.4333	2014-03-09	8.85	9	456	408	2	89.47	37	86.8421	93.4211	92.1053
4118	1	2	3		Baseline	3	0	2								2014-03-10	27	27.5	2014-03-10	10	420	390	30	92.8571	0								2014-03-10	27	27.0667	2014-03-10	9.98333	10	420	375	4	89.29	40	82.8571	92.8571	92.1429
4118	1	2	4		Baseline	4	0	1								2014-03-10	23.5	23.8333	2014-03-11	7.33333	470	450	20	95.7447	0								2014-03-10	23.5	23.8333	2014-03-11	7.23333	7.33333	470	369	20	78.51	75	76.2821	82.6923	83.4395
4118	1	2	5		Baseline	5	0	1								2014-03-11	21.9167	22.4167	2014-03-12	6.51667	516	486	30	94.186	0								2014-03-11	21.9167	22	2014-03-12	5.1	6.51667	516	392	5	75.97	34	91.8605	90.6977	80.814
4118	1	2	6		Baseline	6	0	1								2014-03-12	23.9333	24.4333	2014-03-13	6.6	400	370	30	92.5	0								2014-03-12	23.9333	24.0333	2014-03-13	6.36667	6.6	400	345	6	86.25	35	93.985	93.2331	80.597
4118	1	2	7		Baseline	7	0	1								2014-03-13	23.3333	23.6667	2014-03-14	6.33333	420	400	20	95.2381	0								2014-03-13	23.3333	23.5333	2014-03-14	6.2	6.33333	420	357	12	85	43	85	87.8571	87.1429
4118		2	8	1	TreatmentC2	10	1	1	21	20	1	20	0	20.0667	0.0666667	2014-03-30	21.0667	22.5667	2014-03-31	6	536	416	90	77.6119	30	21	20	1	20	0	20.0667	0.0666667	2014-03-30	21.0667	21.25	2014-03-31	5.5	6	536	427	11	79.66	68	84.2697	81.4607	84.9162
4118		2	9	1	TreatmentC2	13	1	1	21	20	1	20.0833	0.0833333	20.3333	0.25	2014-04-02	21.3333	23.3333	2014-04-03	6.86667	572	452	120	79.021	0
4118		2	10	1	TreatmentC2	17	2	1	21	20	1	20.3333	0.333333	20.6667	0.333333	2014-04-06	21.6667	21.9167	2014-04-07	7.08333	565	550	15	97.3451	0
4118		2	11	1	TreatmentC2	20	2	1	21	20	1	20	0	21	1	2014-04-09	22	22.1667	2014-04-10	6.66667	520	510	10	98.0769	0
4118		2	12	1	TreatmentC2	21	2	1	21	20	1	20	0	20	0	2014-04-10	21	22.5	2014-04-11	6.53333	572	482	90	84.2657	0	21	20	1	20	0	21	1	2014-04-10	22	22.9167	2014-04-11	7.43333	7.53333	572	477	55	83.39	34	77.3684	94.2105	90.0524
4118		2	13	1	TreatmentC2	24	3	1	21	20	1	20	0	20.35	0.35	2014-04-13	21.35	23.85	2014-04-14	8.11667	646	496	150	76.7802	0
4118		2	14	1	TreatmentC2	25	3	1	21	20	1	20.1667	0.166667	20.5	0.333333	2014-04-14	21.5	22.5	2014-04-15	7.5	600	540	60	90	0
4118		2	15	1	TreatmentC2	26	3	1	21	20	1	20	0	20.5	0.5	2014-04-15	21.5	24.8333	2014-04-16	7.75	615	385	200	62.6016	30
4118		2	16	1	TreatmentC2	27	3	1	21	20	1	20.25	0.25	20.1667	-0.0833333	2014-04-16	21.1667	22.1667	2014-04-17	7	590	530	60	89.8305	0	21	20	1	20.25	-0.25	21.1667	0.916667	2014-04-16	22.1667	22.9333	2014-04-17	7.86667	8	590	497	46	84.24	39	78.5714	94.3878	88.8325
4118		2	17	1	TreatmentC2	28	3	2	21	20	1	20	0	21	1	2014-04-17	22	23	2014-04-18	7.33333	560	500	60	89.2857	0
4118		2	18	1	TreatmentC2	31	4	2	21	20	1	20	0	20.5	0.5	2014-04-20	21.5	23	2014-04-21	7.16667	580	490	90	84.4828	0
4118		2	19	1	TreatmentC2	32	4	1	21	20	1	20	0	20.5	0.5	2014-04-21	21.5	23	2014-04-22	8.5	660	570	90	86.3636	0
4118		2	20	1	TreatmentC2	34	4	1	21	20	1	20	0	20	0	2014-04-23	21	23.6667	2014-04-24	6.66667	580	420	160	72.4138	0
4118		2	21	1	TreatmentC2	35	4	2	21	20	1	20	0	20	0	2014-04-24	21	22	2014-04-25	8.75	705	645	60	91.4894	0
4119	1	1	1		Baseline	1	0	1								2014-03-07	27.8333	28.5	2014-03-07	10.25	385	340	40	88.3117	5
4119	1	1	2		Baseline	2	0	2								2014-03-08	26.25	26.4167	2014-03-08	8.5	375	340	10	90.6667	25
4119	1	1	3		Baseline	3	0	2								2014-03-08	21.75	21.8333	2014-03-08	9.5	705	700	5	99.2908	0
4119	1	1	4		Baseline	4	0	2								2014-03-10	26	26.25	2014-03-10	9.75	465	450	15	96.7742	0
4119	1	1	5		Baseline	5	0	1								2014-03-11	26.3333	26.5	2014-03-11	9.25	415	405	10	97.5904	0
4119	1	1	6		Baseline	6	0	1								2014-03-12	26.5	26.6667	2014-03-12	10	450	430	10	95.5556	10
4119	1	1	7		Baseline	7	0	1								2014-03-13	28	28.0833	2014-03-13	8.5	270	265	5	98.1481	0
4119		1	8	2	TreatmentC2	18	2	1	23	22	1	22.25	0.25	22.5	0.25	2014-04-14	23.5	24.1667	2014-04-15	7.33333	470	430	40	91.4894	0
4119		1	9	2	TreatmentC2	19	2	1	23	22	1	22	0	22	0	2014-04-15	23	23.75	2014-04-16	7.25	495	450	45	90.9091	0
4119		1	10	2	TreatmentC2	20	2	1	23	22	1	22	0	22.25	0.25	2014-04-16	23.25	24.5833	2014-04-17	7.08333	470	380	80	80.8511	10
4119		1	11	2	TreatmentC2	21	2	2	23	22	1	22	0	21.5	-0.5	2014-04-17	22.5	25.8333	2014-04-18	10.25	705	505	200	71.6312	0
4119		1	12	2	TreatmentC2	24	3	2	23	22	1	22.3333	0.333333	22.5	0.166667	2014-04-20	23.5	23.75	2014-04-21	7.5	480	465	15	96.875	0
4119		1	13	2	TreatmentC2	25	3	1	23	22	1	22	0	22	0	2014-04-21	23	26.8333	2014-04-22	7	480	245	230	51.0417	5
4119		1	14	2	TreatmentC2	26	3	2	23	22	1	22	0	22.5	0.5	2014-04-22	23.5	24.3333	2014-04-23	7.5	480	430	50	89.5833	0
4119		1	15	2	TreatmentC2	27	3	1	23	22	1	22	0	22	0	2014-04-23	23	24	2014-04-24	9	600	535	60	89.1667	5
4119		1	16	2	TreatmentC2	28	3	2	23	22	1	22.1667	0.166667	22.25	0.0833333	2014-04-24	23.25	24.4167	2014-04-25	9	585	510	70	87.1795	5
4119		1	17	2	TreatmentC2	31	4	1	23	22	1	22.1667	0.166667	21.75	-0.416667	2014-04-27	22.75	23.5833	2014-04-28	7.5	525	470	50	89.5238	5
4119		1	18	2	TreatmentC2	32	4	1	23	22	1	22	0	22.75	0.75	2014-04-28	23.75	25.25	2014-04-29	8.16667	505	410	90	81.1881	5
4119		1	19	2	TreatmentC2	35	4	1	23	22	1	22.25	0.25	22	-0.25	2014-05-01	23	23.8333	2014-05-02	7.08333	485	425	50	87.6289	10
4121	1	1	1		Baseline	1	0	1								2014-03-11	23	24.5	2014-03-11	10.3333	680	500	90	73.5294	90								2014-03-11	26.5	26.9833	2014-03-11	10.3167	10.3333	470	390	29	82.98	50	85.2564	85.2564	87.2611
4121	1	1	2		Baseline	2	0	2								2014-03-12	27	28	2014-03-12	11	480	320	60	66.6667	100								2014-03-12	27	27.5	2014-03-12	10.7667	11	480	389	30	81.04	47	80	91.875	80
4121	1	1	3		Baseline	3	0	2								2014-03-13	25	26	2014-03-13	10.5	570	470	60	82.4561	40								2014-03-13	26.5	26.6167	2014-03-13	10.4667	10.5	480	418	7	87.08	53	90.625	86.25	85.625
4121	1	1	4		Baseline	4	0	1								2014-03-14	25.5	25.8333	2014-03-14	10.3333	530	480	20	90.566	30								2014-03-14	25.5	25.5	2014-03-14	10.3167	10.3333	530	463	0	87.36	66	88.0682	92.6136	81.9209
4121	1	1	5		Baseline	5	0	2								2014-03-15	25	25.3333	2014-03-15	11.5	630	490	20	77.7778	120								2014-03-15	26	26.1333	2014-03-15	11.3667	11.5	570	450	8	78.95	104	78.9474	90	71.0526
4121	1	1	6		Baseline	6	0	1								2014-03-15	23.5	24.1667	2014-03-16	9	570	500	40	87.7193	30								2014-03-15	23.5	24.2667	2014-03-16	8.88333	9	570	447	46	78.42	70	71.0526	80.5263	90
4121	1	1	7		Baseline	7	0	2								2014-03-17	26	26	2014-03-17	10	480	480	0	100	0								2014-03-17	26	26	2014-03-17	9.98333	10	480	416	0	86.67	63	91.25	84.375	85
4121		1	8	1	TreatmentC2	8	1	1	24	23	1	23.2167	0.216667	23.1667	-0.05	2014-04-05	24.1667	24.6667	2014-04-05	9	530	470	30	88.6792	30	24	23	1	23.2167	-0.216667	23.1667	-0.05	2014-04-05	24.1667	24.4833	2014-04-05	8.9	9	530	442	19	83.4	63	80.6818	81.8182	89.8305
4121		1	9	1	TreatmentC2	10	1	1	24	23	1	23	0	23	0	2014-04-07	24	24.1667	2014-04-07	9	540	515	10	95.3704	15
4121		1	10	1	TreatmentC2	12	1	2	24	23	1	23.25	0.25	23	-0.25	2014-04-09	24	24.5	2014-04-09	9	540	450	30	83.3333	60	24	23	1	23.25	-0.25	24	0.75	2014-04-09	25	25.0167	2014-04-09	9.51667	10	540	432	1	80	78	86.6667	78.8889	87.2222
4121		1	11	1	TreatmentC2	13	1	1	24	23	1	23.1667	0.166667	22.5	-0.666667	2014-04-09	23.5	24.25	2014-04-10	9	570	465	45	81.5789	60	24	23	1	23.1667	-0.166667	23.5	0.333333	2014-04-10	24.5	25.2833	2014-04-10	9.23333	10	570	430	47	75.44	47	76.3158	88.9474	80
4121		1	12	1	TreatmentC2	14	1	2	24	23	1	23	0	22.75	-0.25	2014-04-10	23.75	24.25	2014-04-11	10	615	540	30	87.8049	45	24	23	1	23	0	23.75	0.75	2014-04-11	24.75	25.3333	2014-04-11	10.2833	11	615	456	35	74.15	81	82.439	79.5122	70.2439
4121		1	13	1	TreatmentC2	17	2	1	24	23	1	23	0	22.75	-0.25	2014-04-13	23.75	24.25	2014-04-14	9.5	585	525	30	89.7436	30	24	23	1	23	0	23.75	0.75	2014-04-14	24.75	25.9333	2014-04-14	11.45	11.5	645	512	71	79.38	59	75.3488	88.8372	85.1163
4121		1	14	1	TreatmentC2	18	2	1	24	23	1	23	0	23	0	2014-04-15	24	26	2014-04-15	10	600	420	120	70	60	24	23	1	23	0	24	1	2014-04-15	25	27.7333	2014-04-15	10.2	11	600	340	164	56.67	48	52.5	84.5	75
4121		1	15	1	TreatmentC2	19	2	2	24	23	1	23.1667	0.166667	23.05	-0.116667	2014-04-16	24.05	24.55	2014-04-16	10	597	477	30	79.8995	90
4121		1	16	1	TreatmentC2	22	3	1	24	23	1	23.25	0.25	23	-0.25	2014-04-19	24	24.3333	2014-04-19	10	600	550	20	91.6667	30
4121		1	17	1	TreatmentC2	23	3	2	24	23	1	23.5	0.5	23	-0.5	2014-04-20	24	24.5833	2014-04-20	11	660	605	35	91.6667	20
4121		1	18	1	TreatmentC2	24	3	2	24	23	1	23	0	23.5	0.5	2014-04-21	24.5	25.5	2014-04-21	9	510	330	60	64.7059	120
4121		1	19	1	TreatmentC2	27	3	2	24	23	1	23.5	0.5	24.5	1	2014-04-24	25.5	26.3333	2014-04-24	11	570	480	50	84.2105	40	24	23	1	23.5	-0.5	24.5	1	2014-04-24	25.5	26.8333	2014-04-24	11.3833	12	630	461	80	73.17	52	61.9048	90.4762	80
4121		1	20	1	TreatmentC2	28	3	1	24	23	1	23	0	23.5	0.5	2014-04-25	24.5	24.8333	2014-04-25	9	510		20			24	23	1	23	0	23.5	0.5	2014-04-25	24.5	27.1667	2014-04-25	10.9833	11	630	431	160	68.41	38	50	94.2857	88.0952
4121		1	21	1	TreatmentC2	30	4	1	24	23	1	23	0	22	-1	2014-04-26	23	24	2014-04-27	10	660	555	60	84.0909	45
4121		1	22	1	TreatmentC2	31	4	2	24	23	1	23.25	0.25	24	0.75	2014-04-28	25	26	2014-04-28	12	660	570	60	86.3636	30
4121		1	23	1	TreatmentC2	32	4	2	24	23	1	23	0	23	0	2014-04-29	24	24.6667	2014-04-29	10	600	560	40	93.3333	0
4121		1	24	1	TreatmentC2	33	4	1	24	23	1	23	0	23	0	2014-04-30	24	26	2014-04-30	9	540	420	120	77.7778	0	24	23	1	23	0	24	1	2014-04-30	25	27.9833	2014-04-30	9.76667	10	540	296	179	56.17	38
4129	1	1	1		Baseline	1	0	1								2014-04-08	25	25.3333	2014-04-08	8	420	400	20	95.2381	0								2014-04-08	25	25.4	2014-04-08	8.8	9	480	413	24	86.04	31	88.75	96.875	83.75
4129	1	1	2		Baseline	2	0	2								2014-04-09	25.5	25.8333	2014-04-09	10	510	490	20	96.0784	0								2014-04-09	26	26	2014-04-09	9.3	9.5	450	421	0	93.56	17	96.6667	96	96
4129	1	1	3		Baseline	3	0	1								2014-04-10	25.5	25.8333	2014-04-10	9	450	430	20	95.5556	0								2014-04-10	25.5	26.0667	2014-04-10	8.98333	9	450	371	34	82.44	44	77.3333	96	80
4129	1	1	4		Baseline	4	0	2								2014-04-11	26	26.25	2014-04-11	12	600	585	15	97.5	0								2014-04-11	27	27.4	2014-04-11	9.25	9.5	390	330	24	84.62	21	81.5385	96.1538	89.2308
4129	1	1	5		Baseline	5	0	1								2014-04-12	26	26.1667	2014-04-12	7.33333	320	310	10	96.875	0								2014-04-12	26	26.2333	2014-04-12	7.2	7.33333	320	279	14	87.19	19	83.0189	92.4528	95.3271
4129	1	1	6		Baseline	6	0	1								2014-04-13	26	26.25	2014-04-13	9.5	450	435	15	96.6667	0								2014-04-13	27.5	27.5833	2014-04-13	9.26667	9.5	360	327	5	90.83	14	95	94.1667	88.3333
4129	1	1	7		Baseline	7	0	0
4129		1	8	1	TreatmentC2	11	1	1	24	23	1	23	0	23.5	0.5	2014-05-13	24.5	25	2014-05-13	11	630	600	30	95.2381	0	24	23	1	23	0	23.5	0.5	2014-05-13	24.5	24.5167	2014-05-13	7.86667	8.5	480	386	1	80.42	55	75	95	82.5
4129		1	9	1	TreatmentC2	12	1	1	24	23	1	23	0	24	1	2014-05-14	25	25.3333	2014-05-14	11	600	580	20	96.6667	0	24	23	1	23	0	24	1	2014-05-14	25	25.4667	2014-05-14	10.9833	11	600	542	28	90.33	29	81.5	97.5	92.5
4129		1	10	1	TreatmentC2	13	1	1	24	23	1	23	0	23.75	0.75	2014-05-15	24.75	25.5	2014-05-15	7.5	405	330	45	81.4815	30	24	23	1	23	0	23.75	0.75	2014-05-15	24.75	26.2	2014-05-15	8.98333	9	495	383	87	77.37	24	64.2424	94.5455	93.3333
4129		1	11	1	TreatmentC2	14	1	1	24	23	1	23	0	23	0	2014-05-16	24	24.5	2014-05-16	10	600	570	30	95	0	24	23	1	23	0	23	0	2014-05-16	24	24.4	2014-05-16	9.98333	10	600	505	24	84.17	70	69.3467	95.9799	94.5
4129		1	12	1	TreatmentC2	17	2	1	24	23	1	23	0	24	1	2014-05-19	25	25.5	2014-05-19	10	540	510	30	94.4444	0	24	23	1	23	0	22.5	-0.5	2014-05-18	23.5	23.7833	2014-05-19	9.78333	10	630	576	17	91.43	24	91.4286	95.7143	89.5238
4129		1	13	1	TreatmentC2	18	2	1	24	23	1	23	0	23.5	0.5	2014-05-20	24.5	24.8333	2014-05-20	11	630	610	20	96.8254	0
4129		1	14	1	TreatmentC2	19	2	1	24	23	1	23	0	24	1	2014-05-21	25	25.5	2014-05-21	11	600	570	30	95	0
4129		1	15	1	TreatmentC2	20	2	1	24	23	1	23	0	23.5	0.5	2014-05-22	24.5	24.8333	2014-05-22	11	630	610	20	96.8254	0
4129		1	16	1	TreatmentC2	21	2	2	24	23	1	23	0	24	1	2014-05-23	25	25.3333	2014-05-23	10	540	520	20	96.2963	0
4129		1	17	1	TreatmentC2	24	3	2	24	23	1	23	0	24	1	2014-05-26	25	25.4167	2014-05-26	10	540	515	25	95.3704	0	24	23	1	23	0	24	1	2014-05-26	25	25.5667	2014-05-26	6.98333	7	360	310	34	86.11	15	76.6667	96.6667	94.1667
4129		1	18	1	TreatmentC2	26	3	2	24	23	1	23	0	23	0	2014-05-28	24	24.5833	2014-05-28	8.5	510	475	35	93.1373	0	24	23	1	23	0	23	0	2014-05-28	24	26.4	2014-05-28	12.5833	13	780	560	144	71.79	51	72.3077	92.6923	89.6154
4129		1	19	1	TreatmentC2	27	3	1	24	23	1	23	0	24	1	2014-05-29	25	25.3333	2014-05-29	10.5	570	550	20	96.4912	0	24	23	1	23	0	24	1	2014-05-29	25	25.8167	2014-05-29	8.98333	9	480	415	49	86.46	15	88.125	96.25	95
4129		1	20	1	TreatmentC2	28	3	2	24	23	1	23	0	23.5	0.5	2014-05-30	24.5	24.9167	2014-05-30	9	510	480	25	94.1176	5	24	23	1	23	0	23.5	0.5	2014-05-30	24.5	25.85	2014-05-30	11.8167	12	690	559	81	81.01	39	77.8261	94.7826	91.3043
4129		1	21	1	TreatmentC2	31	4	2	24	23	1	23	0	24	1	2014-06-02	25	25.4167	2014-06-02	11	600	575	25	95.8333	0	24	23	1	23	0	24	1	2014-06-02	25	25.7167	2014-06-02	11.9833	12	660	586	43	88.79	30	84.5455	94.5455	95.4545
4129		1	22	1	TreatmentC2	32	4	1	24	23	1	23	0	23	0	2014-06-03	24	24.5833	2014-06-03	9	540	495	35	91.6667	10
4129		1	23	1	TreatmentC2	33	4	2	24	23	1	23	0	24	1	2014-06-04	25	25.3333	2014-06-04	8.5	450	430	20	95.5556	0
4129		1	24	1	TreatmentC2	34	4	2	24	23	1	23	0	23	0	2014-06-05	24	24.5833	2014-06-05	10	600	565	35	94.1667	0	24	23	1	23	0	24	1	2014-06-05	25	25.7333	2014-06-05	7.48333	7.5	390	329	44	84.36	16	79.2308	96.1538	94.6154
4129		1	25	1	TreatmentC2	35	4	2	24	23	1	23	0	24	1	2014-06-06	25	25.3333	2014-06-06	9	480	460	20	95.8333	0	24	23	1	23	0	24	1	2014-06-06	25	26.15	2014-06-06	9.73333	10	540	437	69	80.93	18	63.8889	98.3333	94.4444
4130	1	2	1		Baseline	1	0	2								2014-04-19	27	27.75	2014-04-19	11.5	510	465	45	91.1765	0								2014-04-19	28	28.4667	2014-04-19	11.25	11.5	450	353	28	78.44	54	84.6667	71.3333	90.6667
4130	1	2	2		Baseline	2	0	2								2014-04-20	25	25.6667	2014-04-20	10.5	570	520	40	91.2281	10								2014-04-20	27	27.15	2014-04-20	8.36667	8.5	330	270	9	81.82	43	90	87.2727	77.2727
4130	1	2	3		Baseline	3	0	2								2014-04-21	25	25.5	2014-04-21	11.5	630	585	30	92.8571	15								2014-04-21	26	26.4667	2014-04-21	10.4167	11.5	570	394	28	69.12	83	84.7368	76.3158	63.1579
4130	1	2	4		Baseline	4	0	1								2014-04-21	23.8333	24.1667	2014-04-22	8	490	465	20	94.898	5								2014-04-21	23.8333	24.05	2014-04-22	6.15	8	490	316	13	64.49	50	90.7975	76.0736	74.3902
4130	1	2	5		Baseline	5	0	1								2014-04-22	22	22.5833	2014-04-23	8	600	555	35	92.5	10								2014-04-22	22	22.65	2014-04-23	6.48333	7	540	408	39	75.56	62	77.7778	78.3333	88.8889
4130	1	2	6		Baseline	6	0	1								2014-04-23	23.5	23.9167	2014-04-24	8.25	525	495	25	94.2857	5								2014-04-23	23.5	23.7333	2014-04-24	7.71667	8	510	402	14	78.82	77	87.6471	83.5294	73.5294
4130	1	2	7		Baseline	7	0	0
4134	1	1	1		Baseline	1	0	1								2014-04-09	23.5	24.5	2014-04-10	7	450	385	60	85.5556	5								2014-04-09	23.5	23.7333	2014-04-10	6.96667	7	450	380	14	84.44	54	78.0822	92.6174	86.5772
4134	1	1	2		Baseline	2	0	1								2014-04-10	23.5	24.5	2014-04-11	7	450	390	60	86.6667	0								2014-04-10	23.5	23.5	2014-04-11	6.95	7	450	407	0	90.44	40	85.3333	96.6667	89.3333
4134	1	1	3		Baseline	3	0	2								2014-04-11	23.5	23.8333	2014-04-12	9	570	530	20	92.9825	20								2014-04-11	23.5	23.5167	2014-04-12	8.95	9	570	519	1	91.05	47	91.5789	90.5263	91.0526
4134	1	1	4		Baseline	4	0	2								2014-04-12	23.1667	23.8333	2014-04-13	8	530	470	40	88.6792	20								2014-04-12	23.1667	23.2667	2014-04-13	7.98333	8	530	435	6	82.08	88	78.4091	90.9091	78.5311
4134	1	1	5		Baseline	5	0	1								2014-04-13	22.25	23.25	2014-04-14	7	525	460	60	87.619	5								2014-04-13	22.25	22.25	2014-04-14	6.96667	7	525	476	0	90.67	47	91.4286	89.1429	92
4134	1	1	6		Baseline	6	0	1								2014-04-15	23	24	2014-04-15	7.5	510	450	60	88.2353	0								2014-04-15	24.5	24.5	2014-04-15	7.46667	7.5	420	383	0	91.19	35	93.5714	95	85.7143
4134	1	1	7		Baseline	7	0	1								2014-04-15	22.6667	24.1667	2014-04-16	6.66667	480	390	90	81.25	0								2014-04-15	22.6667	22.8833	2014-04-16	6.38333	6.66667	480	405	13	84.38	45	79.7468	94.9367	90.566
4134		1	8	1	TreatmentC2	11	1	1	21	20	1	20.5	0.5	20.6667	0.166667	2014-05-12	21.6667	23.1667	2014-05-13	6.66667	540	440	90	81.4815	10
4134		1	9	1	TreatmentC2	12	1	1	21	20	1	20.5	0.5	20.75	0.25	2014-05-13	21.75	22.5	2014-05-14	6.83333	545	495	45	90.8257	5	21	20	1	20.5	-0.5	20.75	0.25	2014-05-13	21.75	22.5333	2014-05-14	6.75	6.83333	545	438	47	80.37	55	76.7956	88.3978	87.3626
4134		1	10	1	TreatmentC2	13	1	1	21	20	1	20.5	0.5	20.9167	0.416667	2014-05-14	21.9167	23.25	2014-05-15	6.5	515	395	80	76.699	40
4134		1	11	1	TreatmentC2	14	1	1	21	20	1	20.5	0.5	20.5833	0.0833333	2014-05-15	21.5833	22.5	2014-05-16	6.83333	555	490	55	88.2883	10
4134		1	12	1	TreatmentC2	17	2	1	21	20	1	20.5	0.5	20.8333	0.333333	2014-05-18	21.8333	23.8333	2014-05-19	6.66667	530	380	120	71.6981	30	21	20	1	20.5	-0.5	20.8333	0.333333	2014-05-18	21.8333	22.1667	2014-05-19	6.4	6.66667	530	403	20	76.04	91	55.6818	88.6364	90.3955
4134		1	13	1	TreatmentC2	18	2	1	21	20	1	20.5	0.5	20.75	0.25	2014-05-19	21.75	23.25	2014-05-20	6.91667	550	430	90	78.1818	30
4134		1	14	1	TreatmentC2	19	2	1	21	20	1	20.5	0.5	20.75	0.25	2014-05-20	21.75	23.75	2014-05-21	6.75	540	400	120	74.0741	20
4134		1	15	1	TreatmentC2	20	2	1	21	20	1	20.5	0.5	20.8333	0.333333	2014-05-21	21.8333	23	2014-05-22	7.16667	560	470	70	83.9286	20
4134		1	16	1	TreatmentC2	21	2	1	21	20	1	20.5	0.5	21	0.5	2014-05-22	22	23.1667	2014-05-23	7.16667	550	480	70	87.2727	0
4134		1	17	1	TreatmentC2	24	3	1	21	20	1	20.5	0.5	20.75	0.25	2014-05-25	21.75	23	2014-05-26	6.91667	550	475	75	86.3636	0
4134		1	18	1	TreatmentC2	25	3	1	21	20	1	20.5	0.5	21	0.5	2014-05-26	22	23.3333	2014-05-27	6.91667	535	455	80	85.0467	0	21	20	1	20.5	-0.5	21	0.5	2014-05-26	22	22.85	2014-05-27	6.43333	6.91667	535	406	51	75.89	49	75.8427	85.3933	82.6816
4134		1	19	1	TreatmentC2	26	3	1	21	20	1	20.5	0.5	20.75	0.25	2014-05-27	21.75	22.9167	2014-05-28	6.5	525	445	70	84.7619	10
4134		1	20	1	TreatmentC2	27	3	1	21	20	1	20.5	0.5	21	0.5	2014-05-28	22	23	2014-05-29	7.33333	560	480	60	85.7143	20	21	20	1	20.5	-0.5	21	0.5	2014-05-28	22	22.9833	2014-05-29	7.13333	7.33333	560	449	59	80.18	40	74.7312	93.5484	89.3048
4134		1	21	1	TreatmentC2	28	3	1	21	20	1	20.5	0.5	20.8333	0.333333	2014-05-29	21.8333	22.8333	2014-05-30	6.66667	530	470	60	88.6792	0	21	20	1	20.5	-0.5	20.8333	0.333333	2014-05-29	21.8333	22.45	2014-05-30	6.5	6.66667	530	432	37	81.51	51	75.5682	93.75	89.8305
4134		1	22	1	TreatmentC2	31	4	1	21	20	1	20.5	0.5	20.8333	0.333333	2014-06-01	21.8333	23.25	2014-06-02	6	490	395	85	80.6122	10
4134		1	23	1	TreatmentC2	33	4	1	21	20	1	20.5	0.5	20.8333	0.333333	2014-06-03	21.8333	22.8333	2014-06-04	7.5	580	490	60	84.4828	30	21	20	1	20.5	-0.5	20.8333	0.333333	2014-06-03	21.8333	22.5	2014-06-04	7.21667	7.5	580	468	40	80.69	55	82.9016	86.0104	87.1134
4134		1	24	1	TreatmentC2	34	4	1	21	20	1	20.5	0.5	20.75	0.25	2014-06-04	21.75	23.25	2014-06-05	7.41667	580	475	90	81.8966	15	21	20	1	20.5	-0.5	20.75	0.25	2014-06-04	21.75	22.0167	2014-06-05	7.21667	7.41667	580	484	16	83.45	68	80.3109	88.601	87.6289
4136	1	1	1		Baseline	1	0	1								2014-05-17	23.5	25.5	2014-05-17	8.5	540	390	120	72.2222	30								2014-05-17	25	25.5	2014-05-17	9.98333	10	540	449	30	83.15	60	87.2222	87.2222	83.8889
4136	1	1	2		Baseline	2	0	2								2014-05-18	24.5	26	2014-05-18	7.5	420	285	90	67.8571	45								2014-05-18	24.5	25.85	2014-05-18	7.48333	7.5	420	305	81	72.62	33	59.2857	88.5714	87.8571
4136	1	1	3		Baseline	3	0	2								2014-05-18	23	28.5	2014-05-19	8	540	150	330	27.7778	60								2014-05-18	23	23.6833	2014-05-19	9.63333	10	660	497	41	75.3	100	73.1818	86.8182	87.7273
4136	1	1	4		Baseline	4	0	1								2014-05-19	23.5	25.5	2014-05-20	7.5	480	330	120	68.75	30								2014-05-19	23.5	24.6333	2014-05-20	9.75	10	630	474	68	75.24	73	71.9048	88.0952	80.9524
4136	1	1	5		Baseline	5	0	1								2014-05-21	23.75	25.75	2014-05-21	7	435	255	120	58.6207	60								2014-05-21	25.25	25.8167	2014-05-21	7.58333	8	405	303	34	74.81	43	88.1481	87.4074	69.6296
4136	1	1	6		Baseline	6	0	1								2014-05-21	23.75	26.75	2014-05-22	8	495	285	180	57.5758	30								2014-05-21	23.75	25.7167	2014-05-22	7.78333	8	495	326	118	65.86	38	46.6667	89.0909	89.0909
4136	1	1	7		Baseline	7	0	1								2014-05-23	23.5	27	2014-05-23	7.5	480	225	210	46.875	45								2014-05-23	24.5	25.8333	2014-05-23	7.45	7.5	420	311	80	74.05	26	77.8571	93.5714	90.7143
4136		1	8	1	TreatmentC2	9	1	2	22.5	21.5	1	21.5	0	21.5	0	2014-06-07	22.5	25.5	2014-06-08	9	630	390	180	61.9048	60	22.5	21.5	1	21.5	0	21.5	0	2014-06-07	22.5	24.75	2014-06-08	8.25	9	630	379	135	60.16	71	33.3333	90	77.619
4136		1	9	1	TreatmentC2	11	1	1	22.5	21.5	1	21.5	0	21.5	0	2014-06-09	22.5	25	2014-06-10	9	630	360	150	57.1429	120	22.5	21.5	1	21.5	0	21.5	0	2014-06-09	22.5	24.4333	2014-06-10	8.06667	9	630	417	116	66.19	41	52.8571	91.4286	86.1905
4136		1	10	1	TreatmentC2	12	1	1	22.5	21.5	1	21.5	0	21	-0.5	2014-06-10	22	25	2014-06-11	7	540	330	180	61.1111	30	22.5	21.5	1	21.5	0	21	-0.5	2014-06-10	22	25.1	2014-06-11	6.98333	7	540	320	186	59.26	33	30.5556	89.4444	90
4136		1	11	1	TreatmentC2	13	1	2	22.5	21.5	1	21.5	0	21.5	0	2014-06-11	22.5	24.5	2014-06-12	11.5	780	640	120	82.0513	20	22.5	21.5	1	21.5	0	21.5	0	2014-06-11	22.5	24.6	2014-06-12	11.45	11.5	780	562	126	72.05	89	58.4615	91.9231	78.8462
4136		1	12	1	TreatmentC2	16	2	1	22.5	21.5	1	21.5	0	21.5	0	2014-06-14	22.5	27.5	2014-06-15	9.5	660	300	300	45.4545	60	22.5	21.5	1	21.5	0	21.5	0	2014-06-14	22.5	27.5833	2014-06-15	9.45	9.5	660	296	305	44.85	56	41.8182	70	80
4136		1	13	1	TreatmentC2	17	2	1	22.5	21.5	1	21.5	0	21.5	0	2014-06-15	22.5	26	2014-06-16	7	510	200	210	39.2157	100	22.5	21.5	1	21.5	0	21.5	0	2014-06-15	22.5	24.7833	2014-06-16	6.55	7	510	312	137	61.18	34	38.2353	95.2941	75.8824
4136		1	14	1	TreatmentC2	18	2	2	22.5	21.5	1	21.5	0	22.5	1	2014-06-16	23.5	24.5	2014-06-17	11	690	570	60	82.6087	60
4136		1	15	1	TreatmentC2	24	3	1	22.5	21.5	1	21.5	0	21.5	0	2014-06-22	22.5	24.5	2014-06-24	7	510	370	120	72.549	20	22.5	21.5	1	21.5	0	21.75	0.25	2014-06-22	22.75	24.8167	2014-06-23	8.2	9	615	391	124	63.58	52	56.5854	90.2439	87.8049
4136		1	16	1	TreatmentC2	25	3	1	22.5	21.5	1	21.5	0	21.5	0	2014-06-23	22.5	24.5	2014-06-25	8.75	615	435	120	70.7317	60	22.5	21.5	1	21.5	0	21.5	0	2014-06-23	22.5	24.75	2014-06-24	6.46667	7	510	315	135	61.76	28	45.2941	93.5294	87.6471
4136		1	17	1	TreatmentC2	26	3	1	22.5	21.5	1	21.5	0	21.5	0	2014-06-24	22.5	22.5	2014-06-26	9	630	630	0	100	0	22.5	21.5	1	21.5	0	21.5	0	2014-06-24	22.5	24	2014-06-25	8.68333	8.75	615	454	90	73.82	67	60	88.2927	80
4136		1	18	1	TreatmentC2	32	4	1	22.5	21.5	1	21.5	0	21.5	0	2014-07-01	22.5	24.5	2014-07-02	6.5	480	360	120	75	0	22.5	21.5	1	21.5	0	21.5	0	2014-06-30	22.5	23.2667	2014-07-01	6.95	7	510	407	46	79.8	54	73.5294	88.8235	83.5294
4136		1	19	1	TreatmentC2	33	4	1	22.5	21.5	1	21.5	0	21.5	0	2014-07-02	22.5	24.5	2014-07-03	6.5	480	300	120	62.5	60	22.5	21.5	1	21.5	0	21.5	0	2014-07-01	22.5	22.9	2014-07-02	6.28333	6.5	480	358	24	74.58	85	61.25	88.75	88.75
4136		1	20		TreatmentC2	20	2																			22.5	21.5	1	21.5	0	21.5	0	2014-06-18	22.5	24.9833	2014-06-19	8.66667	9	630	424	149	67.3	37	54.2857	95.2381	86.1905
4136		1	21		TreatmentC2	27	3																			22.5	21.5	1	21.5	0	21.5	0	2014-06-25	22.5	24.1667	2014-06-26	9.98333	10	690	500	100	72.46	89	59.5652	90.8696	81.7391
4136		1	22		TreatmentC2	34	4																			22.5	21.5	1	21.5	0	21.5	0	2014-07-02	22.5	24.3833	2014-07-03	6.46667	6.5	480	328	113	68.33	37	36.25	93.75	85.625
4138	1	1	1		Baseline	1	0	1								2014-05-02	26.3333	26.4167	2014-05-02	9	400	390	5	97.5	5								2014-05-02	29.3333	29.3833	2014-05-02	10.4	10.5	310	235	3	75.81	66	84.466	69.9029	75.9615
4138	1	1	2		Baseline	2	0	2								2014-05-03	26.5	26.5833	2014-05-03	9	390	380	5	97.4359	5								2014-05-03	27.5	27.65	2014-05-03	10.7667	11	450	375	9	83.33	52	80	88	82
4138	1	1	3		Baseline	3	0	2								2014-05-04	27	27.1667	2014-05-04	8.75	345	330	10	95.6522	5								2014-05-04	27	27.2167	2014-05-04	10.75	11.25	495	393	13	79.39	59	86.0606	85.4545	81.2121
4138	1	1	4		Baseline	4	0	2								2014-05-05	29	29.1667	2014-05-05	8.66667	220	200	10	90.9091	10								2014-05-05	27	27.25	2014-05-05	10.4333	10.6667	460	375	15	81.52	56	83.6601	91.5033	74.026
4138	1	1	5		Baseline	5	0	1								2014-05-06	26.8333	27.0833	2014-05-06	10	430	410	15	95.3488	5								2014-05-06	26.8333	27.1167	2014-05-06	9.91667	10	430	371	17	86.28	37	81.8182	88.8112	93.0556
4138	1	1	6		Baseline	6	0	1								2014-05-07	27.0333	27.2	2014-05-07	10.6833	459	449	10	97.8214	0								2014-05-07	27.0333	27.1833	2014-05-07	7.86667	8.18333	309	248	9	80.26	33	82.5243	91.2621	79.6117
4138	1	1	7		Baseline	7	0	2								2014-05-08	27.1667	27.25	2014-05-08	10.1667	420	405	5	96.4286	10								2014-05-08	27.1667	27.5667	2014-05-08	8.8	10.1667	420	273	24	65	41	80.7143	82.8571	70.7143
4143	1	2	1		Baseline	1	0	1								2014-05-05	23	23.3333	2014-05-06	7.25	495	430	20	86.8687	45								2014-05-05	23	23.0333	2014-05-06	6.98333	7.25	495	441	2	89.09	36	91.5152	93.3333	91.5152
4143	1	2	2		Baseline	2	0	1								2014-05-06	22.5167	22.7667	2014-05-07	7.4	533	508	15	95.3096	10								2014-05-06	22.5167	22.6167	2014-05-07	7.38333	7.4	533	488	6	91.56	38	89.8305	92.0904	93.2584
4143	1	2	3		Baseline	3	0	1								2014-05-07	23.3167	23.5667	2014-05-08	7.58333	496	476	15	95.9677	5								2014-05-07	23.3167	23.6167	2014-05-08	6.98333	7.58333	496	402	18	81.05	40	86.0606	89.697	83.7349
4143	1	2	4		Baseline	4	0	1								2014-05-08	23.3333	23.5833	2014-05-09	7.4	484	469	15	96.9008	0								2014-05-08	23.3333	23.5167	2014-05-09	7.28333	7.4	484	423	11	87.4	43	88.1988	93.1677	85.8025
4143	1	2	5		Baseline	5	0	2								2014-05-10	24.0833	24.1667	2014-05-10	8.76667	521	516	5	99.0403	0								2014-05-10	24.0833	24.15	2014-05-10	8.68333	8.76667	521	476	4	91.36	36	92.4855	94.7977	89.6552
4143	1	2	6		Baseline	6	0	2								2014-05-11	24.7167	24.8	2014-05-11	9	497	492	5	98.994	0								2014-05-11	24.7167	24.8667	2014-05-11	8.98333	9	497	451	9	90.74	36	89.0909	93.3333	90.3614
4143	1	2	7		Baseline	7	0	1								2014-05-11	23.2833	23.3667	2014-05-12	7.71667	506	497	5	98.2213	4								2014-05-11	23.2833	23.75	2014-05-12	7.08333	7.71667	506	403	28	79.64	37	86.9048	92.8571	86.9822
4143		2	8	1	TreatmentC2	11	1	1	21.5	20.5	1	20.5	0	20.6667	0.166667	2014-06-03	21.6667	22.1667	2014-06-04	7	560	520	30	92.8571	10	21.5	20.5	1	20.5	0	20.6667	0.166667	2014-06-02	21.6667	21.9833	2014-06-03	6.88333	7	560	496	19	88.57	38	88.172	91.9355	94.6524
4143		2	9	1	TreatmentC2	12	1	1	21.5	20.5	1	20.5	0	21.5	1	2014-06-04	22.5	22.6667	2014-06-05	7	510	490	10	96.0784	10	21.5	20.5	1	20.5	0	21.5	1	2014-06-03	22.5	22.9	2014-06-04	6.98333	7	510	450	24	88.24	35	86.4706	91.1765	92.3529
4143		2	10	1	TreatmentC2	13	1	1	21.5	20.5	1	20.5	0	20.75	0.25	2014-06-05	21.75	21.9167	2014-06-06	7	555	535	10	96.3964	10	21.5	20.5	1	20.5	0	20.75	0.25	2014-06-04	21.75	22.05	2014-06-05	6.98333	7	555	493	18	88.83	43	83.2432	92.973	92.4324
4143		2	11	1	TreatmentC2	14	1	1	21.5	20.5	1	20.5	0	20.7833	0.283333	2014-06-06	21.7833	21.95	2014-06-07	6.5	523	503	10	96.1759	10	21.5	20.5	1	20.5	0	20.7833	0.283333	2014-06-05	21.7833	21.9333	2014-06-06	6.48333	6.5	523	478	9	91.4	35	90.2299	94.2529	90.2857
4143		2	12	1	TreatmentC2	17	2	2	21.5	20.5	1	20.5	0	21.5	1	2014-06-08	22.5	22.5833	2014-06-10	9.5	660	655	5	99.2424	0
4143		2	13	1	TreatmentC2	18	2	1	21.5	20.5	1	20.5	0	20.6667	0.166667	2014-06-09	21.6667	22.1667	2014-06-10	7	560		30			21.5	20.5	1	20.5	0	20.6667	0.166667	2014-06-09	21.6667	22.15	2014-06-10	6.9	7	560	469	29	83.75	56	81.7204	90.8602	84.492
4143		2	14	1	TreatmentC2	19	2	1	21.5	20.5	1	20.5	0	20.8333	0.333333	2014-06-10	21.8333	22.1667	2014-06-11	7	550	515	20	93.6364	15
4143		2	15	1	TreatmentC2	20	2	1	21.5	20.5	1	20.5	0	20.5	0	2014-06-11	21.5	21.6667	2014-06-12	7	570	550	10	96.4912	10	21.5	20.5	1	20.5	0	20.5	0	2014-06-11	21.5	21.6	2014-06-12	6.98333	7	570	496	6	87.02	67	79.4737	91.0526	92.6316
4143		2	16	1	TreatmentC2	21	2	1	21.5	20.5	1	20.5	0	21.15	0.65	2014-06-12	22.15	22.4833	2014-06-13	7	531	496	20	93.4087	15	21.5	20.5	1	20.5	0	21.15	0.65	2014-06-12	22.15	22.4	2014-06-13	6.96667	7	531	472	15	88.89	42	85.8757	93.7853	92.0904
4143		2	17	1	TreatmentC2	24	3	1	21.5	20.5	1	20.5	0	20.6667	0.166667	2014-06-15	21.6667	21.8333	2014-06-16	7	560	540	10	96.4286	10	21.5	20.5	1	20.5	0	20.6667	0.166667	2014-06-15	21.6667	21.6667	2014-06-16	6.98333	7	560	510	0	91.07	49	90.8602	92.4731	90.3743
4143		2	18	1	TreatmentC2	25	3	1	21.5	20.5	1	20.5	0	21.5	1	2014-06-16	22.5	22.8333	2014-06-17	7	510	485	20	95.098	5	21.5	20.5	1	20.5	0	21.5	1	2014-06-16	22.5	23.35	2014-06-17	6.9	7	510	412	51	80.78	41	72.9412	90	90.5882
4143		2	19	1	TreatmentC2	27	3	1	21.5	20.5	1	20.5	0	21	0.5	2014-06-18	22	22.0833	2014-06-19	7	540	530	5	98.1481	5
4143		2	20	1	TreatmentC2	28	3	1	21.5	20.5	1	20.5	0	21	0.5	2014-06-19	22	22.0833	2014-06-20	7	540	535	5	99.0741	0	21.5	20.5	1	20.5	0	21	0.5	2014-06-19	22	22.6167	2014-06-20	6.9	7	540	460	37	85.19	37	82.2222	91.6667	92.7778
4143		2	21	1	TreatmentC2	31	4	1	21.5	20.5	1	20.5	0	21	0.5	2014-06-22	22	22.0833	2014-06-23	7	540	515	5	95.3704	20	21.5	20.5	1	20.5	0	21	0.5	2014-06-22	22	22.1667	2014-06-23	6.98333	7	540	475	10	87.96	54	82.7778	90	91.6667
4143		2	22	1	TreatmentC2	32	4	1	21.5	20.5	1	20.5	0	21	0.5	2014-06-23	22	22.1667	2014-06-24	7	540	525	10	97.2222	5
4143		2	23	1	TreatmentC2	33	4	1	21.5	20.5	1	20.5	0	20.8333	0.333333	2014-06-24	21.8333	21.9167	2014-06-25	7	550	540	5	98.1818	5
4143		2	24	1	TreatmentC2	34	4	1	21.5	20.5	1	20.5	0	20.6667	0.166667	2014-06-25	21.6667	21.75	2014-06-26	7	560	555	5	99.1071	0
4143		2	25	1	TreatmentC2	35	4	1	21.5	20.5	1	20.5	0	21	0.5	2014-06-26	22	22.1667	2014-06-27	7	540	520	10	96.2963	10	21.5	20.5	1	20.5	0	21	0.5	2014-06-26	22	22.1167	2014-06-27	6.98333	7	540	457	7	84.63	75	73.3333	93.3333	87.2222
4146	1	2	1		Baseline	1	0	2								2014-06-25	25	25.5	2014-06-25	12.3167	679	629	30	92.6362	20								2014-06-25	25	25.1333	2014-06-25	11.2333	12.3167	679	554	8	81.59	52	91.1504	91.1504	64.7577
4146	1	2	2		Baseline	2	0	1								2014-06-26	26.3333	26.5	2014-06-26	12.3167	599	549	10	91.6528	40								2014-06-26	25.95	26.1833	2014-06-26	8.03333	8.61667	400	325	14	81.25	26	91.5385	94.6565	82.5758
4146	1	2	3		Baseline	3	0	2								2014-06-27	27.1667	27.3333	2014-06-27	11.5	500	470	10	94	20								2014-06-27	27.1667	27.1667	2014-06-27	11.4833	11.5	500	466	0	93.2	33	96.3855	95.7831	88.024
4146	1	2	4		Baseline	4	0	2								2014-06-29	26.5	26.8333	2014-06-29	11.6667	550	510	20	92.7273	20								2014-06-29	25.6667	26.1	2014-06-29	8.93333	9.13333	448	383	26	85.87	25	75.1724	96.6216	92.6174
4146	1	2	5		Baseline	5	0	1								2014-06-30	25.5	25.8333	2014-06-30	13.3333	710	680	20	95.7746	10								2014-06-30	25.65	25.65	2014-06-30	8.65	8.78333	428	375	0	87.62	45	83.0986	92.9577	88.8112
4146	1	2	6		Baseline	6	0	0																									2014-07-01	24.9667	24.9667	2014-07-01	13.3	13.3167	741	675	0	91.09	65	95.1417	90.6883	87.8543
4146	1	2	7		Baseline	7	0	0
4146		2	8	1	TreatmentC2	8	1	2	23	22	1	22.5	0.5	22	-0.5	2014-07-18	23	23.6667	2014-07-19	10.5	690	650	40	94.2029	0	23	22	1	22.5	-0.5	22	-0.5	2014-07-18	23	23.9333	2014-07-19	9.98333	10.5	690	518	56	75.07	85	62.6087	92.6087	77.3913
4146		2	9	1	TreatmentC2	11	1	2	23	22	1	22	0	21.25	-0.75	2014-07-21	22.25	22.9167	2014-07-22	9.5	675	635	40	94.0741	0	23	22	1	22	0	21.25	-0.75	2014-07-21	22.25	22.25	2014-07-22	9.48333	9.5	675	591	0	87.56	83	83.5556	90.2222	89.3333
4146		2	10	1	TreatmentC2	13	1	1	23	22	1	22	0	21.5	-0.5	2014-07-23	22.5	22.8333	2014-07-24	9	630	610	20	96.8254	0	23	22	1	22	0	21.5	-0.5	2014-07-23	22.5	22.5	2014-07-24	5.25	9	630	337	0	53.49	68	78.5714	82.381	34.2857
4146		2	11	1	TreatmentC2	14	1	2	23	22	1	22	0	21.1667	-0.833333	2014-07-24	22.1667	22.8333	2014-07-25	10	710	670	40	94.3662	0	23	22	1	22	0	21.1667	-0.833333	2014-07-24	22.1667	22.1667	2014-07-25	9.98333	10	710	656	0	92.39	53	91.9492	93.6441	91.9831
4146		2	12	1	TreatmentC2	15	2	2	23	22	1	22	0	22	0	2014-07-25	23	23.3333	2014-07-26	10	660	640	20	96.9697	0	23	22	1	22	0	22	0	2014-07-25	23	23.6833	2014-07-26	9.98333	10	660	528	41	80	90	72.7273	87.7273	85.9091
4146		2	13	1	TreatmentC2	18	2	2	23	22	1	22	0	21.1667	-0.833333	2014-07-28	22.1667	22.6667	2014-07-29	8.25	605	575	30	95.0413	0	23	22	1	22	0	21.1667	-0.833333	2014-07-28	22.1667	22.1667	2014-07-29	7.96667	8.25	605	524	0	86.61	64	90.0498	87.0647	86.1386
4146		2	14	1	TreatmentC2	19	2	2	23	22	1	22	0	21.1667	-0.833333	2014-07-29	22.1667	22.5	2014-07-30	9.25	665	645	20	96.9925	0
4146		2	15	1	TreatmentC2	20	2	1	23	22	1	22	0	21	-1	2014-07-30	22	22.25	2014-07-31	9	660	645	15	97.7273	0
4146		2	16	1	TreatmentC2	21	2	1	23	22	1	22	0	21	-1	2014-07-31	22	22.25	2014-08-01	10	720	685	15	95.1389	20
4146		2	17	1	TreatmentC2	25	3	1	23	22	1	22	0	21	-1	2014-08-04	22	22.3333	2014-08-05	10	720	700	20	97.2222	0
4146		2	18	1	TreatmentC2	26	3	2	23	22	1	22	0	21.1667	-0.833333	2014-08-05	22.1667	22.6667	2014-08-06	8.25	605	565	30	93.3884	10
4146		2	19	1	TreatmentC2	27	3	1	23	22	1	22	0	21	-1	2014-08-06	22	22.3333	2014-08-07	9.5	690	670	20	97.1014	0
4146		2	20	1	TreatmentC2	33	4	2	23	22	1	22	0	21	-1	2014-08-12	22	22.3333	2014-08-13	8	600	580	20	96.6667	0
4146		2	21	1	TreatmentC2	34	4	2	23	22	1	22	0	21	-1	2014-08-13	22	22.1667	2014-08-14	8.25	615	595	10	96.748	10
4146		2	22	1	TreatmentC2	35	4	2	23	22	1	22	0	21	-1	2014-08-14	22	22.3333	2014-08-15	8	600	570	20	95	10
4147	1	1	1		Baseline	1	0	1								2014-05-21	25.5	26.3333	2014-05-21	9	450	390	50	86.6667	10								2014-05-21	25.5	26.0833	2014-05-21	9.98333	10	510	438	35	85.88	36	81.1765	92.9412	89.4118
4147	1	1	2		Baseline	2	0	1								2014-05-22	26.5	27.1667	2014-05-22	6.93333	266	196	40	73.6842	30								2014-05-22	26.5	26.9333	2014-05-22	6.91667	6.93333	266	220	26	82.71	19	62.5	94.3182	92.1348
4147	1	1	3		Baseline	3	0	1								2014-05-23	24.75	25.5833	2014-05-23	6.93333	371	271	50	73.0458	50								2014-05-23	24.75	24.8333	2014-05-23	6.91667	6.93333	371	331	5	89.22	34	82.9268	92.6829	92.7419
4147	1	1	4		Baseline	4	0	2								2014-05-24	27.8	27.8833	2014-05-24	14.3333	632	527	5	83.3861	100								2014-05-24	27.8	28.15	2014-05-24	14.3167	14.3333	632	537	21	84.97	73	87.619	78.0952	90.0474
4147	1	1	5		Baseline	5	0	1								2014-05-25	29.8333	30	2014-05-25	13.9167	485	475	10	97.9381	0								2014-05-25	29.8333	30	2014-05-25	13.9	13.9167	485	422	10	87.01	52	80.7453	93.1677	87.6543
4147	1	1	6		Baseline	6	0	1								2014-05-26	25.5667	26.0667	2014-05-26	9.03333	448	418	30	93.3036	0								2014-05-26	25.5667	25.9333	2014-05-26	8.95	9.03333	448	381	22	85.04	40	82.5503	87.9195	86
4147	1	1	7		Baseline	7	0	1								2014-05-27	26.1667	26.5833	2014-05-27	8	350	325	25	92.8571	0								2014-05-27	26.1667	26.3833	2014-05-27	7.53333	8	350	279	13	79.71	30	87.931	82.7586	89.7436
4147		1	8	1	TreatmentC2	10	1	1	22	21	1	21.1	0.1	21.25	0.15	2014-06-29	22.25	22.6667	2014-06-29	6.16667	475	450	25	94.7368	0	22	21	1	21.1	-0.1	21.25	0.15	2014-06-29	22.25	23.2	2014-06-30	5.93333	6.16667	475	368	57	77.47	36	66.4557	89.2405	84.9057
4147		1	9	1	TreatmentC2	11	1	1	22	21	1	21.0167	0.0166667	21.2833	0.266667	2014-06-30	22.2833	22.6167	2014-06-30	8	583	503	20	86.2779	60	22	21	1	21.0167	-0.0166667	21.2833	0.266667	2014-06-30	22.2833	23.6167	2014-07-01	7.96667	8	583	460	80	78.9	41	72.1649	93.299	87.1795
4147		1	10	1	TreatmentC2	12	1	1	22	21	1	21.0667	0.0666667	21.2833	0.216667	2014-07-01	22.2833	22.7833	2014-07-02	5.96667	461	431	30	93.4924	0	22	21	1	21.0667	-0.0666667	21.2833	0.216667	2014-07-01	22.2833	23.5333	2014-07-02	5.95	5.96667	461	361	75	78.31	24	66.0131	95.4248	90.2597
4147		1	11	1	TreatmentC2	13	1	1	22	21	1	21	0	21.2667	0.266667	2014-07-02	22.2667	22.9333	2014-07-03	8.16667	594	464	40	78.1145	90	22	21	1	21	0	21.2667	0.266667	2014-07-02	22.2667	23.1833	2014-07-03	8.15	8.16667	594	479	55	80.64	59	76.2626	85.8586	88.3838
4147		1	12	1	TreatmentC2	14	1	1	22	21	1	21	0	21.1667	0.166667	2014-07-03	22.1667	22.6667	2014-07-04	5.66667	450	400	30	88.8889	20	22	21	1	21	0	21.1667	0.166667	2014-07-03	22.1667	22.6333	2014-07-04	5.51667	5.66667	450	377	28	83.78	36	81.3333	86.6667	90
4147		1	13	1	TreatmentC2	17	2	1	22	21	1	21.1667	0.166667	21.5	0.333333	2014-07-06	22.5	23.5	2014-07-07	7.16667	520	390	60	75	70	22	21	1	21.1667	-0.166667	21.5	0.333333	2014-07-06	22.5	22.75	2014-07-07	6.88333	7.16667	520	373	15	71.73	115	75.1445	59.5376	89.0805
4147		1	14	1	TreatmentC2	19	2	1	22	21	1	21.2167	0.216667	21.1	-0.116667	2014-07-08	22.1	22.85	2014-07-09	6.75	519	434	45	83.6224	40
4147		1	15	1	TreatmentC2	20	2	1	22	21	1	21.0167	0.0166667	21.1667	0.15	2014-07-09	22.1667	22.9167	2014-07-10	6.33333	490	440	45	89.7959	5	22	21	1	21.0167	-0.0166667	21.1667	0.15	2014-07-09	22.1667	23.65	2014-07-10	5.95	6.33333	490	342	89	69.8	36	65.6442	92.0245	89.0244
4147		1	16	1	TreatmentC2	21	2	1	22	21	1	21.15	0.15	21.2	0.05	2014-07-10	22.2	22.7	2014-07-11	6.33333	488	458	30	93.8525	0	22	21	1	21.15	-0.15	21.2	0.05	2014-07-10	22.2	23.1167	2014-07-11	5.95	6.33333	488	381	55	78.07	29	75.9259	93.2099	86.5031
4147		1	17	1	TreatmentC2	24	3	1	22	21	1	21.0833	0.0833333	21.2667	0.183333	2014-07-13	22.2667	23.1	2014-07-14	6.66667	504	379	50	75.1984	75
4147		1	18	1	TreatmentC2	25	3	1	22	21	1	21.0167	0.0166667	21.2167	0.2	2014-07-14	22.2167	22.7167	2014-07-15	5.01667	408	368	30	90.1961	10	22	21	1	21.0167	-0.0166667	21.2167	0.2	2014-07-14	22.2167	23.35	2014-07-15	4.73333	5.01667	408	299	68	73.28	24	59.5588	88.2353	94.8529
4147		1	19	1	TreatmentC2	26	3	1	22	21	1	21	0	21.2	0.2	2014-07-15	22.2	22.95	2014-07-16	6.16667	478	413	45	86.4017	20	22	21	1	21	0	21.2	0.2	2014-07-15	22.2	23.35	2014-07-16	8.25	8.66667	628	468	69	74.52	66	61.244	89.9522	86.6667
4147		1	20	1	TreatmentC2	27	3	1	22	21	1	21.0333	0.0333333	21.1	0.0666667	2014-07-16	22.1	22.7667	2014-07-17	6	474	419	40	88.3966	15	22	21	1	21.0333	-0.0333333	21.1	0.0666667	2014-07-16	22.1	23.4833	2014-07-17	5.73333	6	474	351	83	74.05	24	77.8481	89.2405	95.5696
4147		1	21	1	TreatmentC2	28	3	1	22	21	1	21.0667	0.0666667	21.3667	0.3	2014-07-17	22.3667	23.2	2014-07-18	4.38333	361	311	50	86.1496	0	22	21	1	21.0667	-0.0666667	21.3667	0.3	2014-07-17	22.3667	23.75	2014-07-18	4.35	4.38333	361	255	83	70.64	21	36.6667	89.1667	94.2149
4147		1	22	1	TreatmentC2	31	4	1	22	21	1	21.1833	0.183333	21.3	0.116667	2014-07-20	22.3	22.8833	2014-07-21	6.66667	502	447	35	89.0438	20	22	21	1	21.1833	-0.183333	21.3	0.116667	2014-07-20	22.3	23.8	2014-07-21	6.58333	6.66667	502	361	90	71.91	46	62.2754	87.4251	85.7143
4147		1	23	1	TreatmentC2	32	4	1	22	21	1	21	0	21.25	0.25	2014-07-21	22.25	22.9167	2014-07-22	9.5	675	485	40	71.8519	150
4147		1	24	1	TreatmentC2	33	4	1	22	21	1	21.0167	0.0166667	21.4667	0.45	2014-07-22	22.4667	23.6333	2014-07-23	7.66667	552	362	70	65.5797	120	22	21	1	21.0167	-0.0166667	21.4667	0.45	2014-07-22	22.4667	25.5167	2014-07-23	7.65	7.66667	552	308	183	55.8	60	55.4348	75	91.8478
4147		1	25	1	TreatmentC2	34	4	1	22	21	1	21	0	21.5	0.5	2014-07-23	22.5	23.0833	2014-07-24	5.25	405	355	35	87.6543	15	22	21	1	21	0	21.5	0.5	2014-07-23	22.5	23.0333	2014-07-24	4.8	5.25	405	322	32	79.51	24	87.4074	91.1111	77.037
4147		1	26	1	TreatmentC2	35	4	1	22	21	1	21.0167	0.0166667	21.8	0.783333	2014-07-24	22.8	23.4667	2014-07-25	6.5	462	417	40	90.2597	5	22	21	1	21.0167	-0.0166667	21.8	0.783333	2014-07-24	22.8	23.6333	2014-07-25	6.43333	6.5	462	379	50	82.03	29	72.0779	91.5584	90.9091
4150	1	2	1		Baseline	1	0	1								2014-05-23	23.5	24.1667	2014-05-24	7.5	480	440	40	91.6667	0								2014-05-23	23.5	23.7333	2014-05-24	7.41667	7.5	480	430	14	89.58	31	82.5	93.75	96.25
4150	1	2	2		Baseline	2	0	2								2014-05-25	24.5	24.5833	2014-05-25	9.25	525	475	5	90.4762	45								2014-05-25	24.5	24.65	2014-05-25	8.91667	9.25	525	413	9	78.67	83	76	88.5714	80.5714
4150	1	2	3		Baseline	3	0	1								2014-05-26	24	24.25	2014-05-26	7	420	405	15	96.4286	0								2014-05-26	24	24.3167	2014-05-26	6.76667	7	420	335	19	79.76	52	77.8571	88.5714	85.7143
4150	1	2	4		Baseline	4	0	1								2014-05-26	23.25	23.5	2014-05-27	8.25	540	505	15	93.5185	20								2014-05-26	23.25	23.3333	2014-05-27	8.05	8.25	540	433	5	80.19	90	86.1111	82.2222	77.2222
4150	1	2	5		Baseline	5	0	1								2014-05-27	23	23.5	2014-05-28	7.83333	530	500	30	94.3396	0								2014-05-27	23	23	2014-05-28	7.78333	7.83333	530	468	0	88.3	59	92.0455	86.9318	87.0056
4150	1	2	6		Baseline	6	0	1								2014-05-28	22.75	23.0833	2014-05-29	8	555	535	20	96.3964	0								2014-05-28	22.75	22.9667	2014-05-29	7.4	8	555	443	13	79.82	63	83.7838	84.8649	87.027
4150	1	2	7		Baseline	7	0	1								2014-05-29	23	23.5	2014-05-30	9.5	630	590	30	93.6508	10								2014-05-29	23	23.45	2014-05-30	9.48333	9.5	630	540	27	85.71	62	85.7143	89.5238	87.619
4151	1	2	1		Baseline	1	0	1								2014-06-17	22.75	23.75	2014-06-18	7.5	525	345	60	65.7143	120								2014-06-17	22.75	22.8333	2014-06-18	7.48333	7.5	525	468	5	89.14	51	87.4286	91.4286	89.1429
4151	1	2	2		Baseline	2	0	1								2014-06-18	23.3333	24.0833	2014-06-19	7.5	490	385	45	78.5714	60								2014-06-18	23.3333	23.4167	2014-06-19	7.48333	7.5	490	453	5	92.45	31	92.638	95.7055	91.4634
4151	1	2	3		Baseline	3	0	2								2014-06-20	26.0833	26.5833	2014-06-20	10.5	505	385	30	76.2376	90								2014-06-20	26.0833	26.0833	2014-06-20	10.2	10.5	505	456	0	90.3	31	94.6429	91.0714	93.4911
4151	1	2	4		Baseline	4	0	2								2014-06-21	26	26.75	2014-06-21	10.25	495	405	45	81.8182	45								2014-06-21	26	26.1833	2014-06-21	10.2333	10.25	495	445	11	89.9	38	93.3333	95.7576	85.4545
4151	1	2	5		Baseline	5	0	2								2014-06-22	26.5	27	2014-06-22	10.5	480	330	30	68.75	120								2014-06-22	26.5	27.0167	2014-06-22	8.68333	9	390	315	31	80.77	25	86.1538	93.8462	86.1538
4151	1	2	6		Baseline	6	0	1								2014-06-23	24.1667	24.6667	2014-06-23	7	410	380	30	92.6829	0								2014-06-23	24.1667	24.3167	2014-06-23	6.98333	7	410	370	9	90.24	30	85.2941	92.6471	93.4307
4151	1	2	7		Baseline	7	0	1								2014-06-24	25.4167	29.4167	2014-06-24	7.5	365	0	240	0	270								2014-06-24	26.4167	26.7833	2014-06-24	7.48333	7.5	305	230	22	75.41	52	75.2475	87.1287	81.3725
4153	1	1	1		Baseline	1	0	1								2014-07-11	25.5	26.5	2014-07-11	10	510	450	60	88.2353	0								2014-07-11	25.5	26.0667	2014-07-11	9.83333	10	510	435	34	85.29	31	74.7059	96.4706	90
4153	1	1	2		Baseline	2	0	2								2014-07-12	28.5	29	2014-07-12	11.5	420	390	30	92.8571	0								2014-07-12	29.5	29.5	2014-07-12	11.3167	11.5	360	339	0	94.17	10	95.8333	97.5	92.5
4153	1	1	3		Baseline	3	0	1								2014-07-13	29	29.25	2014-07-13	12	420	405	15	96.4286	0								2014-07-13	29	29	2014-07-13	11.9833	12	420	404	0	96.19	15	97.1429	95	97.1429
4153	1	1	4		Baseline	4	0	0
4153	1	1	5		Baseline	5	0	1								2014-07-15	28	28.5	2014-07-15	15	660	630	30	95.4545	0								2014-07-15	29	29.1	2014-07-15	14.9833	15	600	578	6	96.33	15	95	99	96
4153	1	1	6		Baseline	6	0	1								2014-07-16	26	27	2014-07-16	6	240	180	60	75	0								2014-07-16	27	27.2667	2014-07-16	6.98333	7	240	205	16	85.42	18	88.75	95	93.75
4153	1	1	7		Baseline	7	0	0
4153		1	8	2	TreatmentC2	18	2	1	23	22	1	21.5	-0.5	22.5	1	2014-08-04	23.5	24	2014-08-05	7	450	420	30	93.3333	0
4153		1	9	2	TreatmentC2	19	2	1	23	22	1	21.5	-0.5	22.5	1	2014-08-05	23.5	24	2014-08-06	6	390	360	30	92.3077	0
4153		1	10	2	TreatmentC2	32	4	1	23	22	1	22	0	22.5	0.5	2014-08-18	23.5	24	2014-08-19	6	390	360	30	92.3077	0
4156	1	2	1		Baseline	1	0	2								2014-06-28	25.25	25.4167	2014-06-28	10	525	510	10	97.1429	5								2014-06-28	25.25	25.4667	2014-06-28	9.98333	10	525	454	13	86.48	57	81.1429	85.7143	94.2857
4156	1	2	2		Baseline	2	0	2								2014-06-29	25.75	25.9167	2014-06-29	10	495	485	10	97.9798	0								2014-06-29	25.75	26.5833	2014-06-29	9.98333	10	495	407	50	82.22	37	61.8182	89.0909	96.9697
4156	1	2	3		Baseline	3	0	2								2014-06-30	26.9167	27	2014-06-30	8.66667	345	340	5	98.5507	0								2014-06-30	26.9167	27.05	2014-06-30	8.65	8.66667	345	305	8	88.41	31	86.9565	90.4348	87.8261
4156	1	2	4		Baseline	4	0	2								2014-07-01	25.5	25.5833	2014-07-01	10	510	505	5	99.0196	0								2014-07-01	25.5	25.5667	2014-07-01	9.98333	10	510	467	4	91.57	38	90.5882	91.1765	93.5294
4156	1	2	5		Baseline	5	0	1								2014-07-02	25.5	25.6667	2014-07-02	10	510	500	10	98.0392	0								2014-07-02	25.5	25.85	2014-07-02	9.98333	10	510	449	21	88.04	39	82.3529	90.5882	93.5294
4156	1	2	6		Baseline	6	0	1								2014-07-02	23.6667	25	2014-07-03	8	500	420	80	84	0								2014-07-02	23.6667	25.2833	2014-07-03	7.76667	8	500	354	97	70.8	35	48.7952	86.1446	88.6228
4156	1	2	7		Baseline	7	0	0
4156		2	8	1	TreatmentC2	8	1	1	22	21	1	21	0	22	1	2014-07-18	23	23.1667	2014-07-19	10	660	650	10	98.4848	0	22	21	1	21	0	22	1	2014-07-18	23	24.3833	2014-07-19	9.98333	10	660	546	83	82.73	30	69.5238	93.578	94.4954
4156		2	9	1	TreatmentC2	9	1	1	22	21	1	21	0	22	1	2014-07-19	23	23.1667	2014-07-20	9	600	590	10	98.3333	0	22	21	1	21	0	22	1	2014-07-19	23	24.8167	2014-07-20	8.61667	9	600	438	109	73	30	48.5	93	83.0846
4156		2	10	1	TreatmentC2	10	1	1	22	21	1	21	0	21	0	2014-07-20	22	22.25	2014-07-21	7.5	570	465	15	81.5789	90	22	21	1	21	0	21	0	2014-07-20	22	22	2014-07-21	7.28333	7.5	570	458	0	80.35	99	95.2632	57.3684	92.6702
4156		2	11	1	TreatmentC2	11	1	1	22	21	1	21	0	21	0	2014-07-21	22	22.25	2014-07-22	7.5	570	555	15	97.3684	0	22	21	1	21	0	21	0	2014-07-21	22	22.4667	2014-07-22	7.31667	7.5	570	482	28	84.56	49	77.3684	87.3684	93.6842
4156		2	12	1	TreatmentC2	12	1	1	22	21	1	21	0	21	0	2014-07-22	22	22.25	2014-07-23	7.5	570	555	15	97.3684	0	22	21	1	21	0	21	0	2014-07-22	22	22.4833	2014-07-23	7.48333	7.5	570	503	29	88.25	37	84.0426	91.0053	96.3158
4157	1	2	1		Baseline	1	0	1								2014-06-26	23.6667	23.9167	2014-06-27	6.66667	420	395	15	94.0476	10								2014-06-26	23.6667	23.85	2014-06-27	6.46667	6.66667	420	376	11	89.52	21	91.4286	94.2857	90.7143
4157	1	2	2		Baseline	2	0	2								2014-06-28	24.4333	24.6	2014-06-28	10.4	598	568	10	94.9833	20								2014-06-28	24.4333	24.5	2014-06-28	10.3333	10.4	598	548	4	91.64	42	95.9799	91.9598	87
4157	1	2	3		Baseline	3	0	2								2014-06-29	24.5	24.8333	2014-06-29	10	570	520	20	91.2281	30								2014-06-29	24.5	24.9667	2014-06-29	9.98333	10	570	498	28	87.37	43	91.0526	95.2632	88.9474
4157	1	2	4		Baseline	4	0	1								2014-06-29	22.5833	23	2014-06-30	6.75	490	435	25	88.7755	30								2014-06-29	22.5833	22.6333	2014-06-30	6.26667	6.75	490	408	3	83.27	50	95.092	76.6871	85.9756
4157	1	2	5		Baseline	5	0	1								2014-06-30	23.6667	24.1667	2014-07-01	6	380	330	30	86.8421	20								2014-06-30	23.6667	24.8333	2014-07-01	5.73333	6	380	271	70	71.32	23	54.7619	97.619	86.6142
4157	1	2	6		Baseline	6	0	1								2014-07-02	24.5	25	2014-07-02	7	390	340	30	87.1795	20								2014-07-02	24.5	25.9667	2014-07-02	6.7	7	390	276	88	70.77	8	66.1538	99.2308	87.6923
4157	1	2	7		Baseline	7	0	1								2014-07-02	23	23.1667	2014-07-03	6.58333	455	445	10	97.8022	0								2014-07-02	23	23.05	2014-07-03	6.48333	6.58333	455	432	3	94.95	14	93.3775	98.6755	94.7368
4157		2	8	1	TreatmentC2	10	1	1	21.5	20.5	1	20.5	0	20.5	0	2014-07-20	21.5	21.6667	2014-07-21	6	510	490	10	96.0784	10	21.5	20.5	1	20.5	0	20.5	0	2014-07-20	21.5	21.5	2014-07-21	5.48333	6	510	466	0	91.37	13	98.2353	95.8824	92.3529
4157		2	9	1	TreatmentC2	11	1	1	21.5	20.5	1	20.5	0	20.5	0	2014-07-21	21.5	22.6667	2014-07-22	6.33333	530	460	70	86.7925	0	21.5	20.5	1	20.5	0	20.5	0	2014-07-21	21.5	21.6667	2014-07-22	6.08333	6.33333	530	461	10	86.98	44	83.5227	94.3182	91.5254
4157		2	10	1	TreatmentC2	12	1	1	21.5	20.5	1	20.5	0	20.5	0	2014-07-22	21.5	21.75	2014-07-23	6.41667	535	510	15	95.3271	10	21.5	20.5	1	20.5	0	20.5	0	2014-07-22	21.5	21.5333	2014-07-23	6	6.41667	535	479	2	89.53	29	94.382	91.573	93.2961
4157		2	11	1	TreatmentC2	13	1	1	21.5	20.5	1	20.75	0.25	20.8333	0.0833333	2014-07-23	21.8333	22.25	2014-07-24	5.66667	470	445	25	94.6809	0	21.5	20.5	1	20.75	-0.25	20.8333	0.0833333	2014-07-23	21.8333	22.2333	2014-07-24	5.28333	5.66667	470	403	24	85.74	20	85.2564	93.5897	89.8089
4157		2	12	1	TreatmentC2	14	1	1	21.5	20.5	1	20.5	0	20.5	0	2014-07-24	21.5	21.6667	2014-07-25	6.16667	520	450	10	86.5385	60	21.5	20.5	1	20.5	0	20.5	0	2014-07-24	21.5	21.6167	2014-07-25	5.98333	6.16667	520	467	7	89.81	35	95.9538	87.8613	91.3793
4157		2	13	1	TreatmentC2	17	2	1	21.5	20.5	1	20.5333	0.0333333	20.6667	0.133333	2014-07-27	21.6667	21.9167	2014-07-28	5.56667	474	459	15	96.8354	0	21.5	20.5	1	20.5333	-0.0333333	20.6667	0.133333	2014-07-27	21.6667	22.0667	2014-07-28	5.38333	5.56667	474	425	24	89.66	14	93.038	96.2025	96.2025
4157		2	14	1	TreatmentC2	18	2	1	21.5	20.5	1	20.5	0	21	0.5	2014-07-28	22	22.4167	2014-07-29	6.21667	493	468	25	94.929	0	21.5	20.5	1	20.5	0	21	0.5	2014-07-28	22	22.4167	2014-07-29	6.1	6.21667	493	432	25	87.63	29	85.9756	92.6829	92.7273
4157		2	15	1	TreatmentC2	19	2	1	21.5	20.5	1	20.5	0	20.75	0.25	2014-07-29	21.75	21.8333	2014-07-30	6	495	490	5	98.9899	0	21.5	20.5	1	20.5	0	20.75	0.25	2014-07-29	21.75	21.9667	2014-07-30	5.86667	6	495	448	13	90.51	26	89.0909	96.3636	90.303
4157		2	16	1	TreatmentC2	20	2	1	21.5	20.5	1	20.5	0	20.75	0.25	2014-07-30	21.75	22.0833	2014-07-31	6.5	525	445	20	84.7619	60	21.5	20.5	1	20.5	0	20.75	0.25	2014-07-30	21.75	21.9833	2014-07-31	6.48333	6.5	525	458	14	87.24	52	90.8571	94.8571	81.1429
4157		2	17	1	TreatmentC2	21	2	1	21.5	20.5	1	20.5	0	20.5	0	2014-07-31	21.5	21.75	2014-08-01	6.33333	530	510	15	96.2264	5
4157		2	18	1	TreatmentC2	22	3	1	21.5	20.5	1	20.5	0	20.6667	0.166667	2014-08-01	21.6667	21.8333	2014-08-02	7	560	530	10	94.6429	20	21.5	20.5	1	20.5	0	20.6667	0.166667	2014-08-01	21.6667	22	2014-08-02	6.98333	7	560	476	20	85	63	83.3333	93.0108	80.7487
4157		2	19	1	TreatmentC2	23	3	1	21.5	20.5	1	20.5333	0.0333333	20.4833	-0.05	2014-08-02	21.4833	21.65	2014-08-03	8.08333	636	611	10	96.0692	15	21.5	20.5	1	20.5333	-0.0333333	20.4833	-0.05	2014-08-02	21.4833	21.7333	2014-08-03	8.06667	8.08333	636	560	15	88.05	60	87.7358	90.0943	89.6226
4157		2	20	1	TreatmentC2	24	3	1	21.5	20.5	1	20.5	0	20.5333	0.0333333	2014-08-03	21.5333	21.7	2014-08-04	6	508	493	10	97.0472	5	21.5	20.5	1	20.5	0	20.5333	0.0333333	2014-08-03	21.5333	21.8333	2014-08-04	5.86667	6	508	436	18	85.83	46	81.0651	91.1243	88.8235
4157		2	21	1	TreatmentC2	25	3	1	21.5	20.5	1	20.5	0	20.5	0	2014-08-04	21.5	21.8333	2014-08-05	6.08333	515	490	20	95.1456	5	21.5	20.5	1	20.5	0	20.5	0	2014-08-04	21.5	21.9667	2014-08-05	5.98333	6.08333	515	448	28	86.99	33	82.4561	90.6433	91.8605
4157		2	22	1	TreatmentC2	26	3	1	21.5	20.5	1	20.5	0	20.6667	0.166667	2014-08-05	21.6667	21.8333	2014-08-06	6	500	490	10	98	0	21.5	20.5	1	20.5	0	20.6667	0.166667	2014-08-05	21.6667	21.95	2014-08-06	5.61667	6	500	436	17	87.2	24	89.759	92.1687	90.4192
4157		2	23	1	TreatmentC2	28	3	1	21.5	20.5	1	20.5	0	20.5	0	2014-08-07	21.5	21.75	2014-08-09	6	510	485	15	95.098	10	21.5	20.5	1	20.5	0	20.5	0	2014-08-07	21.5	22.2	2014-08-08	5.88333	6	510	430	42	84.31	31	77.0588	94.7059	88.2353
4157		2	24	1	TreatmentC2	30	4	1	21.5	20.5	1	20.5	0	20.5	0	2014-08-09	21.5	21.8333	2014-08-10	7.25	585	560	20	95.7265	5	21.5	20.5	1	20.5	0	20.5	0	2014-08-09	21.5	22.6	2014-08-10	6.98333	7.25	585	475	66	81.2	28	83.5897	95.8974	90.2564
4157		2	25	1	TreatmentC2	31	4	1	21.5	20.5	1	20.5	0	20.5	0	2014-08-10	21.5	21.8333	2014-08-11	6.33333	530	505	20	95.283	5	21.5	20.5	1	20.5	0	20.5	0	2014-08-10	21.5	21.8167	2014-08-11	6.31667	6.33333	530	476	19	89.81	34	90.3409	92.6136	92.6554
4157		2	26	1	TreatmentC2	32	4	1	21.5	20.5	1	20.5	0	20.5	0	2014-08-11	21.5	21.9167	2014-08-12	6	510	470	25	92.1569	15	21.5	20.5	1	20.5	0	20.5	0	2014-08-11	21.5	21.9667	2014-08-12	5.65	6	510	419	28	82.16	42	87.0588	87.0588	89.4118
4157		2	27	1	TreatmentC2	33	4	1	21.5	20.5	1	20.5	0	20.9333	0.433333	2014-08-12	21.9333	22.2667	2014-08-13	6.33333	504	474	20	94.0476	10	21.5	20.5	1	20.5	0	20.9333	0.433333	2014-08-12	21.9333	22.45	2014-08-13	6.03333	6.33333	504	409	31	81.15	46	82.1429	92.2619	84.5238
4157		2	28	1	TreatmentC2	34	4	1	21.5	20.5	1	20.5	0	20.5333	0.0333333	2014-08-13	21.5333	21.8667	2014-08-14	6.08333	513	493	20	96.1014	0	21.5	20.5	1	20.5	0	20.5333	0.0333333	2014-08-13	21.5333	22.0333	2014-08-14	5.86667	6.08333	513	425	30	82.85	45	83.6257	90.6433	87.7193
4158	1	1	1		Baseline	1	0	1								2014-07-19	24	24.5	2014-07-19	9.75	585	540	30	92.3077	15								2014-07-19	24	24.3667	2014-07-19	9.73333	9.75	585	523	22	89.4	39	90.2564	92.8205	90.7692
4158	1	1	2		Baseline	2	0	2								2014-07-19	23.75	24.0833	2014-07-20	10	615	590	20	95.935	5								2014-07-19	23.75	24.2833	2014-07-20	11.4333	11.5	705	611	32	86.67	58	84.2553	93.617	88.0851
4158	1	1	3		Baseline	3	0	1								2014-07-20	23.6667	24.1667	2014-07-21	7	440	410	30	93.1818	0								2014-07-20	23.6667	24.0667	2014-07-21	6.9	7	440	381	24	86.59	29	75.3425	95.8904	94.5578
4158	1	1	4		Baseline	4	0	2								2014-07-21	23.5	23.75	2014-07-22	8.25	525	500	15	95.2381	10								2014-07-21	23.5	23.5	2014-07-22	8.08333	8.25	525	470	0	89.52	45	86.8571	93.7143	91.4286
4158	1	1	5		Baseline	5	0	1								2014-07-22	23.5	23.6667	2014-07-23	7.75	495	485	10	97.9798	0								2014-07-22	23.5	23.65	2014-07-23	7.61667	7.75	495	438	9	88.48	40	89.697	89.697	90.303
4158	1	1	6		Baseline	6	0	1								2014-07-23	23.6667	23.8333	2014-07-24	7.75	485	475	10	97.9381	0								2014-07-23	23.6667	24.1	2014-07-24	7.56667	7.75	485	404	26	83.3	44	79.5031	89.441	90.1235
4158	1	1	7		Baseline	7	0	1								2014-07-24	23.6667	24.1667	2014-07-25	8.75	545	515	30	94.4954	0								2014-07-24	23.6667	23.75	2014-07-25	8.73333	8.75	545	490	5	89.91	49	91.1602	88.9503	90.1099
4158		1	8	1	TreatmentC2	10	1	1	22.5	21.5	1	21.6667	0.166667	22	0.333333	2014-08-24	23	23.5	2014-08-25	10	660	590	30	89.3939	40	22.5	21.5	1	21.6667	-0.166667	22	0.333333	2014-08-24	23	23.1833	2014-08-25	9.9	10	660	554	11	83.94	89	92.7273	73.1818	90.9091
4158		1	9	1	TreatmentC2	11	1	1	22.5	21.5	1	21.5	0	22.1667	0.666667	2014-08-25	23.1667	23.9167	2014-08-26	12	770	675	45	87.6623	50	22.5	21.5	1	21.5	0	22.1667	0.666667	2014-08-25	23.1667	24.0667	2014-08-26	11.9833	12	770	645	54	83.77	70	82.8125	87.5	92.9961
4158		1	10	1	TreatmentC2	12	1	2	22.5	21.5	1	21.5	0	22.5	1	2014-08-26	23.5	24.25	2014-08-27	4.25	285	220	45	77.193	20	22.5	21.5	1	21.5	0	22.5	1	2014-08-26	23.5	24.0833	2014-08-27	4.23333	4.25	285	218	35	76.49	31	78.9474	92.1569	87.5817
4158		1	11	1	TreatmentC2	13	1	2	22.5	21.5	1	21.5	0	22.0833	0.583333	2014-08-27	23.0833	23.3333	2014-08-28	9	595	580	15	97.479	0	22.5	21.5	1	21.5	0	22.0833	0.583333	2014-08-27	23.0833	23.4833	2014-08-28	8.88333	9	595	512	24	86.05	52	84.3434	90.9091	90.9548
4158		1	12	1	TreatmentC2	14	1	2	22.5	21.5	1	21.5	0	22	0.5	2014-08-28	23	23.5	2014-08-29	9	600	490	30	81.6667	80	22.5	21.5	1	21.5	0	22	0.5	2014-08-28	23	23	2014-08-29	8.93333	9	600	519	0	86.5	77	75	93	91.5
4158		1	13	1	TreatmentC2	17	2	1	22.5	21.5	1	21.5833	0.0833333	22	0.416667	2014-08-31	23	24.6667	2014-09-01	7.5	510	380	100	74.5098	30	22.5	21.5	1	21.5833	-0.0833333	22	0.416667	2014-08-31	23	23.3	2014-09-01	7	7.5	510	413	18	80.98	49	70.5882	95.8824	80
4158		1	14	1	TreatmentC2	18	2	1	22.5	21.5	1	21.6	0.1	22.25	0.65	2014-09-01	23.25	23.75	2014-09-02	7.25	480	450	30	93.75	0	22.5	21.5	1	21.6	-0.1	22.25	0.65	2014-09-01	23.25	23.6333	2014-09-02	7.23333	7.25	480	431	23	89.79	25	84.375	95	93.75
4158		1	15	1	TreatmentC2	19	2	1	22.5	21.5	1	21.5	0	22	0.5	2014-09-02	23	23.5	2014-09-03	8	540	480	30	88.8889	30	22.5	21.5	1	21.5	0	22	0.5	2014-09-02	23	23.45	2014-09-03	7.98333	8	540	443	27	82.04	69	85	77.2222	90
4158		1	16	1	TreatmentC2	20	2	1	22.5	21.5	1	21.5	0	21.75	0.25	2014-09-03	22.75	23	2014-09-04	8.5	585	540	15	92.3077	30	22.5	21.5	1	21.5	0	21.75	0.25	2014-09-03	22.75	22.9	2014-09-04	8.43333	8.5	585	491	9	83.93	81	86.1538	81.5385	84.1026
4158		1	17	1	TreatmentC2	21	2	1	22.5	21.5	1	21.5	0	22	0.5	2014-09-04	23	23.25	2014-09-05	9	600	575	15	95.8333	10	22.5	21.5	1	21.5	0	22	0.5	2014-09-04	23	23.1667	2014-09-05	8.93333	9	600	527	10	87.83	59	89	90.5	86.5
4158		1	18	1	TreatmentC2	24	3	1	22.5	21.5	1	21.5	0	21.5	0	2014-09-07	22.5	23	2014-09-08	9	630	600	30	95.2381	0	22.5	21.5	1	21.5	0	21.5	0	2014-09-07	22.5	24.1833	2014-09-08	8.5	9	630	456	101	72.38	43	80.4762	92.381	80.9524
4158		1	19	1	TreatmentC2	25	3	1	22.5	21.5	1	21.5	0	22	0.5	2014-09-08	23	23.5	2014-09-09	8.25	555	515	30	92.7928	10	22.5	21.5	1	21.5	0	22	0.5	2014-09-08	23	23.6833	2014-09-09	8.05	8.25	555	452	41	81.44	50	80.5405	90.2703	87.027
4158		1	20	1	TreatmentC2	26	3	1	22.5	21.5	1	21.5	0	22	0.5	2014-09-09	23	23.5	2014-09-10	8	540	510	30	94.4444	0	22.5	21.5	1	21.5	0	22	0.5	2014-09-09	23	24.1333	2014-09-10	7.95	8	540	414	68	76.67	55	82.0225	87.1508	87.2222
4158		1	21	1	TreatmentC2	27	3	1	22.5	21.5	1	21.5	0	21.75	0.25	2014-09-10	22.75	23	2014-09-11	7	495	480	15	96.9697	0	22.5	21.5	1	21.5	0	21.75	0.25	2014-09-10	22.75	23.2833	2014-09-11	6.83333	7	495	424	32	85.66	29	80.6061	95.1515	90.303
4158		1	22	1	TreatmentC2	28	3	1	22.5	21.5	1	21.5	0	22	0.5	2014-09-11	23	23.25	2014-09-12	7	480	465	15	96.875	0	22.5	21.5	1	21.5	0	22	0.5	2014-09-11	23				7	480
4158		1	23	1	TreatmentC2	31	4	2	22.5	21.5	1	21.5	0	22.5	1	2014-09-14	23.5	23.75	2014-09-15	9.5	600	585	15	97.5	0	22.5	21.5	1	21.5	0	22.5	1	2014-09-14	23.5				8.5	540
4158		1	24	1	TreatmentC2	32	4	2	22.5	21.5	1	21.5	0	22	0.5	2014-09-15	23	23.5	2014-09-16	8.5	570	510	30	89.4737	30	22.5	21.5	1	21.5	0	22	0.5	2014-09-15	23				8.5	570
4158		1	25	1	TreatmentC2	33	4	2	22.5	21.5	1	21.5	0	22	0.5	2014-09-16	23	23.5	2014-09-17	9	600	570	30	95	0	22.5	21.5	1	21.5	0	22	0.5	2014-09-16	23				9	600
4158		1	26	1	TreatmentC2	34	4	2	22.5	21.5	1	21.5833	0.0833333	22	0.416667	2014-09-17	23	23.5	2014-09-18	8.5	570	540	30	94.7368	0	22.5	21.5	1	21.5833	-0.0833333	22	0.416667	2014-09-17	23				8.5	570
4159	1	1	1		Baseline	1	0	1								2014-06-24	26.25	27	2014-06-24	11	525	455	45	86.6667	25								2014-06-24	26.25	26.25	2014-06-24	10.1	11	525	418	0	79.62	53	90.2857	89.7143	77.1429
4159	1	1	2		Baseline	2	0	2								2014-06-25	25.8333	28.8333	2014-06-25	12.1667	620	400	180	64.5161	40								2014-06-25	30.8333	31.0667	2014-06-25	12.15	12.1667	320	258	14	80.63	47	84.9057	87.7358	76.6355
4159	1	1	3		Baseline	3	0	1								2014-06-26	26	29	2014-06-26	13.5	690	505	180	73.1884	5								2014-06-26	28.5	28.6833	2014-06-26	9.43333	9.5	300	252	11	84	33	81	90	82
4159	1	1	4		Baseline	4	0	1								2014-06-27	22.5	24.5	2014-06-27	8	570	415	120	72.807	35								2014-06-27	25	25.35	2014-06-27	7.96667	8	420	357	21	85	40	90	90	84.2857
4159	1	1	5		Baseline	5	0	1								2014-06-28	25.5	26.3333	2014-06-28	15.8333	860	805	50	93.6047	5								2014-06-28	27	27.05	2014-06-28	13.7	13.75	645	544	3	84.34	95	89.3023	85.1163	79.5349
4159	1	1	6		Baseline	6	0	2								2014-06-29	25.5	27.4167	2014-06-29	14.5	780	655	115	83.9744	10								2014-06-29	25.5	25.6833	2014-06-29	14.2	14.5	780	593	11	76.03	158	75.7692	86.5385	69.6154
4159	1	1	7		Baseline	7	0	2								2014-06-30	25	28	2014-06-30	19	1080	840	180	77.7778	60								2014-06-30	29	29	2014-06-30	18.9833	19	840	657	0	78.21	182	81.0714	70.7143	83.2143
4159		1	8	1	TreatmentC2	8	1	1	23	22	1	22	0	22.5	0.5	2014-07-18	23.5	24.1667	2012-07-19	11	690	647	40	93.7681	3	23	22	1	22	0	22.5	0.5	2014-07-18	23.5	24.2833	2014-07-19	13.9667	14.5	900	632	47	70.22	189	61	88	80.7309
4159		1	9	1	TreatmentC2	10	1	1	23	22	1	22	0	22	0	2014-07-20	23	24	2014-07-21	10.1667	670	607	60	90.597	3	23	22	1	22	0	22	0	2014-07-20	23	23	2014-07-21	10.8667	11	720	533	0	74.03	179	66.6667	74.1667	81.25
4159		1	10	1	TreatmentC2	11	1	1	23	22	1	22	0	21.7	-0.3	2014-07-21	22.7
4160	1	2	1		Baseline	1	0	1								2014-07-05	24	26	2014-07-05	10.5	630	510	120	80.9524	0								2014-07-05	27	27.5167	2014-07-05	10.0333	10.5	450	351	31	78	40	77.3333	88	90.6667
4160	1	2	2		Baseline	2	0	1								2014-07-06	25	26	2014-07-06	10.5	570	508	60	89.1228	2								2014-07-06	25	25.3167	2014-07-06	9.01667	9.5	510	399	19	78.24	63	78.8235	85.8824	79.4118
4160	1	2	3		Baseline	3	0	1								2014-07-07	25.5	26	2014-07-07	9.5	480	445	30	92.7083	5								2014-07-07	25.5	25.8	2014-07-07	8.68333	9.5	480	329	18	68.54	84	80.625	88.75	54.375
4160	1	2	4		Baseline	4	0	2								2014-07-08	23	24	2014-07-08	10.5	690	630	60	91.3043	0								2014-07-08	28.5	29.2333	2014-07-08	10.4833	10.5	360	286	44	79.44	29	80.8333	96.6667	79.1667
4160	1	2	5		Baseline	5	0	1								2014-07-09	24.5	25.5	2014-07-09	9.16667	520	455	60	87.5	5								2014-07-09	24.5	25.5	2014-07-09	10.15	10.1667	580	422	60	72.76	97	63.2124	90.1554	78.3505
4160	1	2	6		Baseline	6	0	1								2014-07-10	24.5	25.5	2014-07-10	9.5	540	440	60	81.4815	40								2014-07-10	24.5	24.7	2014-07-10	9.33333	9.5	540	454	12	84.07	64	86.1111	89.4444	81.6667
4160	1	2	7		Baseline	7	0	2								2014-07-11	24.5	25.5	2014-07-11	9.5	540	470	60	87.037	10								2014-07-11	24.5	25.9	2014-07-11	9.48333	9.5	540	376	84	69.63	79	76.6667	90.5556	67.2222
4160		2	8	1	TreatmentC2	10	1	1	22.5	21.5	1	21.5667	0.0666667	21.5667	0	2014-07-27	22.5667	23.0667	2014-07-28	7	506	356	30	70.3557	120	22.5	21.5	1	21.5667	-0.0666667	21.5667	0	2014-07-27	22.5667	22.65	2014-07-28	6.25	7	506	416	5	82.21	40	91.6667	95.2381	79.8817
4160		2	9	1	TreatmentC2	11	1	2	22.5	21.5	1	21.5333	0.0333333	21.6167	0.0833333	2014-07-28	22.6167	23.6167	2014-07-29	7.83333	553	473	60	85.5335	20	22.5	21.5	1	21.5333	-0.0333333	21.6167	0.0833333	2014-07-28	22.6167	23.1833	2014-07-29	7.46667	7.83333	553	444	34	80.29	53	78.8043	89.6739	81.0811
4160		2	10	1	TreatmentC2	12	1	1	22.5	21.5	1	21.4667	-0.0333333	21.6833	0.216667	2014-07-29	22.6833	23.1833	2014-07-30	6.25	454	414	30	91.1894	10	22.5	21.5	1	21.4667	0.0333333	21.6833	0.216667	2014-07-29	22.6833	22.9667	2014-07-30	5.95	6.25	454	360	17	79.3	59	80.1325	84.7682	80.2632
4160		2	11	1	TreatmentC2	13	1	2	22.5	21.5	1	21.6	0.1	21.7833	0.183333	2014-07-30	22.7833	23.0333	2014-07-31	7.25	508	493	15	97.0472	0	22.5	21.5	1	21.6	-0.1	21.7833	0.183333	2014-07-30	22.7833	22.7833	2014-07-31	6.58333	7.25	508	412	0	81.1	56	82.8402	91.1243	85.2941
4160		2	12	1	TreatmentC2	14	1	1	22.5	21.5	1	21.45	-0.05	21.6833	0.233333	2014-07-31	22.6833	22.9333	2014-08-01	7.25	514	499	15	97.0817	0	22.5	21.5	1	21.45	0.05	21.6833	0.233333	2014-07-31	22.6833	23.1167	2014-08-01	6.88333	7.25	514	426	26	82.88	40	85.3801	87.7193	89.5349
4160		2	13	1	TreatmentC2	17	2	1	22.5	21.5	1	21.55	0.05	21.75	0.2	2014-08-03	22.75	23.0833	2014-08-04	7.41667	520	500	20	96.1538	0	22.5	21.5	1	21.55	-0.05	21.75	0.2	2014-08-03	22.75	22.8333	2014-08-04	7.36667	7.41667	520	456	5	87.69	56	89.5954	89.0173	86.2069
4160		2	14	1	TreatmentC2	18	2	2	22.5	21.5	1	21.75	0.25	21.75	0	2014-08-04	22.75	23.0833	2014-08-05	7.75	540	520	20	96.2963	0	22.5	21.5	1	21.75	-0.25	21.75	0	2014-08-04	22.75	23.1167	2014-08-05	7.41667	7.75	540	412	22	76.3	86	75	76.6667	84.4444
4160		2	15	1	TreatmentC2	19	2	2	22.5	21.5	1	21.5333	0.0333333	21.85	0.316667	2014-08-05	22.85	23.1	2014-08-06	7.85	540	520	15	96.2963	5	22.5	21.5	1	21.5333	-0.0333333	21.85	0.316667	2014-08-05	22.85	23.0667	2014-08-06	7.73333	7.85	540	449	13	83.15	71	84.4444	86.6667	81.6667
4160		2	16	1	TreatmentC2	20	2	1	22.5	21.5	1	21.5833	0.0833333	21.75	0.166667	2014-08-06	22.75	22.9167	2014-08-07	7.16667	505	495	10	98.0198	0	22.5	21.5	1	21.5833	-0.0833333	21.75	0.166667	2014-08-06	22.75	23.0333	2014-08-07	6.81667	7.16667	505	428	17	84.75	39	88.0952	89.881	89.3491
4160		2	17	1	TreatmentC2	21	2	1	22.5	21.5	1	21.3833	-0.116667	21.5833	0.2	2014-08-07	22.5833	22.9167	2014-08-08	7.33333	525	505	20	96.1905	0	22.5	21.5	1	21.3833	0.116667	21.5833	0.2	2014-08-07	22.5833	23.2167	2014-08-08	6.8	7.33333	525	409	38	77.9	46	80.5714	93.1429	80
4160		2	18	1	TreatmentC2	24	3	1	22.5	21.5	1	21.5833	0.0833333	21.6667	0.0833333	2014-08-10	22.6667	23.1667	2014-08-11	7.5	530	495	30	93.3962	5	22.5	21.5	1	21.5833	-0.0833333	21.6667	0.0833333	2014-08-10	22.6667	22.7167	2014-08-11	7.21667	7.5	530	462	3	87.17	48	86.3636	93.75	84.7458
4160		2	19	1	TreatmentC2	25	3	2	22.5	21.5	1	21.55	0.05	21.75	0.2	2014-08-11	22.75	23.0833	2014-08-12	9.33333	635	605	20	95.2756	10	22.5	21.5	1	21.55	-0.05	21.75	0.2	2014-08-11	22.75	22.9833	2014-08-12	8.91667	9.33333	635	490	14	77.17	106	81.5166	79.1469	81.1321
4160		2	20	1	TreatmentC2	26	3	2	22.5	21.5	1	21.7333	0.233333	22.25	0.516667	2014-08-12	23.25	23.75	2014-08-13	7.66667	505	475	30	94.0594	0	22.5	21.5	1	21.7333	-0.233333	22.25	0.516667	2014-08-12	23.25	23.5167	2014-08-13	7.3	7.66667	505	414	16	81.98	53	84.5238	83.3333	93.4911
4160		2	21	1	TreatmentC2	27	3	1	22.5	21.5	1	21.3833	-0.116667	21.6833	0.3	2014-08-13	22.6833	23.1833	2014-08-14	7.33333	519	489	30	94.2197	0	22.5	21.5	1	21.3833	0.116667	21.6833	0.3	2014-08-13	22.6833	22.9	2014-08-14	7.3	7.33333	519	460	13	88.63	44	87.2832	94.2197	90.7514
4160		2	22	1	TreatmentC2	28	3	2	22.5	21.5	1	21.55	0.05	21.5	-0.05	2014-08-14	22.5	23	2014-08-15	7.5	540	510	30	94.4444	0	22.5	21.5	1	21.55	-0.05	21.5	-0.05	2014-08-14	22.5	23.0333	2014-08-15	7.18333	7.5	540	437	32	80.93	52	84.4444	85.5556	84.4444
4160		2	23	1	TreatmentC2	29	4	2	22.5	21.5	1	21.9667	0.466667	22	0.0333333	2014-08-15	23	23.5	2014-08-16	8	540	510	30	94.4444	0	22.5	21.5	1	21.9667	-0.466667	22	0.0333333	2014-08-15	23	23	2014-08-16	7.8	8	540	431	0	79.81	97	74.4444	81.1111	84.4444
4160		2	24	1	TreatmentC2	31	4	2	22.5	21.5	1	21.6833	0.183333	20.7167	-0.966667	2014-08-17	21.7167	22.2167	2014-08-18	7.16667	567	532	30	93.8272	5	22.5	21.5	1	21.6833	-0.183333	20.7167	-0.966667	2014-08-17	21.7167	22.5333	2014-08-18	5.81667	7.16667	567	384	49	67.72	53	66.6667	88.8889	78.836
4160		2	25	1	TreatmentC2	32	4	1	22.5	21.5	1	21.6	0.1	22.0833	0.483333	2014-08-18	23.0833	23.25	2014-08-19	7.53333	507	497	10	98.0276	0	22.5	21.5	1	21.6	-0.1	22.0833	0.483333	2014-08-18	23.0833	23.2667	2014-08-19	7.41667	7.53333	507	470	11	92.7	19	88.1657	97.6331	95.2663
4160		2	26	1	TreatmentC2	33	4	2	22.5	21.5	1	21.5	0	22.0167	0.516667	2014-08-19	23.0167	23.6833	2014-08-20	7.33333	499	454	40	90.982	5	22.5	21.5	1	21.5	0	22.0167	0.516667	2014-08-19	23.0167	23.0167	2014-08-20	6.3	7.33333	499	413	0	82.77	24	93.3735	96.3855	83.2335
4160		2	27	1	TreatmentC2	34	4	1	22.5	21.5	1	21.4833	-0.0166667	21.6667	0.183333	2014-08-20	22.6667	23.1667	2014-08-21	7.25	515	485	30	94.1748	0	22.5	21.5	1	21.4833	0.0166667	21.6667	0.183333	2014-08-20	22.6667	23.4333	2014-08-21	7.23333	7.25	515	427	46	82.91	41	75.4386	90.6433	93.0233
4160		2	28	1	TreatmentC2	35	4	1	22.5	21.5	1	21.4833	-0.0166667	21.85	0.366667	2014-08-21	22.85	23.35	2014-08-22	7.5	519	489	30	94.2197	0	22.5	21.5	1	21.4833	0.0166667	21.85	0.366667	2014-08-21	22.85	22.85	2014-08-22	7	7.5	519	413	0	79.58	76	75.1445	84.9711	84.9711
4162	1	2	1		Baseline	1	0	2								2014-07-05	27	27.1667	2014-07-05	11	480	450	10	93.75	20								2014-07-05	27	27	2014-07-05	10.25	11	480	394	0	82.08	41	98.125	83.125	76.875
4162	1	2	2		Baseline	2	0	2								2014-07-06	26	27.25	2014-07-06	10	480	390	75	81.25	15								2014-07-06	26	26.1833	2014-07-06	9.93333	10	480	426	11	88.75	39	86.25	93.125	91.875
4162	1	2	3		Baseline	3	0	1								2014-07-07	25	26.5	2014-07-07	8.5	450	355	90	78.8889	5								2014-07-07	25	25.5167	2014-07-07	8.08333	8.5	450	348	31	77.33	46	65.3333	93.3333	90
4162	1	2	4		Baseline	4	0	2								2014-07-08	24.6667	26.1667	2014-07-08	12.5	710	600	90	84.507	20								2014-07-08	25.6667	25.75	2014-07-08	12.4667	12.5	650	571	5	87.85	72	95.3704	81.9444	87.5576
4162	1	2	5		Baseline	5	0	2								2014-07-09	25.6667	26.6667	2014-07-09	13	680	580	60	85.2941	40								2014-07-09	25.6667	26.6167	2014-07-09	12.8	13	680	519	57	76.32	92	79.646	75.2212	88.1057
4162	1	2	6		Baseline	6	0	1								2014-07-10	25.5	28.5	2014-07-10	8.91667	445	250	180	56.1798	15								2014-07-10	25.5	25.5	2014-07-10	8.18333	8.91667	445	349	0	78.43	52	71.6216	95.2703	91.2752
4162	1	2	7		Baseline	7	0	1								2014-07-11	25	25.75	2014-07-11	7.66667	400	355	45	88.75	0								2014-07-11	26	26.3333	2014-07-11	7.6	7.66667	340	293	20	86.18	23	96.4602	96.4602	84.2105
4162		2	8	1	TreatmentC2	10	1	1	23.5	22.5	1	22.5	0	22	-0.5	2014-07-27	23	26.25	2014-07-28	9	600	385	195	64.1667	20	23.5	22.5	1	22.5	0	22	-0.5	2014-07-27	23	23.4167	2014-07-28	8.83333	9	600	463	25	77.17	102	57	97	87.5
4162		2	9	1	TreatmentC2	11	1	1	23.5	22.5	1	22.5	0	23	0.5	2014-07-29	24	26	2014-07-29	6.5	390	255	120	65.3846	15	23.5	22.5	1	22.5	0	23	0.5	2014-07-29	24	24.75	2014-07-29	5.4	6.5	390	263	45	67.44	16	66.9231	93.8462	80
4162		2	10	1	TreatmentC2	12	1	1	23.5	22.5	1	22.5	0	22.5	0	2014-07-29	23.5	23.5	2014-07-30	6	390				0	23.5	22.5	1	22.5	0	23.5	1	2014-07-30	24.5	24.8	2014-07-30	5.98333	6	330	293	18	88.79	18	87.2727	95.4545	90.9091
4162		2	11	1	TreatmentC2	13	1	1	23.5	22.5	1	22.6667	0.166667	22.5	-0.166667	2014-07-30	23.5	24	2014-07-31	8.25	525	490	30	93.3333	5	23.5	22.5	1	22.6667	-0.166667	22.5	-0.166667	2014-07-30	23.5	24.05	2014-07-31	7.91667	8.25	525	430	33	81.9	42	86.8571	88.5714	81.7143
4162		2	12	1	TreatmentC2	14	1	1	23.5	22.5	1	22.5	0	22.5	0	2014-07-31	23.5	26.5	2014-08-01	8.5	540	340	180	62.963	20	23.5	22.5	1	22.5	0	22.5	0	2014-07-31	23.5	24.7833	2014-08-01	8.48333	8.5	540	366	77	67.78	96	48.3333	91.6667	82.2222
4162		2	13	1	TreatmentC2	17	2	1	23.5	22.5	1	22.5	0	22.6667	0.166667	2014-08-04	23.6667	24.1667	2014-08-04	6	380	350	30	92.1053	0
4162		2	14	1	TreatmentC2	18	2	1	23.5	22.5	1	22.5	0	22.5	0	2014-08-05	23.5	24.3333	2014-08-05	9	570	505	50	88.5965	15	23.5	22.5	1	22.5	0	22.6667	0.166667	2014-08-04	23.6667	24.1667	2014-08-05	5.5	6	380	308	30	81.05	12	82.5397	96.0317	92.126
4162		2	15	1	TreatmentC2	19	2	2	23.5	22.5	1	22.5	0	21.5	-1	2014-08-06	22.5	22.5	2014-08-06	12.5	840	840	0	100	0	23.5	22.5	1	22.5	0	22.5	0	2014-08-05	23.5	24.15	2014-08-06	8.98333	9	570	481	39	84.39	49	83.6842	88.4211	90
4162		2	16	1	TreatmentC2	20	2	1	23.5	22.5	1	22.6667	0.166667	23	0.333333	2014-08-07	24	29.5	2014-08-07	8	480	135	330	28.125	15
4162		2	17	1	TreatmentC2	21	2	1	23.5	22.5	1	22.5	0	22.5	0	2014-08-07	23.5	24	2014-08-08	8.66667	550	515	30	93.6364	5	23.5	22.5	1	22.5	0	23	0.5	2014-08-08	24	24.1333	2014-08-08	7.98333	8	480	450	8	93.75	21	97.5	95.625	91.25
4162		2	18	1	TreatmentC2	24	3	1	23.5	22.5	1	22.5	0	23.1667	0.666667	2014-08-11	24.1667	25.1667	2014-08-11	8.75	515	445	60	86.4078	10
4162		2	19	1	TreatmentC2	25	3	1	23.5	22.5	1	22.5	0	22.5	0	2014-08-11	23.5	25	2014-08-12	8.75	555	460	90	82.8829	5	23.5	22.5	1	22.5	0	22.5	0	2014-08-11	23.5	23.8333	2014-08-12	8.41667	8.75	555	481	20	86.67	34	90.2703	90.2703	91.3514
4162		2	20	1	TreatmentC2	26	3	1	23.5	22.5	1	22.5	0	22.5	0	2014-08-12	23.5	24	2014-08-13	8.75	555	510	30	91.8919	15
4162		2	21	1	TreatmentC2	27	3	1	23.5	22.5	1	22.5	0	22.5	0	2014-08-13	23.5	25	2014-08-14	8.75	555	455	90	81.982	10
4162		2	22	1	TreatmentC2	32	4	1	23.5	22.5	1	22.5	0	22.5	0	2014-08-19	23.5	24.5	2014-08-20	8.33333	530	465	60	87.7358	5	23.5	22.5	1	22.5	0	23.5	1	2014-08-19	24.5	24.7833	2014-08-19	8.18333	8.33333	470	420	17	89.36	24	92.3077	94.2308	92.9936
4162		2	23	1	TreatmentC2	33	4	1	23.5	22.5	1	22.5	0	23.1667	0.666667	2014-08-20	24.1667	25	2014-08-21	6.25	365	315	50	86.3014	0	23.5	22.5	1	22.5	0	23.1667	0.666667	2014-08-20	24.1667	24.2333	2014-08-20	6.01667	6.25	365	330	4	90.41	17	95.0413	92.562	91.8033
4162		2	24	1	TreatmentC2	34	4	1	23.5	22.5	1	22.6667	0.166667	22.75	0.0833333	2014-08-21	23.75	25.25	2014-08-22	6.75	420	330	90	78.5714	0	23.5	22.5	1	22.6667	-0.166667	22.75	0.0833333	2014-08-20	23.75	24.5833	2014-08-21	5.5	6.75	420	279	50	66.43	16	74.2857	95	72.1429
4162		2	25	1	TreatmentC2	35	4	1	23.5	22.5	1	22.5	0	22.5	0	2014-08-22	23.5	24.0833	2014-08-23	8.75	555	515	35	92.7928	5	23.5	22.5	1	22.5	0	22.5	0	2014-08-21	23.5	24.05	2014-08-22	8.46667	8.75	555	475	33	85.59	30	87.027	94.0541	90.8108
4163	1	1	1		Baseline	1	0	2								2014-07-12	28	28.1667	2014-07-12	12.5833	515	500	10	97.0874	5								2014-07-12	28	28.2	2014-07-12	12.5667	12.5833	515	445	12	86.41	57	85.9649	88.3041	87.2093
4163	1	1	2		Baseline	2	0	1								2014-07-13	28	28.0833	2014-07-13	7	180	165	5	91.6667	10								2014-07-13	28	28.2833	2014-07-13	6.75	7	180	137	17	76.11	11	95	88.3333	85
4163	1	1	3		Baseline	3	0	1								2014-07-13	17	17.0833	2014-07-14	7.5	870	745	5	85.6322	120								2014-07-13	17	17.05	2014-07-14	7.1	7.5	870
4163	1	1	4		Baseline	4	0	1								2014-07-15	23.5	23.8333	2014-07-15	8	510	250	20	49.0196	240								2014-07-15	27.5	27.7167	2014-07-15	11.0667	11.5	480	372	13	77.5	69	90	81.25	75
4163	1	1	5		Baseline	5	0	1								2014-07-16	24.3333	25	2014-07-16	7.41667	425	355	40	83.5294	30								2014-07-16	24.3333	25.9	2014-07-16	7.31667	7.41667	425	299	94	70.35	26	52.4823	87.234	93.662
4163	1	1	6		Baseline	6	0	1								2014-07-17	25.5	25.8333	2014-07-17	10.5	540	500	20	92.5926	20								2014-07-17	27.5	27.5833	2014-07-17	10.4833	10.5	420	379	5	90.24	35	97.1429	88.5714	88.5714
4163	1	1	7		Baseline	7	0	0
4165	1	2	1		Baseline	1	0	1								2014-07-08	23.6667	24.4167	2014-07-09	10	620	530	45	85.4839	45								2014-07-08	23.6667	24.2	2014-07-09	9.98333	10	620	470	32	75.81	117	76.699	80.5825	80.1932
4165	1	2	2		Baseline	2	0	1								2014-07-09	23.1667	23.8333	2014-07-10	10.5	680	560	40	82.3529	80								2014-07-09	23.1667	23.7	2014-07-10	10.4833	10.5	680	489	32	71.91	158	74.3363	63.7168	84.141
4165	1	2	3		Baseline	3	0	1								2014-07-10	23.8333	24.3333	2014-07-11	7.83333	480	450	30	93.75	0								2014-07-10	23.8333	24.8667	2014-07-11	7.25	7.83333	480	260	62	54.17	123	57.5	63.125	67.5
4165	1	2	4		Baseline	4	0	1								2014-07-11	23.75	24.5833	2014-07-12	9.75	600	520	50	86.6667	30								2014-07-11	23.75	24.8667	2014-07-12	8.48333	9.75	600	346	67	57.67	111	48	72	72
4165	1	2	5		Baseline	5	0	1								2014-07-13	26	26.5	2014-07-13	10.8333	530	470	30	88.6792	30								2014-07-13	26	26.2833	2014-07-13	10.4167	10.8333	530	404	17	76.23	84	73.2955	82.9545	83.6158
4165	1	2	6		Baseline	6	0	2								2014-07-13	23.8333	24.8333	2014-07-14	10.25	625	505	60	80.8	60								2014-07-13	23.8333	25.75	2014-07-14	10	10.25	625	382	115	61.12	113	54.3269	70.6731	84.2105
4165	1	2	7		Baseline	7	0	1								2014-07-15	24	26	2014-07-15	9.33333	560	380	120	67.8571	60								2014-07-15	25	26.4	2014-07-15	9.06667	9.33333	500	294	84	58.8	106	63.8554	71.0843	72.4551
4165		2	8	1	TreatmentC2	10	1	1	22	21	1	21.1333	0.133333	21.4167	0.283333	2014-08-10	22.4167	23.4167	2014-08-11	7.41667	540	450	60	83.3333	30	22	21	1	21.1333	-0.133333	21.4167	0.283333	2014-08-10	22.4167	23.3167	2014-08-11	5.96667	7.41667	540	279	54	51.67	120	66.1111	61.1111	60.5556
4165		2	9	1	TreatmentC2	11	1	1	22	21	1	21.0333	0.0333333	21.5833	0.55	2014-08-11	22.5833	23.0833	2014-08-12	7.58333	540	480	30	88.8889	30	22	21	1	21.0333	-0.0333333	21.5833	0.55	2014-08-11	22.5833	23.1167	2014-08-12	6.56667	7.58333	540	332	32	61.48	115	74.4444	72.2222	64.4444
4165		2	10	1	TreatmentC2	12	1	1	22	21	1	21.1667	0.166667	21.5833	0.416667	2014-08-12	22.5833	23.0833	2014-08-13	8.16667	575	445	30	77.3913	100	22	21	1	21.1667	-0.166667	21.5833	0.416667	2014-08-12	22.5833	22.9333	2014-08-13	7.98333	8.16667	575	406	21	70.61	137	71.2042	73.822	72.3958
4165		2	11	1	TreatmentC2	14	1	1	22	21	1	21	0	21.8333	0.833333	2014-08-14	22.8333	23.6667	2014-08-15	8	550	440	50	80	60	22	21	1	21	0	21.8333	0.833333	2014-08-14	22.8333	23.6167	2014-08-15	7.68333	8	550	381	47	69.27	103	71.0383	72.6776	75
4165		2	12	1	TreatmentC2	17	2	1	22	21	1	21.3333	0.333333	21.75	0.416667	2014-08-17	22.75	23.25	2014-08-18	8.66667	595	535	30	89.916	30	22	21	1	21.3333	-0.333333	21.75	0.416667	2014-08-17	22.75	22.9333	2014-08-18	7.63333	8.66667	595	393	11	66.05	129	65.1515	72.7273	76.8844
4165		2	13	1	TreatmentC2	19	2	1	22	21	1	21.3333	0.333333	21.8333	0.5	2014-08-19	22.8333	23.3333	2014-08-20	8.25	565	535	30	94.6903	0	22	21	1	21.3333	-0.333333	21.8333	0.5	2014-08-19	22.8333	23.0333	2014-08-20	7.46667	8.25	565	428	12	75.75	78	82.9787	82.4468	80.9524
4165		2	14	1	TreatmentC2	20	2	1	22	21	1	21	0	21.8333	0.833333	2014-08-20	22.8333	23.1667	2014-08-21	7.66667	530	465	20	87.7358	45	22	21	1	21	0	21.8333	0.833333	2014-08-20	22.8333	23.3333	2014-08-21	5.76667	7.66667	530	313	30	59.06	73	72.7273	78.4091	66.1017
4165		2	15	1	TreatmentC2	21	2	1	22	21	1	21.25	0.25	21.6667	0.416667	2014-08-21	22.6667	23.1667	2014-08-22	7.66667	540	450	30	83.3333	60	22	21	1	21.25	-0.25	21.6667	0.416667	2014-08-21	22.6667	23.4833	2014-08-22	7.15	7.66667	540	369	49	68.33	91	74.4444	77.7778	69.4444
4165		2	16	1	TreatmentC2	24	3	1	22	21	1	21.25	0.25	22	0.75	2014-08-24	23	24	2014-08-25	8.33333	560	380	60	67.8571	120	22	21	1	21.25	-0.25	22	0.75	2014-08-24	23	23.3667	2014-08-25	8.18333	8.33333	560	399	22	71.25	130	77.4194	60.7527	81.8182
4165		2	17	1	TreatmentC2	25	3	1	22	21	1	21.25	0.25	22.0833	0.833333	2014-08-25	23.0833	23.5833	2014-08-26	8.33333	555	465	30	83.7838	60	22	21	1	21.25	-0.25	22.0833	0.833333	2014-08-25	23.0833	23.7333	2014-08-26	7.05	8.33333	555	338	39	60.9	101	75.6757	74.0541	72.4324
4165		2	18	1	TreatmentC2	26	3	1	22	21	1	21.3333	0.333333	21.75	0.416667	2014-08-26	22.75	23.0833	2014-08-27	8.08333	560	510	20	91.0714	30	22	21	1	21.3333	-0.333333	21.75	0.416667	2014-08-26	22.75	23.0167	2014-08-27	7.15	8.08333	560	380	16	67.86	108	79.5699	68.2796	69.5187
4165		2	19	1	TreatmentC2	27	3	1	22	21	1	21.0833	0.0833333	21.5833	0.5	2014-08-27	22.5833	23.5833	2014-08-28	8.5	595	475	60	79.8319	60	22	21	1	21.0833	-0.0833333	21.5833	0.5	2014-08-27	22.5833	23.9333	2014-08-28	7.98333	8.5	595	373	81	62.69	110	66.6667	71.2121	74.2424
4165		2	20	1	TreatmentC2	28	3	1	22	21	1	21.3333	0.333333	21.8333	0.5	2014-08-28	22.8333	23.5833	2014-08-30	7.5	520	455	45	87.5	20	22	21	1	21.3333	-0.333333	21.8333	0.5	2014-08-28	22.8333	23.45	2014-08-29	7.48333	7.5	520	388	37	74.62	94	76.3006	77.4566	79.3103
4165		2	21	1	TreatmentC2	32	4	1	22	21	1	21	0	21.5	0.5	2014-09-01	22.5	23	2014-09-03	8.5	600	530	30	88.3333	40	22	21	1	21	0	21.5	0.5	2014-09-01	22.5	23.1667	2014-09-02	8.48333	8.5	600	436	40	72.67	123	67.5	76.5	81
4165		2	22	1	TreatmentC2	34	4	1	22	21	1	21.0833	0.0833333	22	0.916667	2014-09-03	23	23.75	2014-09-05	7.58333	515	410	45	79.6117	60	22	21	1	21.0833	-0.0833333	22	0.916667	2014-09-03	23	23.7833	2014-09-04	6.76667	7.58333	515	336	47	65.24	83	70.1754	73.0994	76.1628
4167	1	2	1		Baseline	1	0	2								2014-07-19	25.25	26.25	2014-07-19	10	525	450	60	85.7143	15								2014-07-19	25.25	25.45	2014-07-19	8.95	10	525	421	12	80.19	29	93.1429	88.5714	85.7143
4167	1	2	2		Baseline	2	0	2								2014-07-20	25.25	25.75	2014-07-20	9.91667	520	490	30	94.2308	0								2014-07-20	25.25	25.4	2014-07-20	9.9	9.91667	520	475	9	91.35	35	93.6416	92.4855	89.6552
4167	1	2	3		Baseline	3	0	1								2014-07-20	22.0833	26.0833	2014-07-21	7.25	550	130	240	23.6364	180								2014-07-20	22.0833	22.1833	2014-07-21	7.23333	7.25	550	417	6	75.82	126	48.0874	89.6175	90.2174
4167	1	2	4		Baseline	4	0	1								2014-07-21	22.6	26.6	2014-07-22	7	504	264	240	52.381	0								2014-07-21	22.6	22.6333	2014-07-22	6.61667	7	504	371	2	73.61	108	57.7381	89.2857	80.9524
4167	1	2	5		Baseline	5	0	1								2014-07-22	22.6667	26.1667	2014-07-23	7	500	260	210	52	30								2014-07-22	22.6667	22.7333	2014-07-23	6.98333	7	500	450	4	90	45	87.9518	87.9518	94.6108
4167	1	2	6		Baseline	6	0	1								2014-07-24	24.25	25.25	2014-07-24	7	405	330	60	81.4815	15								2014-07-24	24.25	24.3167	2014-07-24	6.98333	7	405	359	4	88.64	41	91.1111	82.2222	93.3333
4167	1	2	7		Baseline	7	0	1								2014-07-24	22.6	24.6	2014-07-25	7	504	364	120	72.2222	20								2014-07-24	22.5833	22.7667	2014-07-25	6.98333	7	505	451	11	89.31	42	88.6905	91.0714	91.716
4167		2	8	1	TreatmentC2	10	1	1	22	21	1	21	0	21	0	2014-08-17	22	24	2014-08-18	7.5	570	435	120	76.3158	15	22	21	1	21	0	21	0	2014-08-17	22	22.2833	2014-08-18	7.18333	7.5	570	456	17	80	78	84.6561	86.2434	82.0106
4167		2	9	1	TreatmentC2	11	1	1	22	21	1	21	0	21.15	0.15	2014-08-18	22.15	23.15	2014-08-19	7	531	351	60	66.1017	120	22	21	1	21	0	21.15	0.15	2014-08-18	22.15	22.2667	2014-08-19	6.6	7	531	440	7	82.86	60	84.7458	93.7853	71.7514
4167		2	10	1	TreatmentC2	12	1	1	22	21	1	21.0833	0.0833333	21.2167	0.133333	2014-08-19	22.2167	23.2167	2014-08-20	7.25	542	467	60	86.1624	15	22	21	1	21.0833	-0.0833333	21.2167	0.133333	2014-08-19	22.2167	22.5167	2014-08-20	7.05	7.25	542	485	18	89.48	27	88.8889	95	95.0276
4167		2	11	1	TreatmentC2	13	1	1	22	21	1	21.1	0.1	21.3667	0.266667	2014-08-20	22.3667	23.1167	2014-08-21	7.05	521	441	45	84.6449	35	22	21	1	21.1	-0.1	21.3667	0.266667	2014-08-20	22.3667	22.4333	2014-08-21	7.03333	7.05	521	442	4	84.84	74	86.7052	83.815	84.4828
4167		2	12	1	TreatmentC2	14	1	1	22	21	1	21.05	0.05	21.2167	0.166667	2014-08-21	22.2167	23.2167	2014-08-22	7.01667	528	408	60	77.2727	60	22	21	1	21.05	-0.05	21.2167	0.166667	2014-08-21	22.2167	22.4167	2014-08-22	6.96667	7.01667	528	453	12	85.8	60	84.0909	85.7955	92.6136
4167		2	13	1	TreatmentC2	17	2	1	22	21	1	21	0	21	0	2014-08-24	22	26.5	2014-08-25	8	600	330	270	55	0
4167		2	14	1	TreatmentC2	18	2	1	22	21	1	21.2	0.2	21.5667	0.366667	2014-08-25	22.5667	23.5667	2014-08-26	7	506	401	60	79.249	45	22	21	1	21.2	-0.2	21.5667	0.366667	2014-08-25	22.5667	22.5667	2014-08-26	6.85	7	506	449	0	88.74	48	86.1446	91.5663	92.7711
4167		2	15	1	TreatmentC2	19	2	1	22	21	1	21.05	0.05	21.5	0.45	2014-08-26	22.5	24.5	2014-08-27	7	510	330	120	64.7059	60	22	21	1	21.05	-0.05	21.5	0.45	2014-08-26	22.5	22.5167	2014-08-27	6.91667	7	510	443	1	86.86	61	84.7059	91.1765	85.2941
4167		2	16	1	TreatmentC2	20	2	1	22	21	1	21.2833	0.283333	21.5667	0.283333	2014-08-27	22.5667	23.5667	2014-08-28	7.05	509	406	60	79.7642	43	22	21	1	21.2833	-0.283333	21.5667	0.283333	2014-08-27	22.5667	22.5833	2014-08-28	7.03333	7.05	509	443	1	87.03	64	85.2071	92.3077	84.1176
4167		2	17	1	TreatmentC2	21	2	1	22	21	1	21.1167	0.116667	21.05	-0.0666667	2014-08-28	22.05	24.05	2014-08-29	7.25	552	432	120	78.2609	0	22	21	1	21.1167	-0.116667	21.05	-0.0666667	2014-08-28	22.05		2014-08-29	7.23333	7.25	552
4167		2	18	1	TreatmentC2	25	3	1	22	21	1	21	0	21.1167	0.116667	2014-09-01	22.1167	22.8667	2014-09-02	7.25	548	503	45	91.7883	0	22	21	1	21	0	21.1167	0.116667	2014-09-01	22.1167	22.3167	2014-09-02	7.23333	7.25	548	468	12	86.03	63	81.768	91.7127	86.1878
4167		2	19	1	TreatmentC2	26	3	1	22	21	1	21.1167	0.116667	21.9	0.783333	2014-09-02	22.9	23.4	2014-09-03	7.33333	506	476	30	94.0711	0	22	21	1	21.1167	-0.116667	21.9	0.783333	2014-09-02	22.9	22.9	2014-09-03	7.26667	7.33333	506	457	0	90.32	45	89.2857	91.0714	91.716
4167		2	20	1	TreatmentC2	28	3	1	22	21	1	21.05	0.05	21.5667	0.516667	2014-09-04	22.5667	23.0667	2014-09-05	7.25	521	461	30	88.4837	30	22	21	1	21.05	-0.05	21.5667	0.516667	2014-09-04	22.5667	22.6167	2014-09-05	6.58333	7.25	521	442	3	84.84	36	85.5491	95.3757	87.931
4167		2	21	1	TreatmentC2	31	4	1	22	21	1	21.2833	0.283333	22.1333	0.85	2014-09-07	23.1333	23.6333	2014-09-08	7	472	442	30	93.6441	0	22	21	1	21.2833	-0.283333	22.1333	0.85	2014-09-07	23.1333	23.3333	2014-09-08	6.93333	7	472	408	12	86.44	48	88.535	80.2548	92.4051
4167		2	22	1	TreatmentC2	32	4	1	22	21	1	21.0667	0.0666667	21.55	0.483333	2014-09-08	22.55	23.05	2014-09-09	7.75	552	342	30	61.9565	180	22	21	1	21.0667	-0.0666667	21.55	0.483333	2014-09-08	22.55	22.55	2014-09-09	7.73333	7.75	552	443	0	80.69	105	87.9121	64.2857	90.7104
4167		2	23	1	TreatmentC2	35	4	1	22	21	1	21.05	0.05	21.3833	0.333333	2014-09-11	22.3833	22.55	2014-09-12	7.5	547	537	10	98.1718	0	22	21	1	21.05	-0.05	21.3833	0.333333	2014-09-11	22.3833	22.5833	2014-09-12	7.36667	7.5	547	472	12	86.29	55	83.3333	91.1111	87.8453
4168	1	1	1		Baseline	1	0	0
4168	1	1	2		Baseline	2	0	2								2014-07-27	24	24.0833	2014-07-27	6.5	390	370	5	94.8718	15								2014-07-27	24	24.9833	2014-07-27	8.75	9.5	570	408	59	71.58	58	68.9474	85.7895	82.1053
4168	1	1	3		Baseline	3	0	1								2014-07-27	20	20.0833	2014-07-28	7	660	650	5	98.4848	5								2014-07-27	20	20	2014-07-28	6.81667	7	660	579	0	87.73	70	88.6364	90.4545	87.2727
4168	1	1	4		Baseline	4	0	1								2014-07-28	22.8333	23.5833	2014-07-29	7.66667	530	480	45	90.566	5								2014-07-28	22.8333	23.2167	2014-07-29	7.48333	7.66667	530	409	23	77.17	87	80.1136	84.0909	79.096
4168	1	1	5		Baseline	5	0	2								2014-07-29	23.5	23.75	2014-07-30	7.83333	500	480	15	96	5								2014-07-29	23.5	23.7	2014-07-30	7.78333	7.83333	500	413	12	82.6	72	87.9518	85.5422	80.8383
4168	1	1	6		Baseline	6	0	2								2014-07-30	23.6667	24.1667	2014-07-31	7.83333	490	455	30	92.8571	5								2014-07-30	23.6667	23.8	2014-07-31	7.48333	7.83333	490	393	8	80.2	68	80.9816	80.9816	89.0244
4168	1	1	7		Baseline	7	0	1								2014-07-31	23.25	23.75	2014-08-01	7.5	495	455	30	91.9192	10								2014-07-31	23.25	23.25	2014-08-01	7.38333	7.5	495	436	0	88.08	52	87.2727	91.5152	87.8788
4168		1	8	1	TreatmentC2	11	1	1	22	21	1	21	0	21.5	0.5	2014-08-18	22.5	22.6667	2014-08-19	7.66667	550	535	10	97.2727	5	22	21	1	21	0	21.5	0.5	2014-08-18	22.5	23.5167	2014-08-19	7.61667	7.66667	550	443	61	80.55	43	68.306	91.2568	89.1304
4168		1	9	1	TreatmentC2	13	1	1	22	21	1	21.3333	0.333333	21.75	0.416667	2014-08-20	22.75	23.0833	2014-08-21	7.66667	535	510	20	95.3271	5	22	21	1	21.3333	-0.333333	21.75	0.416667	2014-08-20	22.75	23.6167	2014-08-21	7.18333	7.66667	535	406	52	75.89	48	74.1573	89.8876	82.6816
4168		1	10	1	TreatmentC2	15	2	1	22	21	1	21	0	22	1	2014-08-22	23	23.3333	2014-08-23	7.5	510	485	20	95.098	5	22	21	1	21	0	22	1	2014-08-22	23	23.5667	2014-08-23	7	7.5	510	386	34	75.69	60	85.2941	87.6471	78.2353
4168		1	11	1	TreatmentC2	18	2	1	22	21	1	21.5	0.5	21.6667	0.166667	2014-08-25	22.6667	23.1667	2014-08-26	8.5	590	555	30	94.0678	5	22	21	1	21.5	-0.5	21.6667	0.166667	2014-08-25	22.6667		2014-08-26	8.48333	8.5	590
4168		1	12	1	TreatmentC2	19	2	1	22	21	1	21.3333	0.333333	22	0.666667	2014-08-26	23	23.8333	2014-08-27	8.5	570	500	50	87.7193	20	22	21	1	21.3333	-0.333333	22	0.666667	2014-08-26	23	23.5667	2014-08-27	8.35	8.5	570	447	34	78.42	80	81.0526	84.2105	78.4211
4168		1	13	1	TreatmentC2	20	2	1	22	21	1	21	0	21.5	0.5	2014-08-27	22.5	23.5	2014-08-28	7.5	540	480	60	88.8889	0
4168		1	14	1	TreatmentC2	21	2	1	22	21	1	21	0	21.5	0.5	2014-08-28	22.5	23.1667	2014-08-29	7.5	540	460	40	85.1852	40	22	21	1	21	0	21.5	0.5	2014-08-28	22.5	23.05	2014-08-29	7.2	7.5	540	412	33	76.3	77	78.8889	87.7778	75.5556
4168		1	15	1	TreatmentC2	25	3	1	22	21	1	21	0	21	0	2014-09-01	22	22.25	2014-09-02	8.5	630	610	15	96.8254	5	22	21	1	21	0	21	0	2014-09-01	22	22.2167	2014-09-02	7.86667	8.5	630	510	13	80.95	69	88.0952	84.7619	75.2381
4168		1	16	1	TreatmentC2	26	3	1	22	21	1	21.1667	0.166667	21	-0.166667	2014-09-02	22	22.5	2014-09-03	8.66667	640	590	30	92.1875	20	22	21	1	21.1667	-0.166667	21	-0.166667	2014-09-02	22	22.5333	2014-09-03	8.63333	8.66667	640	556	32	86.88	50	81.6901	91.0798	93.4579
4168		1	17	1	TreatmentC2	27	3	1	22	21	1	21.0833	0.0833333	21.3333	0.25	2014-09-03	22.3333	23.8333	2014-09-04	9.33333	660	480	90	72.7273	90	22	21	1	21.0833	-0.0833333	21.3333	0.25	2014-09-03	22.3333	23.1833	2014-09-04	9.03333	9.33333	660	513	51	77.73	78	81.8182	79.0909	85.9091
4168		1	18	1	TreatmentC2	29	4	1	22	21	1	21	0	21	0	2014-09-05	22	24.3333	2014-09-06	8.33333	620	470	140	75.8065	10	22	21	1	21	0	21	0	2014-09-05	22	22.1333	2014-09-06	8.16667	8.33333	620	511	8	82.42	91	73.7864	90.7767	86.9565
4168		1	19	1	TreatmentC2	34	4	1	22	21	1	21	0	21.6667	0.666667	2014-09-10	22.6667	24.1667	2014-09-11	8.5	590	490	90	83.0508	10	22	21	1	21	0	21.6667	0.666667	2014-09-10	22.6667	23.6	2014-09-11	7.96667	8.5	590	446	56	75.59	56	79.0816	83.6735	89.8477
4168		1	20		TreatmentC2	14	1																			22	21	1	21.1667	-0.166667	21.6667	0.5	2014-08-21	22.6667	23.5167	2014-08-22	7.71667	8.16667	570	449	51	78.77	43	83.6842	91.5789	86.3158
4171	1	1	1		Baseline	1	0	1								2014-07-16	23.6667	24.25	2014-07-17	7.33333	460	410	35	89.1304	15								2014-07-16	23.6667	23.9167	2014-07-17	7.21667	7.33333	460	375	15	81.52	63	86.2745	84.9673	78.5714
4171	1	1	2		Baseline	2	0	1								2014-07-17	23	24.0833	2014-07-18	7.25	495	420	65	84.8485	10								2014-07-17	23	23.3167	2014-07-18	7.13333	7.25	495	384	19	77.58	85	83.0303	78.7879	80.6061
4171	1	1	3		Baseline	3	0	1								2014-07-18	22.75	23.25	2014-07-19	8.5	585	545	30	93.1624	10								2014-07-18	22.75	23	2014-07-19	8.06667	8.5	585	448	15	76.58	96	78.9744	80	78.4615
4171	1	1	4		Baseline	4	0	2								2014-07-20	24.25	24.75	2014-07-20	9	525	485	30	92.381	10								2014-07-20	24.25	24.7	2014-07-20	8.61667	9	525	386	27	73.52	89	77.1429	78.8571	69.1429
4171	1	1	5		Baseline	5	0	2								2014-07-20	23.1667	23.5	2014-07-21	7.25	485	440	20	90.7216	25								2014-07-20	23.1667	23.4167	2014-07-21	6.53333	7.25	485	349	15	71.96	78	73.2919	85.0932	77.7778
4171	1	1	6		Baseline	6	0	2								2014-07-21	23.1667	23.4167	2014-07-22	7.25	485	470	15	96.9072	0								2014-07-21	23.1667	23.1667	2014-07-22	6.98333	7.33333	490	374	0	76.33	95	84.6626	77.3006	74.3902
4171	1	1	7		Baseline	7	0	0																									2014-07-22	23.3333	23.3333	2014-07-23	6.81667	7.25	475	392	0	82.53	57	85.443	87.9747	79.8742
4171		1	8	1	TreatmentC2	10	1	1	22	21	1	21	0	21.25	0.25	2014-08-17	22.25	23	2014-08-18	7	525	420	45	80	60	22	21	1	21	0	21.25	0.25	2014-08-17	22.25	22.6667	2014-08-18	6.46667	7	525	373	25	71.05	95	78.2857	77.1429	77.7143
4171		1	9	1	TreatmentC2	11	1	1	22	21	1	21	0	21.25	0.25	2014-08-18	22.25	23.75	2014-08-19	7	525	415	90	79.0476	20	22	21	1	21	0	21.25	0.25	2014-08-18	22.25	22.4	2014-08-19	6.98333	7	525	431	9	82.1	84	77.1429	87.4286	81.7143
4171		1	10	1	TreatmentC2	12	1	1	22	21	1	21	0	21.25	0.25	2014-08-19	22.25	22.75	2014-08-20	7	525	475	30	90.4762	20	22	21	1	21	0	21.25	0.25	2014-08-19	22.25	22.7	2014-08-20	6.66667	7	525	391	27	74.48	87	77.7143	81.7143	84
4171		1	11	1	TreatmentC2	13	1	1	22	21	1	21	0	21.1667	0.166667	2014-08-20	22.1667	22.9167	2014-08-21	7.16667	540	485	45	89.8148	10	22	21	1	21	0	21.1667	0.166667	2014-08-20	22.1667	22.25	2014-08-21	6.91667	7.16667	540	438	5	81.11	82	79.4444	86.6667	80.5556
4171		1	12	1	TreatmentC2	14	1	2	22	21	1	21	0	21	0	2014-08-21	22	22.75	2014-08-22	4.75	405	360	45	88.8889	0	22	21	1	21	0	21	0	2014-08-21	22	22.3833	2014-08-22	4.63333	4.75	405	317	23	78.27	58	78.5185	84.4444	84.4444
4171		1	13	1	TreatmentC2	16	2	2	22	21	1	21	0	21	0	2014-08-23	22	22.5	2014-08-24	7.75	585	550	30	94.0171	5	22	21	1	21	0	21	0	2014-08-23	22	22.0667	2014-08-24	7.55	7.75	585	481	4	82.22	88	87.6923	82.5641	78.9744
4171		1	14	1	TreatmentC2	17	2	1	22	21	1	21	0	21.1667	0.166667	2014-08-24	22.1667	22.6667	2014-08-25	7.16667	540	500	30	92.5926	10	22	21	1	21	0	21.1667	0.166667	2014-08-24	22.1667	22.1667	2014-08-25	6.88333	7.16667	540	421	0	79.28	93	83.5227	83.0508	75.7062
4171		1	15	1	TreatmentC2	18	2	1	22	21	1	21	0	21.4167	0.416667	2014-08-25	22.4167	23.5833	2014-08-26	7.33333	535	420	70	78.5047	45	22	21	1	21	0	21.4167	0.416667	2014-08-25	22.4167	22.4167	2014-08-26	6.78333	7.33333	535	411	0	76.82	91	83.7079	86.5169	70.9497
4171		1	16	1	TreatmentC2	19	2	1	22	21	1	21	0	21.3333	0.333333	2014-08-26	22.3333	23	2014-08-27	7.16667	530	485	40	91.5094	5	22	21	1	21	0	21.3333	0.333333	2014-08-26	22.3333	23.1167	2014-08-27	6.6	7.16667	530	376	47	70.94	73	86.3636	80.1136	77.9661
4171		1	17	1	TreatmentC2	20	2	1	22	21	1	21	0	21.5	0.5	2014-08-27	22.5	23.25	2014-08-28	7.16667	520	460	45	88.4615	15	22	21	1	21	0	21.5	0.5	2014-08-27	22.5	22.5167	2014-08-28	6.96667	7.16667	520	415	1	79.81	92	86.1272	82.0809	74.1379
4171		1	18	1	TreatmentC2	24	3	1	22	21	1	21	0	21	0	2014-08-31	22	22.75	2014-09-01	7.16667	550	490	45	89.0909	15	22	21	1	21	0	21	0	2014-08-31	22	23.3833	2014-09-01	6.88333	7.16667	550	369	83	67.09	81	75.9563	80.3279	78.2609
4171		1	19	1	TreatmentC2	25	3	1	22	21	1	21	0	21	0	2014-09-01	22	22.75	2014-09-02	7.25	555	500	45	90.0901	10	22	21	1	21	0	21	0	2014-09-01	22	22	2014-09-02	7.13333	7.25	555	455	0	81.98	93	82.1622	85.9459	78.9189
4171		1	20	1	TreatmentC2	26	3	1	22	21	1	21	0	21.25	0.25	2014-09-02	22.25	22.25	2014-09-03	7.16667	535				0	22	21	1	21	0	21.25	0.25	2014-09-02	22.25	22.3667	2014-09-03	7	7.16667	535	415	7	77.57	103	82.5843	83.1461	70.9497
4171		1	21	1	TreatmentC2	27	3	1	22	21	1	21	0	21	0	2014-09-03	22	22.75	2014-09-04	7.25	555	510	45	91.8919	0	22	21	1	21	0	21	0	2014-09-03	22	22.3667	2014-09-04	7.03333	7.25	555	425	22	76.58	95	81.0811	87.027	71.3514
4171		1	22	1	TreatmentC2	28	3	1	22	21	1	21	0	21.4167	0.416667	2014-09-04	22.4167	23.9167	2014-09-05	7.33333	535	415	90	77.5701	30	22	21	1	21	0	21.4167	0.416667	2014-09-04	22.4167	22.4167	2014-09-05	7.16667	7.33333	535	423	0	79.07	102	76.4045	85.9551	74.8603
4171		1	23	1	TreatmentC2	30	4	2	22	21	1	21	0	21.25	0.25	2014-09-06	22.25	22.75	2014-09-07	7.58333	560	525	30	93.75	5	22	21	1	21	0	21.25	0.25	2014-09-06	22.25	22.3	2014-09-07	6.98333	7.58333	560	442	3	78.93	79	83.6957	82.1622	83.871
4171		1	24	1	TreatmentC2	31	4	1	22	21	1	21	0	21.1667	0.166667	2014-09-07	22.1667	22.6667	2014-09-08	7.16667	540	505	30	93.5185	5	22	21	1	21	0	21.1667	0.166667	2014-09-07	22.1667	22.85	2014-09-08	6.46667	7.16667	540	382	41	70.74	75	82.2222	84.4444	75.5556
4171		1	25	1	TreatmentC2	32	4	1	22	21	1	21	0	21.3333	0.333333	2014-09-08	22.3333	22.9167	2014-09-09	7.08333	525	445	35	84.7619	45	22	21	1	21	0	21.3333	0.333333	2014-09-08	22.3333	22.9	2014-09-09	6.28333	7.08333	525	341	34	64.95	102	81.7143	68.5714	73.1429
4171		1	26	1	TreatmentC2	33	4	1	22	21	1	21	0	21.3333	0.333333	2014-09-09	22.3333	22.75	2014-09-10	7.25	535	510	25	95.3271	0	22	21	1	21	0	21.3333	0.333333	2014-09-09	22.3333	22.7333	2014-09-10	6.9	7.25	535	401	24	74.95	89	85.3933	78.0899	78.7709
4171		1	27	1	TreatmentC2	34	4	1	22	21	1	21	0	21.1667	0.166667	2014-09-10	22.1667	23.1667	2014-09-11	7.25	545	475	60	87.156	10	22	21	1	21	0	21.1667	0.166667	2014-09-10	22.1667	22.2	2014-09-11	7.06667	7.25	545	431	2	79.08	101	81.2155	84.5304	74.7253
4178	1	2	1		Baseline	1	0	1								2014-08-08	26	26.1667	2014-08-08	6.5	270	260	10	96.2963	0								2014-08-08	26	26.0167	2014-08-08	5.98333	6	240	227	1	94.58	11	97.5	91.25	95
4178	1	2	2		Baseline	2	0	2								2014-08-09	25.5	25.6667	2014-08-09	8.5	420	395	10	94.0476	15								2014-08-09	25.5	25.6167	2014-08-09	8.26667	8.5	420	372	7	88.57	27	95	93.5714	80.7143
4178	1	2	3		Baseline	3	0	1								2014-08-10	24.5	24.5833	2014-08-10	8.5	480	460	5	95.8333	15								2014-08-10	24.5	24.5	2014-08-10	8.48333	8.5	480	430	0	89.58	49	95	91.25	83.125
4178	1	2	4		Baseline	4	0	0																									2014-08-11	24.5	24.5	2014-08-11	8.48333	8.5	480	424	0	88.33	55	91.875	85.625	88.125
4178	1	2	5		Baseline	5	0	1								2014-08-12	22.5	24.5	2014-08-12	9	630	450	120	71.4286	60								2014-08-12	25	25.3333	2014-08-12	8.76667	9	480	376	20	78.33	70	72.5	91.25	83.125
4178	1	2	6		Baseline	6	0	1								2014-08-12	24.5	24.6667	2014-08-13	9	510	455	10	89.2157	45								2014-08-12	23	23.0667	2014-08-13	10.35	10.5	690
4178	1	2	7		Baseline	7	0	1								2014-08-14	25.5	25.5833	2014-08-14	9	450	415	5	92.2222	30								2014-08-14	25.5	25.5667	2014-08-14	10.2833	10.5	540
4178		2	8	2	TreatmentC2	8	1	2	21	20	1	20.3333	0.333333	20.25	-0.0833333	2014-08-29	21.25	22.75	2014-08-30	8	645	495	90	76.7442	60
4178		2	9	2	TreatmentC2	11	1	1	21	20	1	20.1167	0.116667	20	-0.116667	2014-09-01	21	22.5	2014-09-02	8.5	690	540	90	78.2609	60
4178		2	10	2	TreatmentC2	13	1	1	21	20	1	20	0	20.5	0.5	2014-09-03	21.5	22.5	2014-09-04	8.75	675	525	60	77.7778	90
4178		2	11	2	TreatmentC2	14	1	1	21	20	1	20.0833	0.0833333	20	-0.0833333	2014-09-04	21	23	2014-09-05	8.5	690	540	120	78.2609	30
4178		2	12	2	TreatmentC2	15	2	2	21	20	1	20.1667	0.166667	20	-0.166667	2014-09-05	21	22.5	2014-09-06	8	660	540	90	81.8182	30
4178		2	13	2	TreatmentC2	18	2	1	21	20	1	20.1667	0.166667	20	-0.166667	2014-09-08	21	21.75	2014-09-09	8.5	690	630	45	91.3043	15
4178		2	14	2	TreatmentC2	20	2	2	21	20	1	20	0	20	0	2014-09-10	21	22	2014-09-11	7	600	525	60	87.5	15
4178		2	15	2	TreatmentC2	21	2	2	21	20	1	20	0	20	0	2014-09-11	21	21.75	2014-09-12	7.25	615	555	45	90.2439	15
4178		2	16	2	TreatmentC2	22	3	2	21	20	1	19.8333	-0.166667	20	0.166667	2014-09-12	21	21.5	2014-09-13	6.75	585	540	30	92.3077	15
4178		2	17	2	TreatmentC2	25	3	2	21	20	1	20.0833	0.0833333	20	-0.0833333	2014-09-15	21	21.5	2014-09-16	6.75	585	550	30	94.0171	5
4178		2	18	2	TreatmentC2	26	3	1	21	20	1	20.1667	0.166667	20	-0.166667	2014-09-16	21	21.5	2014-09-17	6.5	570	540	30	94.7368	0
4178		2	19	2	TreatmentC2	27	3	1	21	20	1	20	0	19.75	-0.25	2014-09-17	20.75	21	2014-09-18	6.16667	565	550	15	97.3451	0
4178		2	20	2	TreatmentC2	28	3	1	21	20	1	19.9167	-0.0833333	20	0.0833333	2014-09-18	21	21.5	2014-09-19	6	540	500	30	92.5926	10
4178		2	21	2	TreatmentC2	29	4	2	21	20	1	20	0	20.5	0.5	2014-09-19	21.5	21.6667	2014-09-20	6	510	495	10	97.0588	5
4178		2	22	2	TreatmentC2	32	4	2	21	20	1	20.0833	0.0833333	20	-0.0833333	2014-09-22	21	21.3333	2014-09-23	5.5	510	480	20	94.1176	10
4178		2	23	2	TreatmentC2	33	4	1	21	20	1	20	0	20	0	2014-09-23	21	21.25	2014-09-24	5	480	455	15	94.7917	10
4178		2	24	2	TreatmentC2	34	4	1	21	20	1	20	0	20	0	2014-09-24	21	21.25	2014-09-25	5.5	510	480	15	94.1176	15
5001	1	1	1		Baseline	1	0	1								2013-08-13	23	23.6667	2013-08-13	8	540	470	40	87.037	30								2013-08-13	23	23.0833	2013-08-13	7.5	8	540	425	5	78.7	80	90	85	70.5556
5001	1	1	2		Baseline	2	0	1								2013-08-14	23.6667	24.6667	2013-08-15	8	500	440	60	88	0								2013-08-14	23.6667	24.2333	2013-08-15	7.45	8	500	371	34	74.2	62	77.1084	81.3253	79.0419
5001	1	1	3		Baseline	3	0	1								2013-08-15	23	23	2013-08-15	7	480	420	0	87.5	60								2013-08-15	23	23.4167	2013-08-15	6.68333	7	480	407	25	84.79	29	92.5	91.25	82.5
5001	1	1	4		Baseline	4	0	2								2013-08-16	23.5	24	2013-08-17	10	630	600	30	95.2381	0								2013-08-16	23.5	24.0667	2013-08-17	9.8	10	630	509	34	80.79	75	87.1429	86.6667	80.9524
5001	1	1	5		Baseline	5	0	2								2013-08-18	24.5	26.5	2013-08-18	11	630	510	120	80.9524	0								2013-08-18	24.5	24.8	2013-08-18	10.8667	11	630	497	18	78.89	107	76.6667	86.1905	79.0476
5001	1	1	6		Baseline	6	0	1								2013-08-19	24	24.1667	2013-08-19	10	600	590	10	98.3333	0								2013-08-19	24.5	26.1	2013-08-19	8.93333	10	570	353	96	61.93	57	64.2105	90	57.3684
5001	1	1	7		Baseline	7	0	2								2013-08-19	23.5	24.5	2013-08-20	7	450	390	60	86.6667	0								2013-08-19	23.5	24.6833	2013-08-20	6.95	7	450	324	71	72	52	62	89.3333	78
5003	1	1	1		Baseline	1	0	2								2013-09-09	23.75	24.75	2013-09-10	9.5	585	505	60	86.3248	20								2013-09-09	23.75	24.1333	2013-09-10	9.48333	9.5	585	496	23	84.79	65	78.4615	89.7436	88.2051
5003	1	1	2		Baseline	2	0	2								2013-09-11	24.5	26	2013-09-11	10.5	600	480	90	80	30								2013-09-11	24.5	24.85	2013-09-11	9.98333	10.5	600	497	21	82.83	51	87	90	80
5003	1	1	3		Baseline	3	0	1								2013-09-12	24.75	26.25	2013-09-12	7.75	420	310	90	73.8095	20								2013-09-12	24.75	25.5833	2013-09-12	7.73333	7.75	420	350	50	83.33	19	77.8571	96.4286	94.2857
5003	1	1	4		Baseline	4	0	1								2013-09-12	23.6667	24.1667	2013-09-13	12.5	770	720	30	93.5065	20								2013-09-12	23.6667	23.8333	2013-09-13	12.4	12.5	770	686	10	89.09	68	89.8438	91.4062	87.1595
5003	1	1	5		Baseline	5	0	1								2013-09-14	24.75	25.75	2013-09-14	12.3333	695	555	60	79.8561	80								2013-09-14	24.75	25.3333	2013-09-14	12.2333	12.3333	695	585	35	84.17	69	79.6537	91.7749	86.6379
5003	1	1	6		Baseline	6	0	2								2013-09-15	25.75	26.75	2013-09-15	12.25	630	540	60	85.7143	30								2013-09-15	25.75	25.7833	2013-09-15	12.2333	12.25	630	558	2	88.57	69	87.1429	90.4762	88.5714
5003	1	1	7		Baseline	7	0	2								2013-09-16	26	27.5	2013-09-16	11	540	390	90	72.2222	60								2013-09-16	26	27.1333	2013-09-16	10.9833	11	540	436	68	80.74	35	68.8889	91.1111	90.5556
5003		1	8	1	TreatmentC2	10	1	1	24	23	1	23	0	23	0	2013-10-17	24	25	2013-10-17	8.25	495	405	60	81.8182	30	24	23	1	23	0	23	0	2013-10-17	24	24.1167	2013-10-17	8.23333	8.25	495	406	7	82.02	81	72.7273	87.8788	85.4545
5003		1	9	1	TreatmentC2	11	1	2	24	23	1	23	0	23	0	2013-10-18	24	24.5	2013-10-18	8	480	440	30	91.6667	10	24	23	1	23	0	23	0	2013-10-18	24	24.6167	2013-10-18	7.98333	8	480	415	37	86.46	27	77.5	93.75	91.875
5003		1	10	1	TreatmentC2	12	1	2	24	23	1	23	0	23.0833	0.0833333	2013-10-19	24.0833	25.5833	2013-10-19	8.25	490	245	90	50	155	24	23	1	23	0	23.0833	0.0833333	2013-10-19	24.0833	19	2013-10-19	8.23333	8.25	490	369	28	75.31	92	63.8037	87.7301	87.1951
5003		1	11	1	TreatmentC2	13	1	2	24	23	1	23	0	23	0	2013-10-20	24	27.3333	2013-10-20	11.75	705	405	200	57.4468	100	24	23	1	23	0	23	0	2013-10-20	24	24.55	2013-10-20	11.6	11.75	705	538	52	76.31	106	65.1064	88.5106	86.8085
5003		1	12	1	TreatmentC2	14	1	2	24	23	1	23	0	23	0	2013-10-21	24	26.5	2013-10-21	10	600	420	150	70	30	24	23	1	23	0	24	1	2013-10-21	25	24.8667	2013-10-21	9.73333	10	540	432	33	80	59	73.8889	92.2222	81.1111
5003		1	13	1	TreatmentC2	17	2	1	24	23	1	23	0	23.0833	0.0833333	2013-10-24	24.0833	25.0833	2013-10-24	8	475	395	60	83.1579	20	24	23	1	23	0	23.0833	0.0833333	2013-10-24	24.0833	24.25	2013-10-24	7.98333	8	475	378	56	79.58	40	63.2911	94.3038	90.566
5003		1	14	1	TreatmentC2	18	2	1	24	23	1	23	0	23	0	2013-10-25	24	24.75	2013-10-25	9	540	465	45	86.1111	30	24	23	1	23	0	23	0	2013-10-25	24	25.0167	2013-10-25	8.95	9	540	456	14	84.44	67	77.7778	91.1111	88.3333
5003		1	15	1	TreatmentC2	20	2	2	24	23	1	23	0	23.8333	0.833333	2013-10-27	24.8333	25.3333	2013-10-27	10.75	595	535	30	89.916	30	24	23	1	23	0	23.8333	0.833333	2013-10-27	24.8333	25.4667	2013-10-27	10.7333	10.75	595	494	49	83.03	51	82.3232	92.9293	86.9347
5003		1	16	1	TreatmentC2	21	2	1	24	23	1	23	0	23.1667	0.166667	2013-10-28	24.1667	25.1667	2013-10-28	10.5	620	530	60	85.4839	30
5003		1	17	1	TreatmentC2	23	3	1	24	23	1	23	0	23.0833	0.0833333	2013-10-30	24.0833	24.5833	2013-10-30	11	655	585	30	89.313	40
5003		1	18	1	TreatmentC2	24	3	1	24	23	1	23	0	23	0	2013-10-31	24	25.5	2013-10-31	7	420	270	90	64.2857	60	24	23	1	23	0	23	0	2013-10-31	24	25.8667	2013-10-31	6.86667	7	420	300	83	71.43	29	55	93.5714	87.8571
5003		1	19	1	TreatmentC2	25	3	1	24	23	1	23	0	23	0	2013-11-01	24	24.5	2013-11-01	8	480	430	30	89.5833	20	24	23	1	23	0	23	0	2013-11-01	24	25.3833	2013-11-01	7.95	8	480	419	18	87.29	40	86.875	91.25	91.25
5003		1	20	1	TreatmentC2	29	4	1	24	23	1	23	0	23	0	2013-11-05	24	24.5	2013-11-05	12	720	670	30	93.0556	20	24	23	1	23	0	23	0	2013-11-05	24	24.85	2013-11-05	13.7833	14	840	742	15	88.33	70	87.8571	90.7143	87.8571
5003		1	21	1	TreatmentC2	30	4	2	24	23	1	23	0	23.0833	0.0833333	2013-11-06	24.0833	25.0833	2013-11-06	11.5	685	580	60	84.6715	45
5003		1	22	1	TreatmentC2	31	4	1	24	23	1	23	0	23.1667	0.166667	2013-11-07	24.1667	26.6667	2013-11-07	12	710	540	150	76.0563	20
5003		1	23	1	TreatmentC2	32	4	1	24	23	1	23	0	23.0833	0.0833333	2013-11-08	24.0833	24.4167	2013-11-08	11	655	605	20	92.3664	30
5003		1	24	1	TreatmentC2	33	4	1	24	23	1	23	0	23	0	2013-11-09	24	25	2013-11-09	11	660	555	60	84.0909	45
5004	1	2	1		Baseline	1	0	2								2013-08-12	24	24.3333	2013-08-13	7	420	400	20	95.2381	0								2013-08-12	23	23.15	2013-08-13	4.78333	5	360	286	9	79.44	52	77.5	83.3333	86.6667
5004	1	2	2		Baseline	2	0	1								2013-08-13	23	23.5	2013-08-14	7	480	450	30	93.75	0								2013-08-13	23	23.4167	2013-08-14	8.48333	8.5	570	479	25	84.04	65	78.4211	93.1579	86.3158
5004	1	2	3		Baseline	3	0	1								2013-08-15	23	23.3333	2013-08-15	7	480	460	20	95.8333	0								2013-08-15	25	25.3	2013-08-15	6.98333	7	360	324	18	90	17	82.5	94.1667	97.5
5004	1	2	4		Baseline	4	0	1								2013-08-15	25	25.5	2013-08-16	7	360	330	30	91.6667	0								2013-08-15	22	22.3333	2013-08-16	9.05	10	720	510	20	71.13	130	81.59	74.1525	74.8954
5004	1	2	5		Baseline	5	0	2								2013-08-16	25.5	26	2013-08-17	10	510	480	30	94.1176	0
5004	1	2	6		Baseline	6	0	1								2013-08-18	24.5	26.1667	2013-08-18	10.5	600	500	100	83.3333	0								2013-08-18	24.5	28.4833	2013-08-18	10.4833	10.5	600	326	239	54.33	34	3	72.5	92
5004	1	2	7		Baseline	7	0	2								2013-08-19	25.5	26.1667	2013-08-19	11	570	530	40	92.9825	0								2013-08-19	25.5	25.5	2013-08-19	9.25	11	570	403	0	70.7	62	89.4737	83.1579	60.5263
5005	1	1	1		Baseline	1	0	2								2013-08-13	26.5	26.5	2013-08-13	10.75	495	495	0	100	0								2013-08-13	26.5	27.7	2013-08-13	10.4833	10.75	495	310	72	62.63	97	47.8788	78.1818	65.4545
5005	1	1	2		Baseline	2	0	2								2013-08-14	25.5	26.5	2013-08-14	10.5	540	480	60	88.8889	0								2013-08-14	25.5	26.2	2013-08-14	10.0833	10.5	540	374	42	69.26	99	67.2222	68.3333	81.6667
5005	1	1	3		Baseline	3	0	2								2013-08-15	22	26	2013-08-15	10.5	750	510	240	68	0								2013-08-15	25.5	25.85	2013-08-15	10.4333	10.5	540	389	21	72.04	126	77.7778	73.8889	67.2222
5005	1	1	4		Baseline	4	0	2								2013-08-16	22	25.1667	2013-08-16	10.5	750	560	190	74.6667	0								2013-08-16	24	24.3167	2013-08-16	10.4833	10.5	630	432	19	68.57	178	74.2857	62.8571	70
5005	1	1	5		Baseline	5	0	2								2013-08-17	23.5	23.5	2013-08-17	10.5	660	660	0	100	0								2013-08-17	24.5	24.9167	2013-08-17	8.81667	10.5	600	363	25	60.5	111	77.5	72.5	54.5
5005	1	1	6		Baseline	6	0	1								2013-08-18	25	25	2013-08-18	10	540	540	0	100	0								2013-08-18	24	24.3667	2013-08-18	8.35	8.5	510	343	22	67.25	136	74.7059	59.4118	74.1176
5005	1	1	7		Baseline	7	0	1								2013-08-19	24	24	2013-08-19	9	540	540	0	100	0								2013-08-19	24	24.45	2013-08-19	9.5	10	600	419	27	69.83	124	78	78	67
5005		1	8	1	TreatmentC2	9	1	1	22	21	1	21	0	21	0	2013-09-03	22	25	2013-09-04	9	660	475	180	71.9697	5	22	21	1	21	0	21	0	2013-09-03	22	25.4833	2013-09-04	8.96667	9	660	370	209	56.06	79	45.9091	82.7273	81.8182
5005		1	9	1	TreatmentC2	11	1	2	22	21	1	21	0	21	0	2013-09-05	22	26.5	2013-09-06	12	840	565	270	67.2619	5
5005		1	10	1	TreatmentC2	12	1	2	22	21	1	21	0	21	0	2013-09-06	22	26.5	2013-09-07	12	840	567	270	67.5	3
5005		1	11	1	TreatmentC2	13	1	2	22	21	1	21	0	21	0	2013-09-07	22	26.5	2013-09-08	12	840	565	270	67.2619	5
5005		1	12	1	TreatmentC2	14	1	2	22	21	1	21	0	21	0	2013-09-08	22	26.5	2013-09-09	12	840	565	270	67.2619	5
5005		1	13	1	TreatmentC2	15	2	1	22	21	1	21	0	21	0	2013-09-09	22	26.3333	2013-09-10	13.5	930	670	260	72.043	0
5005		1	14	1	TreatmentC2	16	2	2	22	21	1	21	0	21	0	2013-09-10	22	25.3333	2013-09-11	13.5	930	730	200	78.4946	0
5005		1	15	1	TreatmentC2	17	2	2	22	21	1	21	0	21	0	2013-09-11	22	26.5	2013-09-12	12.5	870	600	270	68.9655	0
5005		1	16	1	TreatmentC2	18	2	2	22	21	1	21	0	21	0	2013-09-12	22	26.5	2013-09-13	13.5	930	660	270	70.9677	0	22	21	1	21	0	21	0	2013-09-12	22	23.5667	2013-09-13	11.5833	13.5	930	536	94	57.63	185	59.0323	77.4194	60
5005		1	17	1	TreatmentC2	21	2	2	22	21	1	21	0	21	0	2013-09-15	22	26.1667	2013-09-16	13.5	930		250
5005		1	18	1	TreatmentC2	22	3	2	22	21	1	21	0	21	0	2013-09-16	22	22.5	2013-09-17	10.5	750	420	30	56	300	22	21	1	21	0	21	0	2013-09-16	22	22.8	2013-09-17	10.05	10.5	750	496	48	66.13	179	60	68.4	76.8
5005		1	19	1	TreatmentC2	23	3	2	22	21	1	21	0	21	0	2013-09-17	22	22.1667	2013-09-18	13.5	930	640	10	68.8172	280	22	21	1	21	0	21	0	2013-09-17	22		2013-09-18		13.5	930
5005		1	20	1	TreatmentC2	24	3	2	22	21	1	21	0	20	-1	2013-09-18	21	21.0833	2013-09-19	13.5	990	685	5	69.1919	300
5005		1	21	1	TreatmentC2	25	3	2	22	21	1	21	0	21	0	2013-09-19	22	24	2013-09-20	11.5	810	690	120	85.1852	0
5005		1	22	1	TreatmentC2	26	3	1	22	21	1	21	0	22	1	2013-09-20	23	24	2013-09-21	13.5	870	810	60	93.1034	0
5005		1	23	1	TreatmentC2	27	3	2	22	21	1	21	0	22	1	2013-09-21	23	23.5	2013-09-22	9	600	570	30	95	0
5005		1	24	1	TreatmentC2	30	4	2	22	21	1	21	0	21	0	2013-09-24	22	25	2013-09-25	10.5	750	510	180	68	60	22	21	1	21	0	21	0	2013-09-24	22	22	2013-09-25	10.3833	10.5	750	532	0	70.93	211	60.8	81.2	73.2
5005		1	25	1	TreatmentC2	31	4	2	22	21	1	21	0	20	-1	2013-09-25	21	24.4167	2013-09-26	11.5	870	655	205	75.2874	10
5005		1	26	1	TreatmentC2	32	4	2	22	21	1	21	0	20	-1	2013-09-26	21	25	2013-09-27	9.5	750	510	240	68	0
5005		1	27		TreatmentC2	33	4																			22	21	1	21	0	21	0	2013-09-27	22	22.5	2013-09-28	9	9.5	690	469	30	67.97	161	79.5652	70	66.5217
5008	1	1	1		Baseline	1	0	2								2014-10-19	26.75	27.8333	2014-10-19	11.9167	550	455	65	82.7273	30
5008	1	1	2		Baseline	2	0	2								2014-10-20	25.25	26.25	2014-10-20	10.5	555	495	60	89.1892	0
5008	1	1	3		Baseline	3	0	2								2014-10-21	26.1667	28.1667	2014-10-21	10	470	340	120	72.3404	10
5008	1	1	4		Baseline	4	0	2								2014-10-22	24.8333	29	2014-10-22	10	550	290	250	52.7273	10
5008	1	1	5		Baseline	5	0	1								2014-10-23	25.1667	28.9167	2014-10-23	8.83333	460	215	225	46.7391	20
5008	1	1	6		Baseline	6	0	1								2014-10-24	25.5	27.5	2014-10-24	9.16667	460	330	120	71.7391	10
5008	1	1	7		Baseline	7	0	2								2014-10-25	26.3333	28	2014-10-25	9.5	430	320	100	74.4186	10
5008		1	8	1	TreatmentC2	8	1	1	23	22	1	22.3333	0.333333	22.3333	0	2013-11-25	23.3333	27.6667	2013-11-26	8.5	550	275	260	50	15	23	22	1	22.3333	-0.333333	22.3333	0	2013-11-25	23.3333	23.7833	2013-11-26	8.48333	8.5	550	496	27	90.18	26	87.4317	96.7213	93.4783
5008		1	9	1	TreatmentC2	9	1	1	23	22	1	22	0	22	0	2013-11-26	23	27.1667	2013-11-27	8	540	270	250	50	20	23	22	1	22	0	22	0	2013-11-26	23	23.2667	2013-11-27	7.98333	8	540	481	16	89.07	42	85	90.5556	93.8889
5008		1	10	1	TreatmentC2	10	1	1	23	22	1	22.0833	0.0833333	22.0833	0	2013-11-27	23.0833	29.0833	2013-11-28	8.5	565	190	360	33.6283	15	23	22	1	22.0833	-0.0833333	22.0833	0	2013-11-27	23.0833	23.3833	2013-11-28	8.48333	8.5	565	499	18	88.32	47	88.2979	87.766	93.1217
5008		1	11	1	TreatmentC2	11	1	1	23	22	1	22	0	22	0	2013-11-28	23	27	2013-11-29	8.5	570	285	240	50	45	23	22	1	22	0	22	0	2013-11-28	23	23.1	2013-11-29	8.48333	8.5	570	524	6	91.93	39	88.9474	96.8421	90.5263
5008		1	12	1	TreatmentC2	14	1	1	23	22	1	22	0	22	0	2013-12-01	23	29.6667	2013-12-02	8.5	570	145	400	25.4386	25	23	22	1	22	0	22	0	2013-12-01	23	23.2	2013-12-02	8.48333	8.5	570	508	12	89.12	49	81.5789	91.5789	95.2632
5008		1	13	1	TreatmentC2	15	2	1	23	22	1	22	0	22	0	2013-12-02	23	26.4167	2013-12-03	8.5	570	340	205	59.6491	25	23	22	1	22	0	22	0	2013-12-02	23	23.1333	2013-12-03	8.48333	8.5	570	524	8	91.93	37	88.9474	95.7895	92.6316
5008		1	14	1	TreatmentC2	16	2	1	23	22	1	22	0	22	0	2013-12-03	23	26.0833	2013-12-04	8.5	570	365	185	64.0351	20	23	22	1	22	0	22	0	2013-12-03	23	23.1833	2013-12-04	8.48333	8.5	570	513	11	90	45	88.9474	92.1053	91.0526
5008		1	15	1	TreatmentC2	17	2	1	23	22	1	22	0	22	0	2013-12-04	23	25.5	2013-12-05	8.5	570	390	150	68.4211	30	23	22	1	22	0	22	0	2013-12-04	23	23.0667	2013-12-05	8.48333	8.5	570	533	4	93.51	32	88.9474	96.8421	95.2632
5008		1	16	1	TreatmentC2	18	2	1	23	22	1	22.0833	0.0833333	22	-0.0833333	2013-12-05	23	23.8333	2013-12-06	8	540	370	50	68.5185	120	23	22	1	22.0833	-0.0833333	22	-0.0833333	2013-12-05	23	23.05	2013-12-06	7.75	8	540	467	3	86.48	55	85.5556	88.8889	90.5556
5008		1	17	1	TreatmentC2	21	2	1	23	22	1	22	0	22	0	2013-12-08	23	24.1667	2013-12-09	9	600	505	70	84.1667	25	23	22	1	22	0	22	0	2013-12-08	23	23.3	2013-12-09	8.96667	9	600	552	18	92	28	90	95	94.5
5008		1	18	1	TreatmentC2	22	3	1	23	22	1	22.0833	0.0833333	22.0833	0	2013-12-09	23.0833	29.4167	2013-12-10	9	595	200	380	33.6134	15	23	22	1	22.0833	-0.0833333	22.0833	0	2013-12-09	23.0833	23.1667	2013-12-10	8.95	9	595	536	5	90.08	51	91.9192	85.3535	94.4724
5008		1	19	1	TreatmentC2	23	3	1	23	22	1	22	0	22.0833	0.0833333	2013-12-10	23.0833	23.8333	2013-12-11	9	595	540	45	90.7563	10	23	22	1	22	0	22.0833	0.0833333	2013-12-10	23.0833	23.2667	2013-12-11	8.98333	9	595	560	11	94.12	23	92.9293	95.9596	95.4774
5008		1	20	1	TreatmentC2	24	3	1	23	22	1	22	0	22	0	2013-12-11	23	28.75	2013-12-12	8.5	570	215	345	37.7193	10	23	22	1	22	0	22	0	2013-12-11	23	23.4	2013-12-12	8.11667	8.5	570	474	24	83.16	49	75.2632	92.1053	87.3684
5008		1	21	1	TreatmentC2	25	3	1	23	22	1	22	0	22.0833	0.0833333	2013-12-12	23.0833	26.5833	2013-12-13	8.5	565	340	210	60.177	15	23	22	1	22	0	22.0833	0.0833333	2013-12-12	23.0833	23.3167	2013-12-13	8.48333	8.5	565	497	14	87.96	53	85.6383	93.0851	87.8307
5008		1	22	1	TreatmentC2	29	4	1	23	22	1	22.0833	0.0833333	22.0833	0	2013-12-16	23.0833	25.0833	2013-12-17	9	595	465	120	78.1513	10	23	22	1	22.0833	-0.0833333	22.0833	0	2013-12-16	23.0833	23.6167	2013-12-17	8.98333	9	595	501	32	84.2	61	76.2626	89.899	93.4673
5008		1	23	1	TreatmentC2	30	4	1	23	22	1	22	0	22	0	2013-12-17	23	30.5	2013-12-18	8.5	570	0	450	0	450	23	22	1	22	0	22	0	2013-12-17	23	23.25	2013-12-18	8.48333	8.5	570	524	15	91.93	30	90.5263	96.8421	93.1579
5008		1	24	1	TreatmentC2	31	4	1	23	22	1	22	0	22	0	2013-12-18	23	26.3333	2013-12-19	8	540	320	200	59.2593	20	23	22	1	22	0	22	0	2013-12-18	23	23.25	2013-12-19	7.8	8	540	479	15	88.7	34	90	95.5556	92.2222
5008		1	25	1	TreatmentC2	32	4	2	23	22	1	22	0	22	0	2013-12-19	23	25.4167	2013-12-20	8	540		145			23	22	1	22	0	22	0	2013-12-19	23	23.2167	2013-12-20	7.98333	8	540	471	13	87.22	55	83.3333	86.6667	92.2222
5012	1	1	1		Baseline	1	0	1								2014-02-10	22.9	23.9	2014-02-11	6	426	365	60	85.6808	1								2014-02-10	22.9	23.5167	2014-02-11	7.71667	8	546	401	37	73.44	91	71.4286	83.5165	75.2747
5012	1	1	2		Baseline	2	0	2								2014-02-11	22.6833	23.4333	2014-02-12	10.1667	689	639	45	92.7431	5								2014-02-11	22.6833	23.5	2014-02-12	9.71667	10.1667	689	501	49	72.71	112	72.9258	81.2227	78.2609
5012	1	1	3		Baseline	3	0	1								2014-02-13	24.2167	24.7167	2014-02-13	6	347	317	30	91.3545	0								2014-02-13	24.2167	25.1833	2014-02-13	5.93333	7	407	260	58	63.88	25	71.8519	89.6296	75.7353
5012	1	1	4		Baseline	4	0	1								2014-02-14	24	24.1667	2014-02-14	6	360	349	10	96.9444	1								2014-02-14	24	24.3	2014-02-14	5.9	6	360	301	18	83.61	35	80	89.1667	89.1667
5012	1	1	5		Baseline	5	0	1								2014-02-15	24.3333	24.5833	2014-02-15	6	340	325	15	95.5882	0								2014-02-15	24.3333	24.95	2014-02-15	6.86667	7	400	320	37	80	35	75.9398	91.7293	84.3284
5012	1	1	6		Baseline	6	0	2								2014-02-16	24.1	24.2667	2014-02-16	10.1667	604	593	10	98.1788	1								2014-02-16	24.1	24.5	2014-02-16	10.15	10.1667	604	531	24	87.91	48	85.5721	88.5572	92.0792
5012	1	1	7		Baseline	7	0	2								2014-02-17	24.35	24.5167	2014-02-17	9.66667	559	547	10	97.8533	2								2014-02-17	24.35	24.8833	2014-02-17	9.63333	9.66667	559	445	32	79.61	80	78.4946	82.7957	80.2139
5016	1	2	1		Baseline	1	0	0								2014-04-12	27	27.5	2014-04-12	13	600	570	30	95	0								2014-04-12	26	26.4	2014-04-12	10.9833	11	540	422	24	78.15	93	77.7778	84.4444	73.8889
5016	1	2	2		Baseline	2	0	0								2014-04-13	28	28.5	2014-04-13	16	720	680	30	94.4444	10								2014-04-13	28	28	2014-04-13	15.85	16	720	563	0	78.19	148	85.4167	70.4167	79.5833
5016	1	2	3		Baseline	3	0	0								2014-04-14	27	27.5	2014-04-14	8	300	270	30	90	0								2014-04-14	28	28.1833	2014-04-14	7.58333	8	240	179	11	74.58	25	81.25	86.25	81.25
5016	1	2	4		Baseline	4	0	0								2014-04-15	26	26.5	2014-04-15	8	360	330	30	91.6667	0								2014-04-15	28	28.3167	2014-04-15	7.71667	8	240	177	19	73.75	27	73.75	90	73.75
5016	1	2	5		Baseline	5	0	0								2014-04-16	26	26.5	2014-04-16	8	360	330	30	91.6667	0								2014-04-16	27.5	28.4333	2014-04-16	7.16667	7.5	240	141	56	58.75	23	62.5	88.75	77.5
5016	1	2	6		Baseline	6	0	0								2014-04-17	26	26.5	2014-04-17	8	360	330	30	91.6667	0								2014-04-17	27.5	27.9167	2014-04-17	6.9	7.5	240	157	25	65.42	22	77.5	87.5	75
5016	1	2	7		Baseline	7	0	0
5016		2	8	1	TreatmentC2	8	1	1	22	21	1	21	0	21	0	2014-06-23	22	23	2014-06-24	7	540	480	60	88.8889	0	22	21	1	21	0	21	0	2014-06-23	22	22.7667	2014-06-24	6.85	7	540	423	46	78.33	62	76.6667	84.4444	87.2222
5016		2	9	1	TreatmentC2	9	1	1	22	21	1	21	0	21	0	2014-06-24	22	23	2014-06-25	11	780	720	60	92.3077	0	22	21	1	21	0	21	0	2014-06-24	22	23.7833	2014-06-25	9.45	10	720	468	107	65	112	73.75	85	72.0833
5016		2	10	1	TreatmentC2	10	1	1	22	21	1	21	0	21	0	2014-06-25	22	23	2014-06-26	10	720	660	60	91.6667	0	22	21	1	21	0	21	0	2014-06-25	22	23.7	2014-06-26	9.35	10	720	432	102	60	147	64.1667	82.5	60.8333
5016		2	11	1	TreatmentC2	11	1	1	22	21	1	21	0	21	0	2014-06-26	22	23	2014-06-27	9	660	600	60	90.9091	0	22	21	1	21	0	21	0	2014-06-26	22	23.45	2014-06-27	9.9	10	720	525	87	72.92	102	68.75	85.4167	79.1667
5016		2	12	1	TreatmentC2	12	1	2	22	21	1	21.3833	0.383333	21	-0.383333	2014-06-27	22	23	2014-06-28	10	720	660	60	91.6667	0	22	21	1	21.3833	-0.383333	21	-0.383333	2014-06-27	22	25.3	2014-06-28	9.75	10	720	425	198	59.03	82	50.8333	85.4167	80.4167
5016		2	13	1	TreatmentC2	23	3	1	22	21	1	21	0	21	0	2014-07-14	22	22.5	2014-07-15	7.5	570	535	30	93.8596	5
5016		2	14	1	TreatmentC2	24	3	1	22	21	1	21.1667	0.166667	21	-0.166667	2014-07-15	22	22.5	2014-07-16	7.5	570	535	30	93.8596	5
5016		2	15	1	TreatmentC2	25	3	1	22	21	1	21	0	21	0	2014-07-16	22	22.5	2014-07-17	7.5	570	535	30	93.8596	5	22	21	1	21	0	21	0	2014-07-16	22	22.3167	2014-07-17	7.46667	7.5	570	431	19	75.61	118	68.9474	77.3684	81.0526
5016		2	16	1	TreatmentC2	26	3	2	22	21	1	21	0	21	0	2014-07-17	22	22.5	2014-07-18	7.5	570	535	30	93.8596	5	22	21	1	21	0	21	0	2014-07-17	22	22.6667	2014-07-18	6.98333	7.5	570	420	40	73.68	79	71.0526	86.8421	76.3158
5021	1	2	1		Baseline	1	0	2								2014-05-31	27	27.1667	2014-05-31	9.5	390	380	10	97.4359	0								2014-05-31	27	27.4667	2014-05-31	9.48333	9.5	390	341	28	87.44	20	81.5385	93.8462	94.6154
5021	1	2	2		Baseline	2	0	1								2014-06-01	25	25.1667	2014-06-01	9.41667	505	495	10	98.0198	0								2014-06-01	25	25.1333	2014-06-01	9.4	9.41667	505	454	8	89.9	42	87.5	94.6429	89.9408
5021	1	2	3		Baseline	3	0	1								2014-06-02	24	24.5	2014-06-02	9	540	510	30	94.4444	0								2014-06-02	24	24.2	2014-06-02	8.93333	9	540	485	12	89.81	39	88.8889	90.5556	94.4444
5021	1	2	4		Baseline	4	0	1								2014-06-03	25	25.3333	2014-06-03	7.5	390	370	20	94.8718	0								2014-06-03	25	25	2014-06-03	7.48333	7.5	390	356	0	91.28	33	92.3077	87.6923	94.6154
5021	1	2	5		Baseline	5	0	1								2014-06-04	25	25.75	2014-06-04	6.5	330	285	45	86.3636	0								2014-06-04	25	25.3667	2014-06-04	6.28333	6.5	330	277	22	83.94	18	83.9623	96.3303	93.578
5021	1	2	6		Baseline	6	0	1								2014-06-04	23.5	24	2014-06-05	6	390	360	30	92.3077	0								2014-06-04	23.5	23.5	2014-06-05	5.98333	6	390	367	0	94.1	22	96.1538	93.0769	93.8462
5021	1	2	7		Baseline	7	0	2								2014-06-05	23.5	23.8333	2014-06-06	9.5	600	575	20	95.8333	5								2014-06-05	23.5	23.7	2014-06-06	9.25	9.5	600	547	12	91.17	26	93.5	95.5	91.5
5021		2	8	1	TreatmentC2	8	1	1	22.5	21.5	1	21.5833	0.0833333	21.5	-0.0833333	2014-07-07	22.5	22.8333	2014-07-08	8.5	600	579	20	96.5	1	22.5	21.5	1	21.5833	-0.0833333	21.5	-0.0833333	2014-07-07	22.5	22.5333	2014-07-08	8.38333	8.5	600	546	2	91	45	88	96	91.5
5021		2	9	1	TreatmentC2	9	1	1	22.5	21.5	1	21.6667	0.166667	21.6667	0	2014-07-08	22.6667	23.1667	2014-07-09	7	500	470	30	94	0	22.5	21.5	1	21.6667	-0.166667	21.6667	0	2014-07-08	22.6667	22.8167	2014-07-09	6.75	7	500	443	9	88.6	33	87.3494	93.3735	92.8144
5021		2	10	1	TreatmentC2	10	1	1	22.5	21.5	1	21.5	0	21.5	0	2014-07-09	22.5	22.8333	2014-07-10	7	510	490	20	96.0784	0	22.5	21.5	1	21.5	0	21.5	0	2014-07-09	22.5	23.1	2014-07-10	6.86667	7	510	433	36	84.9	33	84.1176	92.3529	95.8824
5021		2	11	1	TreatmentC2	11	1	1	22.5	21.5	1	21.75	0.25	22	0.25	2014-07-10	23	23.5	2014-07-12	8.5	570	537	30	94.2105	3	22.5	21.5	1	21.75	-0.25	22	0.25	2014-07-10	23	23.55	2014-07-11	8.23333	8.5	570	495	33	86.84	26	86.3158	93.1579	91.5789
5021		2	12	1	TreatmentC2	14	1	2	22.5	21.5	1	21.5	0	21.75	0.25	2014-07-13	22.75	23.75	2014-07-14	7	495	435	60	87.8788	0	22.5	21.5	1	21.5	0	21.75	0.25	2014-07-13	22.75	22.8	2014-07-14	6.93333	7	495	423	3	85.45	65	76.9697	92.7273	89.0909
5021		2	13	1	TreatmentC2	15	2	2	22.5	21.5	1	21.5	0	21.5	0	2014-07-14	22.5	23.25	2014-07-15	10.5	720	674	45	93.6111	1	22.5	21.5	1	21.5	0	21.5	0	2014-07-14	22.5	23.05	2014-07-15	10.4833	10.5	720	559	33	77.64	127	77.5	69.1667	91.6667
5021		2	14	1	TreatmentC2	16	2	1	22.5	21.5	1	21.75	0.25	22	0.25	2014-07-15	23	23.25	2014-07-16	10	660	645	15	97.7273	0	22.5	21.5	1	21.75	-0.25	22	0.25	2014-07-15	23	23.05	2014-07-16	8.16667	10	660	500	3	75.76	47	83.6364	95.9091	53.6364
5021		2	15	1	TreatmentC2	17	2	1	22.5	21.5	1	21.5	0	21.5	0	2014-07-16	22.5	23	2014-07-17	7.5	540	510	30	94.4444	0	22.5	21.5	1	21.5	0	21.5	0	2014-07-16	22.5	22.6833	2014-07-17	7.4	7.5	540	459	11	85	64	73.8889	91.6667	91.6667
5021		2	16	1	TreatmentC2	18	2	1	22.5	21.5	1	21.5833	0.0833333	22	0.416667	2014-07-17	23	23.3333	2014-07-18	8	540	520	20	96.2963	0	22.5	21.5	1	21.5833	-0.0833333	22	0.416667	2014-07-17	23	23	2014-07-18	7.88333	8	540	472	0	90.77	41	87.8613	91.3295	96.5517
5021		2	17	1	TreatmentC2	22	3	1	22.5	21.5	1	21.5	0	22	0.5	2014-07-21	23	23.5	2014-07-22	6.5	450	420	30	93.3333	0	22.5	21.5	1	21.5	0	22	0.5	2014-07-21	23	23	2014-07-22	6.25	6.5	450	413	0	91.78	22	97.3333	89.3333	94
5021		2	18	1	TreatmentC2	23	3	2	22.5	21.5	1	21.5833	0.0833333	21.75	0.166667	2014-07-22	22.75	23.5	2014-07-23	9.5	645	600	45	93.0233	0	22.5	21.5	1	21.5833	-0.0833333	21.75	0.166667	2014-07-22	22.75	23.4	2014-07-23	8.73333	9.5	645	518	39	80.31	42	80.9302	92.093	89.3023
5021		2	19	1	TreatmentC2	24	3	2	22.5	21.5	1	21.5	0	21.5	0	2014-07-23	22.5	23.25	2014-07-24	7.75	555	507	45	91.3514	3	22.5	21.5	1	21.5	0	21.5	0	2014-07-23	22.5	23.1833	2014-07-24	7.73333	7.75	555	467	41	84.14	46	85.4054	87.027	96.2162
5021		2	20	1	TreatmentC2	25	3	1	22.5	21.5	1	21.5	0	21.5	0	2014-07-24	22.5	23.25	2014-07-25	7.75	555	503	45	90.6306	7	22.5	21.5	1	21.5	0	21.5	0	2014-07-24	22.5	23.4	2014-07-25	7.7	7.75	555	423	54	76.22	75	64.3243	92.4324	88.1081
5021		2	21	1	TreatmentC2	27	3	2	22.5	21.5	1	21.5	0	21.75	0.25	2014-07-26	22.75	24.75	2014-07-27	10.1667	685	565	120	82.4818	0	22.5	21.5	1	21.5	0	21.75	0.25	2014-07-26	22.75	23.6667	2014-07-27	10.0833	10.1667	685	558	55	81.46	67	74.5614	90.3509	95.6332
5021		2	22	1	TreatmentC2	28	3	1	22.5	21.5	1	21.5	0	21.5	0	2014-07-27	22.5	22.75	2014-07-28	9	630	615	15	97.619	0	22.5	21.5	1	21.5	0	21.5	0	2014-07-27	22.5	23.4	2014-07-28	8.98333	9	630	546	54	86.67	29	76.1905	95.7143	95.2381
5021		2	23	1	TreatmentC2	29	4	1	22.5	21.5	1	21.5	0	21.75	0.25	2014-07-28	22.75	22.9167	2014-07-29	7.5	525	515	10	98.0952	0	22.5	21.5	1	21.5	0	21.75	0.25	2014-07-28	22.75	22.75	2014-07-29	7.46667	7.5	525	486	0	92.57	37	89.7143	93.7143	94.2857
5021		2	24	1	TreatmentC2	30	4	1	22.5	21.5	1	21.5833	0.0833333	21.5	-0.0833333	2014-07-29	22.5	23.1667	2014-07-30	7.5	540	499	40	92.4074	1	22.5	21.5	1	21.5833	-0.0833333	21.5	-0.0833333	2014-07-29	22.5	23.05	2014-07-30	7.36667	7.5	540	453	33	83.89	46	83.3333	90.5556	90
5021		2	25	1	TreatmentC2	31	4	1	22.5	21.5	1	21.5	0	21.5	0	2014-07-30	22.5	22.75	2014-07-31	8.5	600	583	15	97.1667	2	22.5	21.5	1	21.5	0	21.5	0	2014-07-30	22.5	22.8167	2014-07-31	8.28333	8.5	600	528	19	88	40	86.5	94.5	91
5021		2	26	1	TreatmentC2	32	4	1	22.5	21.5	1	21.5	0	21.75	0.25	2014-07-31	22.75	23.25	2014-08-01	8	555	525	30	94.5946	0	22.5	21.5	1	21.5	0	21.75	0.25	2014-07-31	22.75	23.3667	2014-08-01	7.78333	8	555	469	37	84.5	36	80	95.1351	95.1351
5024	1	2	1		Baseline	1	0	1								2014-06-14	24.5	24.5833	2014-06-14	11.3333	650	643	5	98.9231	2								2014-06-14	24.5	24.7333	2014-06-14	11.3	11.3333	650	555	14	85.38	79	88.8889	87.963	82.0276
5024	1	2	2		Baseline	2	0	2								2014-06-15	28	28.1667	2014-06-15	10	360	350	10	97.2222	0								2014-06-15	28	28.2167	2014-06-15	9.66667	10	360	297	13	82.5	30	83.3333	92.5	84.1667
5024	1	2	3		Baseline	3	0	2								2014-06-16	26	26.1667	2014-06-16	8	360	350	10	97.2222	0								2014-06-16	26	26.1667	2014-06-16	7.68333	8	360	305	10	84.72	26	84.1667	94.1667	86.6667
5024	1	2	4		Baseline	4	0	1								2014-06-17	24.5	25	2014-06-17	8	450	420	30	93.3333	0								2014-06-17	24.5	25.15	2014-06-17	7.98333	8	450	369	39	82	41	80	92.6667	84
5024	1	2	5		Baseline	5	0	1								2014-06-18	26	26.0833	2014-06-18	12.3333	620	615	5	99.1935	0								2014-06-18	26	26.4167	2014-06-18	12.15	12.3333	620	523	25	84.35	61	88.835	87.3786	85.5072
5024	1	2	6		Baseline	6	0	1								2014-06-19	25.75	26	2014-06-19	7.33333	335	320	15	95.5224	0								2014-06-19	25.75	25.7833	2014-06-19	6.63333	7.33333	335	279	2	83.28	12	93.6937	97.2973	90.1786
5024	1	2	7		Baseline	7	0	1								2014-06-20	24	24.25	2014-06-20	9	540	525	15	97.2222	0								2014-06-20	26	26.2167	2014-06-20	10.9833	11	540	469	13	86.85	57	90.5556	88.8889	83.8889
5024		2	8	1	TreatmentC2	8	1	1	23	22	1	22	0	22	0	2014-07-07	23	23.4167	2014-07-08	11	720	690	25	95.8333	5	23	22	1	22	0	22	0	2014-07-07	23	23.15	2014-07-08	12.3	13.5	870	609	9	70	180	63.1034	83.7931	80.3448
5024		2	9	1	TreatmentC2	9	1	1	23	22	1	22	0	22	0	2014-07-08	23	23.5	2014-07-09	11	720	685	30	95.1389	5	23	22	1	22	0	22	0	2014-07-08	23	25.6	2014-07-09	12.4167	13	840	556	156	66.19	93	70.7143	86.0714	77.8571
5024		2	10	1	TreatmentC2	10	1	2	23	22	1	22	0	22	0	2014-07-09	23	23.5	2014-07-10	11	720	685	30	95.1389	5	23	22	1	22	0	22	0	2014-07-09	23	23.4	2014-07-10	12.5833	13	840	608	24	72.38	183	58.5714	82.5	82.8571
5024		2	11	1	TreatmentC2	11	1	1	23	22	1	22	0	22	0	2014-07-10	23	23.5	2014-07-11	11	720	685	30	95.1389	5	23	22	1	22	0	23	1	2014-07-11	24	25.7667	2014-07-11	12.4667	13	780	544	106	69.74	98	66.1538	78.8462	78.4615
5024		2	12	1	TreatmentC2	12	1	2	23	22	1	22	0	22	0	2014-07-11	23	24	2014-07-12	9	600	530	60	88.3333	10	23	22	1	22	0	22	0	2014-07-11	23	25.15	2014-07-12	8.55	9	600	245	129	40.83	199	37.5	31	75.5
5024		2	13	1	TreatmentC2	13	1	2	23	22	1	22.2167	0.216667	22	-0.216667	2014-07-12	23	24	2014-07-13	11	720	660	60	91.6667	0	23	22	1	22.2167	-0.216667	22	-0.216667	2014-07-12	23	25.7167	2014-07-13	11.6167	12.5	810	517	163	63.83	77	59.6296	90	76.6667
5024		2	14	1	TreatmentC2	14	1	1	23	22	1	22.2833	0.283333	23	0.716667	2014-07-14	24	25	2014-07-14	11	660	600	60	90.91	0	23	22	1	22.2833	-0.283333	23	0.716667	2014-07-14	24	24.0333	2014-07-14	12.7333	13	780	567	2	72.69	195	61.9231	75	84.6154
5024		2	15	1	TreatmentC2	15	2	1	23	22	1	22.3667	0.366667	22	-0.366667	2014-07-14	23	23.5	2014-07-15	11	720	685	30	95.1389	5	23	22	1	22.3667	-0.366667	22	-0.366667	2014-07-14	23	24.8667	2014-07-15	10.5667	11	720	457	112	63.47	125
5024		2	16	1	TreatmentC2	16	2	2	23	22	1	22	0	22	0	2014-07-15	23	23.25	2014-07-16	11	720	705	15	97.9167	0	23	22	1	22	0	22	0	2014-07-15	23	25.3333	2014-07-16	14.5167	15	960	679	140	70.73	112	67.8125	82.8125	82.1875
5024		2	17	1	TreatmentC2	17	2	1	23	22	1	22	0	22	0	2014-07-16	23	24	2014-07-17	11	720	655	60	90.9722	5	23	22	1	22	0	22	0	2014-07-16	23	24.1333	2014-07-17	10.45	11	720	508	68	70.56	111	70.8333	80.4167	81.6667
5024		2	18	1	TreatmentC2	18	2	1	23	22	1	22	0	22	0	2014-07-17	23	24	2014-07-18	9.5	630	565	60	89.6825	5
5024		2	19	1	TreatmentC2	19	2	2	23	22	1	22	0	22	0	2014-07-18	23	23.5	2014-07-19	10.5	690	655	30	94.9275	5	23	22	1	22	0	22	0	2014-07-18	23	23.6333	2014-07-19	10.0833	10.5	690	507	38	73.48	120	76.7544	82.0175	75
5024		2	20	1	TreatmentC2	20	2	2	23	22	1	22	0	22	0	2014-07-19	23	24	2014-07-20	11	720	660	60	91.6667	0	23	22	1	22	0	22	0	2014-07-19	23	25.5167	2014-07-20	10.9833	11	720	486	151	67.5	82	65.4167	83.75	85.8333
5024		2	21	1	TreatmentC2	21	2	2	23	22	1	22	0	22	0	2014-07-20	23	24	2014-07-21	11	720	660	60	91.6667	0	23	22	1	22	0	23	1	2014-07-21	24	24.3167	2014-07-21	11.9833	12	720	550	19	76.39	150	70.4167	77.5	83.3333
5024		2	22	1	TreatmentC2	22	3	2	23	22	1	22	0	22	0	2014-07-21	23	24	2014-07-22	11	720	655	60	90.9722	5
5024		2	23	1	TreatmentC2	23	3	2	23	22	1	22	0	22	0	2014-07-22	23	24	2014-07-23	11	720	660	60	91.6667	0	23	22	1	22	0	22	0	2014-07-22	23	24.85	2014-07-23	10.9333	11	720	418	111	58.06	187	61.25	57.0833	80
5024		2	24	1	TreatmentC2	24	3	2	23	22	1	22	0	22	0	2014-07-23	23	24	2014-07-24	11	720	660	60	91.6667	0	23	22	1	22	0	23	1	2014-07-24	24	24.4	2014-07-24	13.25	13.5	810	636	24	78.52	135	75.9259	85.5556	81.1111
5024		2	25	1	TreatmentC2	25	3	1	23	22	1	22	0	22	0	2014-07-24	23	24	2014-07-25	6.75	465	405	60	87.0968	0	23	22	1	22	0	22	0	2014-07-24	23	25.0833	2014-07-25	6.73333	6.75	465	183	125	39.35	156	29.6774	29.0323	80.6452
5024		2	26	1	TreatmentC2	26	3	2	23	22	1	22	0	22	0	2014-07-25	23	23.1667	2014-07-26	11	720	710	10	98.6111	0
5024		2	27	1	TreatmentC2	27	3	2	23	22	1	22	0	22	0	2014-07-26	23	24	2014-07-27	11	720	660	60	91.6667	0	23	22	1	22	0	22	0	2014-07-26	23	23.3833	2014-07-27	10.9833	11	720	408	23	56.67	288	44.5833	44.5833	84.5833
5024		2	28	1	TreatmentC2	28	3	1	23	22	1	22	0	22	0	2014-07-27	23	24	2014-07-28	8	540	480	60	88.8889	0	23	22	1	22	0	22	0	2014-07-27	23	24.9833	2014-07-28	7.65	8	540	315	119	58.33	85	46.1111	81.1111	83.8889
5024		2	29	1	TreatmentC2	29	4	1	23	22	1	22	0	22	0	2014-07-28	23	24	2014-07-29	7.75	525	465	60	88.5714	0	23	22	1	22	0	22	0	2014-07-28	23	24.0167	2014-07-29	7.71667	7.75	525	387	61	73.71	75	58.2857	89.7143	84
5024		2	30	1	TreatmentC2	30	4	2	23	22	1	22	0	22	0	2014-07-29	23	23.25	2014-07-30	10.5	690	675	15	97.8261	0	23	22	1	22	0	22	0	2014-07-29	23	24.25	2014-07-30	10.4833	10.5	690	535	75	77.54	79	74.7826	86.087	88.6957
5024		2	31	1	TreatmentC2	31	4	1	23	22	1	22	0	22	0	2014-07-30	23	23.25	2014-07-31	6.5	450	435	15	96.6667	0	23	22	1	22	0	22	0	2014-07-30	23	24.0333	2014-07-31	6.48333	6.5	450	296	62	65.78	91	51.3333	79.3333	81.3333
5024		2	32	1	TreatmentC2	32	4	1	23	22	1	22.1667	0.166667	22	-0.166667	2014-07-31	23	23.25	2014-08-01	5	360	345	15	95.8333	0	23	22	1	22.1667	-0.166667	22	-0.166667	2014-07-31	23	24.15	2014-08-01	4.78333	5	360	240	69	66.67	38	61.6667	86.6667	74.1667
5024		2	33	1	TreatmentC2	33	4	2	23	22	1	22.4667	0.466667	22	-0.466667	2014-08-01	23	23.25	2014-08-02	10	660	645	15	97.7273	0	23	22	1	22.4667	-0.466667	22	-0.466667	2014-08-01	23	23.8833	2014-08-02	9.91667	10	660	477	53	72.27	125	65.4545	70	86.3636
5024		2	34	1	TreatmentC2	34	4	2	23	22	1	22	0	22	0	2014-08-02	23	23.25	2014-08-03	11	720	700	15	97.2222	5	23	22	1	22	0	22	0	2014-08-02	23	23.8333	2014-08-03	10.9833	11	720	567	50	78.75	102	68.75	86.6667	84.1667
5024		2	35	1	TreatmentC2	35	4	2	23	22	1	22	0	22	0	2014-08-03	23	23.25	2014-08-04	8	540	525	15	97.2222	0	23	22	1	22	0	22	0	2014-08-03	23	23.2333	2014-08-04	7.75	8	540	403	14	74.63	108	55	92.2222	80.5556
5026	1	1	1		Baseline	1	0	1								2014-06-19	22.5	24	2014-06-19	9	630	480	90	76.1905	60								2014-06-19	25.5	25.9167	2014-06-19	10.6333	11	570	463	25	81.23	60	80.5263	89.4737	80
5026	1	1	2		Baseline	2	0	1								2014-06-20	23	24.5	2014-06-20	8	540	400	90	74.0741	50								2014-06-20	25.5	25.5833	2014-06-20	7.68333	8	390	320	5	82.05	46	86.1538	93.0769	78.4615
5026	1	1	3		Baseline	3	0	1								2014-06-21	23.5	24.5	2014-06-21	8	510	360	60	70.5882	90								2014-06-21	24	24.4333	2014-06-21	7.55	8	480	388	26	80.83	39	72.5	92.5	86.875
5026	1	1	4		Baseline	4	0	2								2014-06-22	28	28.5	2014-06-22	11	420	370	30	88.0952	20								2014-06-22	29.5	29.7333	2014-06-22	11.85	12	390	341	14	87.44	26	90.7692	95.3846	86.1538
5026	1	1	5		Baseline	5	0	1								2014-06-23	23.5	24.25	2014-06-23	10	630	540	45	85.7143	45								2014-06-23	25.5	26.3	2014-06-23	12.2167	12.5	660	535	48	81.06	60	75.4545	92.2727	85
5026	1	1	6		Baseline	6	0	2								2014-06-24	23	25	2014-06-24	9.5	630	450	120	71.4286	60								2014-06-24	25.5	26.0167	2014-06-24	11.4333	11.5	600	508	31	84.67	57	80	88	88
5026	1	1	7		Baseline	7	0	0
5026		1	8	1	TreatmentC2	8	1	1	22.5	21.5	1	22	0.5	22	0	2014-07-29	23	24.5	2014-07-30	9	600	450	90	75	60
5026		1	9	1	TreatmentC2	9	1	2	22.5	21.5	1	21.75	0.25	21.75	0	2014-07-30	22.75	24.25	2014-07-31	8.75	600	470	90	78.3333	40
5026		1	10	1	TreatmentC2	10	1	1	22.5	21.5	1	22	0.5	22	0	2014-07-31	23	24	2014-08-01	9	600	510	60	85	30	22.5	21.5	1	22	-0.5	23	1	2014-08-01	24	24.1333	2014-08-01	8.58333	9	540	445	8	82.41	62	87.7778	86.6667	75.5556
5026		1	11	1	TreatmentC2	11	1	1	22.5	21.5	1	22	0.5	22	0	2014-08-01	23	24.5	2014-08-02	11	720	540	90	75	90
5026		1	12	1	TreatmentC2	13	1	2	22.5	21.5	1	22	0.5	21.5	-0.5	2014-08-03	22.5	24	2014-08-04	10	690	560	90	81.1594	40
5026		1	13	1	TreatmentC2	14	1	1	22.5	21.5	1	22	0.5	22	0	2014-08-04	23	25	2014-08-05	9.5	630	450	120	71.4286	60
5026		1	14	1	TreatmentC2	15	2	1	22.5	21.5	1	21.75	0.25	22	0.25	2014-08-05	23	24	2014-08-06	9	600	500	60	83.3333	40
5026		1	15	1	TreatmentC2	16	2	1	22.5	21.5	1	22	0.5	22	0	2014-08-06	23	24.5	2014-08-07	9.5	630	500	90	79.3651	40	22.5	21.5	1	22	-0.5	23	1	2014-08-06	24	25.3167	2014-08-06	10.8333	11	660	516	79	78.18	55	77.7273	93.6364	82.7273
5026		1	16	1	TreatmentC2	17	2	1	22.5	21.5	1	22	0.5	21.75	-0.25	2014-08-07	22.75	24.25	2014-08-08	9.5	645	495	90	76.7442	60
5026		1	17	1	TreatmentC2	18	2	2	22.5	21.5	1	22	0.5	22	0	2014-08-08	23	24.5	2014-08-09	10	660	530	90	80.303	40
5026		1	18	1	TreatmentC2	20	2	2	22.5	21.5	1	22	0.5	22.5	0.5	2014-08-10	23.5	24.5	2014-08-11	8	510	400	60	78.4314	50
5026		1	19	1	TreatmentC2	21	2	1	22.5	21.5	1	22	0.5	22	0	2014-08-11	23	24.5	2014-08-12	9	600	450	90	75	60
5026		1	20	1	TreatmentC2	22	3	1	22.5	21.5	1	22	0.5	22	0	2014-08-12	23	24.5	2014-08-13	9	600	470	90	78.3333	40	22.5	21.5	1	22	-0.5	23	1	2014-08-12	24	25.1333	2014-08-12	10.0333	11.5	690	460	68	66.67	74	70	87.8261	79.5652
5026		1	21	1	TreatmentC2	23	3	1	22.5	21.5	1	21.75	0.25	22	0.25	2014-08-13	23	24.5	2014-08-14	8	540	420	90	77.7778	30
5026		1	22	1	TreatmentC2	24	3	1	22.5	21.5	1	22	0.5	21.75	-0.25	2014-08-14	22.75	23.75	2014-08-15	9.5	645	555	60	86.0465	30
5026		1	23	1	TreatmentC2	25	3	2	22.5	21.5	1	22	0.5	22	0	2014-08-15	23	24.5	2014-08-16	8.5	570	440	90	77.193	40
5026		1	24	1	TreatmentC2	27	3	2	22.5	21.5	1	22	0.5	21.75	-0.25	2014-08-17	22.75	23.75	2014-08-18	9	615	525	60	85.3659	30
5026		1	25	1	TreatmentC2	28	3	1	22.5	21.5	1	22	0.5	22	0	2014-08-18	23	24.5	2014-08-19	10	660	540	90	81.8182	30
5026		1	26	1	TreatmentC2	29	4	1	22.5	21.5	1	22	0.5	22	0	2014-08-19	23	24.5	2014-08-20	9	600	480	90	80	30
5026		1	27	1	TreatmentC2	30	4	1	22.5	21.5	1	21.75	0.25	21.75	0	2014-08-20	22.75	23.75	2014-08-21	10	675	575	60	85.1852	40
5026		1	28	1	TreatmentC2	31	4	2	22.5	21.5	1	22	0.5	22	0	2014-08-21	23	24.5	2014-08-22	9	600	480	90	80	30
5026		1	29	1	TreatmentC2	32	4	1	22.5	21.5	1	22	0.5	22	0	2014-08-22	23	24.5	2014-08-23	9.5	630	510	90	80.9524	30
5026		1	30	1	TreatmentC2	34	4	2	22.5	21.5	1	22	0.5	22	0	2014-08-24	23	24	2014-08-25	8	540	450	60	83.3333	30
5026		1	31	1	TreatmentC2	35	4	1	22.5	21.5	1	22	0.5	22	0	2014-08-25	23	24.5	2014-08-26	9	600	470	90	78.3333	40
6001	1	1	1		Baseline	1	0	2								2013-06-08	24.3333	24.5833	2013-06-08	9.5	550	530	15	96.3636	5								2013-06-08	24.3333	24.4167	2013-06-08	9.15	9.5	550	474	5	86.18	50	84.6995	90.1639	91.3043
6001	1	1	2		Baseline	2	0	2								2013-06-09	29.75	29.8333	2013-06-09	11.8333	365	360	5	98.6301	0								2013-06-09	29.75	30.1	2013-06-09	11.65	11.8333	365	307	21	84.11	26	73.5537	88.4298	99.1803
6001	1	1	3		Baseline	3	0	2								2013-06-10	26	26.0833	2013-06-10	11.75	585	580	5	99.1453	0								2013-06-10	26	26.05	2013-06-10	11.7333	11.75	585	532	3	90.94	49	90.2564	92.3077	90.7692
6001	1	1	4		Baseline	4	0	1								2013-06-10	23.75	24.0833	2013-06-11	6.5	405	365	20	90.1235	20								2013-06-10	23.75	23.75	2013-06-11	6.28333	6.5	405	356	0	87.9	36	91.8519	91.8519	86.6667
6001	1	1	5		Baseline	5	0	1								2013-06-12	24.3333	25	2013-06-12	7.83333	450	380	40	84.4444	30								2013-06-12	24.3333	24.3833	2013-06-12	7.81667	7.83333	450	405	3	90	41	90	91.3333	89.3333
6001	1	1	6		Baseline	6	0	1								2013-06-13	24	24.5	2013-06-13	11.75	705	645	30	91.4894	30								2013-06-13	24	24.1333	2013-06-13	11.6833	11.75	705	629	8	89.22	64	89.7872	86.8085	92.3404
6001	1	1	7		Baseline	7	0	1								2013-06-13	23	23.5	2013-06-14	6	420	370	30	88.0952	20								2013-06-13	23	23.2333	2013-06-14	5.9	6	420	353	14	84.05	47	91.4286	90.7143	77.8571
6001		1	8	1	TreatmentC2	12	1	1	22	21	1	21	0	21	0	2013-07-28	22	22.4167	2013-07-29	7	540	475	25	87.963	40	22	21	1	21	0	21	0	2013-07-28	22	22.0333	2013-07-29	6.93333	7	540	465	2	86.11	69	83.3333	87.7778	87.7778
6001		1	9	1	TreatmentC2	15	2	1	22	21	1	21	0	22	1	2013-07-31	23	23.25	2013-08-01	7.5	510		15			22	21	1	21	0	22	1	2013-07-31	23	23.0833	2013-08-01	7.35	7.5	510	447	5	87.65	49	85.2941	88.8235	92.3529
6001		1	10	1	TreatmentC2	16	2	1	22	21	1	20.95	-0.05	20.1667	-0.783333	2013-08-01	21.1667	21.25	2013-08-02	7.08333	595	590	5	99.1597	0	22	21	1	20.95	0.05	20.1667	-0.783333	2013-08-01	21.1667	21.1667	2013-08-02	6.76667	7.08333	595	516	0	86.72	60	90.9091	88.3838	87.4372
6001		1	11	1	TreatmentC2	17	2	1	22	21	1	21	0	21.75	0.75	2013-08-02	22.75	22.8333	2013-08-03	8.91667	610	605	5	99.1803	0	22	21	1	21	0	21.75	0.75	2013-08-02	22.75	22.75	2013-08-03	8.9	8.91667	610	557	0	91.31	52	92.1182	87.6847	94.1176
6001		1	12	1	TreatmentC2	21	2	1	22	21	1	21	0	21.9167	0.916667	2013-08-06	22.9167	23	2013-08-07	7.25	500	495	5	99	0	22	21	1	21	0	20.9167	-0.0833333	2013-08-06	21.9167	23	2013-08-07	7.21667	7.25	560	436	65	77.86	57	61.828	89.7849	87.7005
6001		1	13	1	TreatmentC2	29	4	1	22	21	1	21	0	20.6667	-0.333333	2013-08-14	21.6667	21.8333	2013-08-15	6.83333	550	540	10	98.1818	0	22	21	1	21	0	20.6667	-0.333333	2013-08-14	21.6667	21.85	2013-08-15	6.63333	6.83333	550	495	11	90	32	89.6175	91.2568	94.0217
6001		1	14	1	TreatmentC2	30	4	1	22	21	1	21	0	22	1	2013-08-15	23	23.5	2013-08-16	7.66667	520	460	30	88.4615	30	22	21	1	21	0	22	1	2013-08-15	23	23.4	2013-08-16	7.38333	7.66667	520	418	24	80.38	61	80.3468	92.4855	80.4598
6001		1	15	1	TreatmentC2	33	4	2	22	21	1	21.1667	0.166667	21.25	0.0833333	2013-08-18	22.25	22.3333	2013-08-19	6	465	440	5	94.6237	20	22	21	1	21.1667	-0.166667	21.25	0.0833333	2013-08-18	22.25	22.3	2013-08-19	5.76667	6	465	424	3	91.18	24	93.5484	96.129	91.6129
6001		1	16	1	TreatmentC2	35	4	2	22	21	1	20.6667	-0.333333	20	-0.666667	2013-08-20	21	21.0833	2013-08-21	7	600	585	5	97.5	10	22	21	1	20.6667	0.333333	20	-0.666667	2013-08-20	21	21.15	2013-08-21	6.91667	7	600	520	9	86.67	66	89.5	91.5	86
6001		1	17		TreatmentC2	19	2																			22	21	1	21	0	20.5	-0.5	2013-08-04	21.5	22.5833	2013-08-05	6.26667	6.5	540	405	65	75	56	71.6667	87.2222	80.5556
6003	1	2	1		Baseline	1	0	1								2013-06-06	25.8333	25.9167	2013-06-06	10.8333	540	505	5	93.5185	30								2013-06-06	25.8333	25.8333	2013-06-06	10.7	10.8333	540	468	0	86.67	64	91.1111	84.4444	85.5556
6003	1	2	2		Baseline	2	0	1								2013-06-07	26.8333	26.9167	2013-06-07	8.83333	360	350	5	97.2222	5								2013-06-07	26.8333	26.8833	2013-06-07	11.8167	11.8333	540	456	3	84.44	80	77.2222	90	86.6667
6003	1	2	3		Baseline	3	0	1								2013-06-08	26.8333	26.8667	2013-06-08	11.8333	540	508	2	94.0741	30								2013-06-08	26.8333	26.8333	2013-06-08	8.41667	8.83333	360	311	0	86.39	24	94.1667	92.5	81.6667
6003	1	2	4		Baseline	4	0	2								2013-06-09	26.3333	26.4167	2013-06-09	8.33333	360	355	5	98.6111	0								2013-06-09	26.3333	26.9333	2013-06-09	8.31667	8.33333	360	272	36	75.56	51	68.3333	85.8333	80.8333
6003	1	2	5		Baseline	5	0	2								2013-06-09	21.6667	22.6667	2013-06-10	7.66667	600	420	60	70	120								2013-06-09	21.6667	21.8667	2013-06-10	7.26667	7.66667	600	522	12	87	42	88	94	81.5
6003	1	2	6		Baseline	6	0	1								2013-06-10	21.8333	21.9167	2013-06-11	10.5	760	750	5	98.6842	5								2013-06-10	21.8333	21.8333	2013-06-11	10.4833	10.5	760	676	0	88.95	83	92.4901	90.5138	84.252
6003	1	2	7		Baseline	7	0	2								2013-06-12	26.3333	26.5833	2013-06-12	9.83333	450	430	15	95.5556	5								2013-06-12	26.3333	26.75	2013-06-12	10.6667	10.8333	510	413	25	80.98	62	73.5294	88.2353	84.1176
6003		2	8	1	TreatmentC2	11	1	2	23	22	1	22	0	23	1	2013-07-16	24	24.0833	2013-07-16	7.66667	460	445	5	96.7391	10	23	22	1	22	0	23	1	2013-07-16	24	24.05	2013-07-16	7.03333	7.66667	460	382	3	83.04	37	90.8497	92.8105	82.4675
6003		2	9	1	TreatmentC2	19	2	1	23	22	1	22	0	22.6667	0.666667	2013-07-23	23.6667	27.6667	2013-07-23	9	560	318	240	56.7857	2	23	22	1	22	0	22.6667	0.666667	2013-07-23	23.6667	23.8333	2013-07-24	8.9	9	560	457	10	81.61	87	87.6344	70.9677	91.9786
6003		2	10	1	TreatmentC2	20	2	1	23	22	1	22	0	22.3333	0.333333	2013-07-24	23.3333	23.4167	2013-07-23	6.5	430	424	5	98.6047	1	23	22	1	22	0	22.3333	0.333333	2013-07-24	23.3333	24.1	2013-07-25	6.13333	6.5	430	312	46	72.56	50	75.5245	92.3077	70.8333
6003		2	11	1	TreatmentC2	21	2	1	23	22	1	22	0	22.5	0.5	2013-07-25	23.5	23.5833	2013-07-25	9	570	560	5	98.2456	5	23	22	1	22	0	22.5	0.5	2013-07-25	23.5	23.5	2013-07-26	8.51667	9	570	491	0	86.14	50	93.6842	90.5263	80.5263
6003		2	12	1	TreatmentC2	22	3	1	23	22	1	22	0	22.3333	0.333333	2013-07-26	23.3333	23.4167	2013-07-26	8.5	550	540	5	98.1818	5	23	22	1	22	0	22.3333	0.333333	2013-07-26	23.3333	23.9	2013-07-27	7.83333	8.5	550	441	34	80.18	35	83.6066	93.9891	80.9783
6003		2	13	1	TreatmentC2	25	3	2	23	22	1	22	0	23	1	2013-07-31	24	24.0167	2013-07-31	10	600	598	1	99.6667	1
6003		2	14	1	TreatmentC2	32	4	1	23	22	1	22	0	23	1	2013-08-07	24	24.0833	2013-08-07	8.5	510	505	5	99.0196	0	23	22	1	22	0	23	1	2013-08-07	24	24	2013-08-07	8.48333	8.5	510	453	0	88.82	56	88.8235	92.9412	84.7059
6003		2	15	1	TreatmentC2	34	4	1	23	22	1	22	0	23	1	2013-08-09	24	24.3333	2013-08-09	8.5	510	489	20	95.8824	1	23	22	1	22	0	23	1	2013-08-09	24	24.2167	2013-08-09	8.41667	8.5	510	441	13	86.47	51	92.3529	88.8235	85.2941
6004	1	1	1		Baseline	1	0	1								2013-07-31	26	26.5	2013-07-31	7.33333	320	260	30	81.25	30								2013-07-31	26.6167	26.6167	2013-07-31	7.28333	7.88333	316	250	0	79.11	30	94.2857	80.9524	71.6981
6004	1	1	2		Baseline	2	0	1								2013-08-01	24.6667	25	2013-08-01	8.5	470	445	20	94.6809	5								2013-08-01	24.8833	24.8833	2013-08-01	8.41667	8.48333	456	408	0	89.47	44	94.0789	85.5263	90.7895
6004	1	1	3		Baseline	3	0	1								2013-08-02	26	26.0833	2013-08-02	8.5	390	385	5	98.7179	0								2013-08-02	26.1	26.4333	2013-08-02	8.58333	9.31667	433	332	20	76.67	37	88.8889	88.1944	74.4828
6004	1	1	4		Baseline	4	0	1								2013-08-03	26	26.25	2013-08-03	9.5	450	435	15	96.6667	0								2013-08-03	26.2333	26.2667	2013-08-03	9.25	9.46667	434	389	2	89.63	30	92.3611	91.6667	90.3448
6004	1	1	5		Baseline	5	0	1								2013-08-04	26.5	26.75	2013-08-04	9.5	420	405	15	96.4286	0								2013-08-04	26.8	26.9167	2013-08-04	9.23333	10.8667	484	338	7	69.83	41	88.1988	88.1988	67.9012
6004	1	1	6		Baseline	6	0	1								2013-08-05	25	25.25	2013-08-05	9	480	465	15	96.875	0								2013-08-05	25.6667	25.6667	2013-08-05	8.86667	9.01667	441	401	0	90.93	31	95.2381	93.1973	87.0748
6004	1	1	7		Baseline	7	0	1								2013-08-06	25.5	25.8333	2013-08-06	9.5	480	460	20	95.8333	0								2013-08-06	25.9	26.0333	2013-08-06	9.53333	9.55	459	390	8	84.97	60	84.3137	85.6209	85.6209
6004		1	8	1	TreatmentC2	8	1	1	24	23	1	23	0	23	0	2013-08-27	24	24.75	2013-08-27	9	540	490	45	90.7407	5	24	23	1	23	0	23	0	2013-08-27	24	24.6833	2013-08-27	8.88333	9	540	431	41	79.81	61	71.1111	84.4444	88.3333
6004		1	9	1	TreatmentC2	9	1	1	24	23	1	23	0	23	0	2013-08-28	24	24.3333	2013-08-28	9.41667	565	545	20	96.4602	0	24	23	1	23	0	23	0	2013-08-28	24	24.5667	2013-08-28	9.23333	9.41667	565	458	34	81.06	62	76.0638	93.0851	83.0688
6004		1	10	1	TreatmentC2	10	1	1	24	23	1	23	0	23	0	2013-08-29	24	24.25	2013-08-29	8.25	495	480	15	96.9697	0	24	23	1	23	0	23	0	2013-08-29	24	24.4	2013-08-29	8.21667	8.25	495	410	24	82.83	59	79.3939	87.2727	87.2727
6004		1	11	1	TreatmentC2	11	1	1	24	23	1	23.25	0.25	23	-0.25	2013-08-30	24	25.5	2013-08-30	7.66667	460	370	90	80.4348	0	24	23	1	23.25	-0.25	23	-0.25	2013-08-30	24	25.6833	2013-08-30	7.56667	7.66667	460	318	101	69.13	35	49.6732	92.1569	85.0649
6004		1	12	1	TreatmentC2	14	1	1	24	23	1	23	0	23	0	2013-09-02	24	25.25	2013-09-02	10	600	520	75	86.6667	5	24	23	1	23	0	23	0	2013-09-02	24	25.1333	2013-09-02	9.98333	10	600	483	68	80.5	48	66	92.5	87.5
6004		1	13	1	TreatmentC2	15	2	1	24	23	1	23	0	23.1667	0.166667	2013-09-03	24.1667	25.3333	2013-09-03	9.41667	555	485	70	87.3874	0	24	23	1	23	0	23.1667	0.166667	2013-09-03	24.1667	25.3833	2013-09-03	9.4	9.41667	555	405	73	72.97	76	62.7027	80.5405	87.5676
6004		1	14	1	TreatmentC2	16	2	1	24	23	1	23	0	23	0	2013-09-04	24	25.3333	2013-09-04	9.25	555	470	80	84.6847	5	24	23	1	23	0	23	0	2013-09-04	24	24.1167	2013-09-04	9.06667	9.25	555	424	7	76.4	113	63.2432	86.4865	81.6216
6004		1	15	1	TreatmentC2	17	2	1	24	23	1	23	0	23	0	2013-09-05	24	25.3333	2013-09-05	9.33333	560	480	80	85.7143	0	24	23	1	23	0	23	0	2013-09-05	24	25.35	2013-09-05	9.06667	9.33333	560	400	81	71.43	63	56.9892	89.2473	81.8182
6004		1	16	1	TreatmentC2	18	2	1	24	23	1	23	0	23	0	2013-09-06	24	24.5	2013-09-06	10	600	560	30	93.3333	10	24	23	1	23	0	23	0	2013-09-06	24	24.75	2013-09-06	9.81667	10	600	473	45	78.83	71	74	86	83.5
6004		1	17	1	TreatmentC2	21	2	1	24	23	1	23	0	23	0	2013-09-09	24	24.1667	2013-09-09	9.25	555	540	10	97.2973	5	24	23	1	23	0	23	0	2013-09-09	24	24.6833	2013-09-09	8.91667	9.25	555	441	41	79.46	53	80.5405	89.7297	84.3243
6004		1	18	1	TreatmentC2	22	3	1	24	23	1	23	0	23.5	0.5	2013-09-10	24.5	26	2013-09-10	9	510	418	90	81.9608	2	24	23	1	23	0	23.5	0.5	2013-09-10	24.5	26.1	2013-09-10	8.81667	9	510	361	96	70.78	42	56.4706	92.9412	84.7059
6004		1	19	1	TreatmentC2	23	3	1	24	23	1	23	0	23.5	0.5	2013-09-11	24.5	25	2013-09-11	8.83333	500	440	30	88	30	24	23	1	23	0	23.5	0.5	2013-09-11	24.5	24.7333	2013-09-11	8.8	8.83333	500	400	14	80	84	86.747	68.0723	91.6168
6004		1	20	1	TreatmentC2	24	3	1	24	23	1	23	0	23	0	2013-09-13	24	25.5	2013-09-13	9.5	570	480	90	84.2105	0	24	23	1	23	0	23	0	2013-09-12	24	25.95	2013-09-12	9.4	9.5	570	403	117	70.7	44	53.1579	94.2105	86.3158
6004		1	21	1	TreatmentC2	25	3	1	24	23	1	23	0	23.25	0.25	2013-09-14	24.25	25.75	2013-09-14	7.25	420	330	90	78.5714	0	24	23	1	23	0	23.25	0.25	2013-09-13	24.25	26.0333	2013-09-13	7.2	7.25	420	284	107	67.62	26	36.4286	88.5714	93.5714
6004		1	22	1	TreatmentC2	28	3	1	24	23	1	23	0	23	0	2013-09-17	24	24	2013-09-17
6004		1	23	1	TreatmentC2	29	4	1	24	23	1	23	0	23	0	2013-09-18	24	24.75	2013-09-18	9	540	485	45	89.8148	10	24	23	1	23	0	23	0	2013-09-17	24	24.4667	2013-09-17	8.38333	9	540	421	28	77.96	54	87.2222	84.4444	78.8889
6004		1	24	1	TreatmentC2	30	4	1	24	23	1	23	0	23	0	2013-09-19	24	24.5	2013-09-19	9.5	570	540	30	94.7368	0	24	23	1	23	0	23	0	2013-09-18	24	24.3833	2013-09-18	9.46667	9.5	570	460	23	80.7	85	74.7368	90	82.6316
6004		1	25	1	TreatmentC2	31	4	1	24	23	1	23	0	23	0	2013-09-20	24	24.1667	2013-09-20	7.5	450	440	10	97.7778	0	24	23	1	23	0	23	0	2013-09-19	24	24.1833	2013-09-19	7.26667	7.5	450	380	11	84.44	45	85.3333	91.3333	81.3333
6004		1	26	1	TreatmentC2	32	4	1	24	23	1	23	0	23	0	2013-09-21	24	24.1667	2013-09-21	7.33333	440	430	10	97.7273	0	24	23	1	23	0	23	0	2013-09-20	24	25.0333	2013-09-20	7.23333	7.33333	440	327	62	74.32	45	68.4932	87.6712	83.6735
6004		1	27	1	TreatmentC2	35	4	1	24	23	1	23	0	23	0	2013-09-23	24	24	2013-09-23
6007	1	2	1		Baseline	1	0	0
6007	1	2	2		Baseline	2	0	2								2013-07-07	27	27.1667	2013-07-07	12.5833	575	560	10	97.3913	5								2013-07-07	27	28.0333	2013-07-07	12.5	12.5833	575	461	62	80.17	47	71.2042	90.5759	89.0625
6007	1	2	3		Baseline	3	0	1								2013-07-08	27.7333	27.8667	2013-07-08	8.25	271	263	8	97.048	0								2013-07-08	27.7333	27.7333	2013-07-08	8.15	8.25	271	243	0	89.67	22	97.7778	87.7778	84.6154
6007	1	2	4		Baseline	4	0	1								2013-07-09	25	25.0833	2013-07-09	8.28333	437	432	5	98.8558	0								2013-07-09	25	25.0667	2013-07-09	8.26667	8.28333	437	398	4	91.08	34	91.0345	93.1034	89.726
6007	1	2	5		Baseline	5	0	1								2013-07-10	25	25.0833	2013-07-10	8.5	450	440	5	97.7778	5								2013-07-10	25	25	2013-07-10	8.51667	8.83333	470	418	0	88.94	33	94.8718	94.8718	78.3439
6007	1	2	6		Baseline	6	0	1								2013-07-11	25	25.0833	2013-07-11	8.66667	460	450	5	97.8261	5								2013-07-11	25	25.6	2013-07-11	8.6	8.66667	460	374	36	81.3	46	72.549	87.5817	86.3636
6007	1	2	7		Baseline	7	0	1								2013-07-12	25.5	25.5	2013-07-12	10.8333	560	530	0	94.6429	30								2013-07-12	25.5	25.6167	2013-07-12	10.8167	10.8333	560	512	7	91.43	40	93.0108	91.9355	90.9091
6007		2	8	1	TreatmentC2	8	1	1	23	22	1	22	0	22.2833	0.283333	2013-08-05	23.2833	23.6167	2013-08-06	7.58333	498	473	20	94.9799	5	23	22	1	22	0	22.2833	0.283333	2013-08-05	23.2833	23.5667	2013-08-06	7.25	7.58333	498	431	17	86.55	30	87.9518	93.3735	91.5663
6007		2	9	1	TreatmentC2	9	1	1	23	22	1	22.1667	0.166667	22.5	0.333333	2013-08-06	23.5	24	2013-08-07				30
6007		2	10	1	TreatmentC2	10	1	1	23	22	1	22.3333	0.333333	22.8333	0.5	2013-08-07	23.8333	24.3333	2013-08-08	10	610	575	30	94.2623	5	23	22	1	22.3333	-0.333333	22.8333	0.5	2013-08-07	23.8333	24.3667	2013-08-08	9.98333	10	610	548	32	89.84	29	89.6552	96.0591	90.6863
6007		2	11	1	TreatmentC2	14	1	1	23	22	1	22	0	22.0833	0.0833333	2013-08-11	23.0833	23.25	2014-08-12	7.5	505		10
6007		2	12	1	TreatmentC2	15	2	2	23	22	1	22.0833	0.0833333	22.4167	0.333333	2014-08-12	23.4167	23.4167	2014-08-13						0
6007		2	13	1	TreatmentC2	17	2	1	23	22	1	22.5	0.5	23.45	0.95	2014-08-15	24.45	24.45	2014-08-15	6.91667	388				2	23	22	1	22.25	-0.25	22.5	0.25	2013-09-25	23.5	24.9167	2013-09-26	10.4	10.5	660	536	85	81.21	33	68.1818	96.8182	88.6364
6009	1	1	1		Baseline	1	0	2								2013-08-24	26.5	27.5	2013-08-24	9.5	420	360	60	85.7143	0								2013-08-24	26.05	26.2667	2013-08-24	9.98333	10.4833	506	437	13	86.36	26	92.2619	92.2619	91.1243
6009	1	1	2		Baseline	2	0	2								2013-08-25	26	26.5	2013-08-25	11.5	570	530	30	92.9825	10								2013-08-25	25.6167	26.2833	2013-08-25	11.15	11.1667	573	512	40	89.35	20	86.3874	94.2408	97.3822
6009	1	1	3		Baseline	3	0	1								2013-08-25	25.6667	26.5	2013-08-26	9.16667	450	400	50	88.8889	0								2013-08-25	23.4833	25.25	2013-08-26	9.55	9.56667	605	463	106	76.53	35	82.0896	96.0199	89.604
6009	1	1	4		Baseline	4	0	2								2013-08-27	25	28	2013-08-27	12.5	690	505	180	73.1884	5								2013-08-27	26.4167	26.6	2013-08-27	12.9333	12.95	632	567	11	89.72	53	93.8095	92.381	88.1517
6009	1	1	5		Baseline	5	0	1								2013-08-28	24.5	24.8333	2013-08-28	9.5	540	520	20	96.2963	0								2013-08-28	25.1333	25.3833	2013-08-28	9.46667	9.63333	510	439	15	86.08	46	90.5882	92.3529	85.2941
6009	1	1	6		Baseline	6	0	1								2013-08-29	27.5	27.75	2013-08-29	10.5	420	375	15	89.2857	30								2013-08-29	27.6	27.7667	2013-08-29	11.95	11.9667	502	463	10	92.23	28	91.6168	96.4072	91.0714
6009	1	1	7		Baseline	7	0	1								2013-08-30	24.5	25	2013-08-30	11	630	600	30	95.2381	0								2013-08-30	25.75	25.85	2013-08-30	11.2	11.4	579	521	6	89.98	40	94.3005	88.601	92.7461
6009		1	8	1	TreatmentC2	15	2	1	23	22	1	22	0	22.25	0.25	2013-09-23	23.25	24.0833	2013-09-24	9.33333	605	540	50	89.2562	15
6009		1	9	1	TreatmentC2	16	2	1	23	22	1	22.0833	0.0833333	22.5	0.416667	2013-09-24	23.5	24.5	2013-09-25	9.5	600	540	60	90	0
6009		1	10	1	TreatmentC2	17	2	1	23	22	1	22.25	0.25	22.5	0.25	2013-09-25	23.5	24	2013-09-26	9.5	600	570	30	95	0
6009		1	11	1	TreatmentC2	18	2	1	23	22	1	22	0	22.3333	0.333333	2013-09-26	23.3333	24.1667	2013-09-27	8	520	465	50	89.4231	5
6009		1	12	1	TreatmentC2	21	2	1	23	22	1	22	0	22.25	0.25	2013-09-29	23.25	23.75	2013-09-30	9.33333	605	575	30	95.0413	0	23	22	1	22	0	22.25	0.25	2013-09-29	23.25	24.85	2013-09-30	9.31667	9.33333	605	460	96	76.03	48	68.6567	93.5323	88.6139
6009		1	13	1	TreatmentC2	22	3	1	23	22	1	22	0	22.25	0.25	2013-09-30	23.25	23.8333	2013-10-01	9	585	550	35	94.0171	0	23	22	1	22	0	22.25	0.25	2013-09-30	23.25	24.7167	2013-10-01	8.5	9	585	440	88	75.21	27	66.1538	93.8462	91.2821
6009		1	14	1	TreatmentC2	23	3	1	23	22	1	22.5	0.5	22.3333	-0.166667	2013-10-01	23.3333	23.8333	2013-10-02	10	640	610	30	95.3125	0	23	22	1	22.5	-0.5	22.3333	-0.166667	2013-10-01	23.3333	25.3667	2013-10-02	8.41667	10	640	407	122	63.59	16	63.8498	95.3052	59.3458
6009		1	15	1	TreatmentC2	24	3	1	23	22	1	22.0833	0.0833333	22.25	0.166667	2013-10-02	23.25	23.5833	2013-10-03	10.5	675	655	20	97.037	0	23	22	1	22.0833	-0.0833333	22.25	0.166667	2013-10-02	23.25	24.7833	2013-10-03	10.0333	10.5	675	509	92	75.41	46	57.7778	92	85.3333
6009		1	16	1	TreatmentC2	29	4	1	23	22	1	22.1667	0.166667	22.25	0.0833333	2013-10-07	23.25	26.5833	2013-10-08	11	705	505	200	71.6312	0	23	22	1	22.1667	-0.166667	22.25	0.0833333	2013-10-07	23.25	23.5167	2013-10-08	9.73333	10	645	522	16	80.93	91	60.9302	95.814	91.6279
6009		1	17	1	TreatmentC2	30	4	1	23	22	1	21.9167	-0.0833333	21.5	-0.416667	2013-10-08	22.5	22.75	2013-10-09	8.33333	590	575	15	97.4576	0
6009		1	18	1	TreatmentC2	31	4	1	23	22	1	21.8333	-0.166667	22.25	0.416667	2013-10-09	23.25	25.25	2013-10-10	10	645	510	120	79.0698	15	23	22	1	21.8333	0.166667	22.25	0.416667	2013-10-09	23.25	24.2167	2013-10-10	8.33333	9	585	429	58	73.33	58	82.0513	86.6667	77.9487
6009		1	19	1	TreatmentC2	32	4	1	23	22	1	22	0	21.3333	-0.666667	2013-10-10	22.3333	25.3333	2013-10-11	8	580	390	180	67.2414	10	23	22	1	22	0	22.3333	0.333333	2013-10-10	23.3333	24.2167	2013-10-11	6.98333	7	460	384	53	83.48	22	69.281	95.4248	93.5065
6009		1	20	1	TreatmentC2	34	4	2	23	22	1	22.25	0.25	22.5	0.25	2013-10-13	23.5	24.6667	2013-10-13	11.5	720	650	70	90.2778	0	23	22	1	22.25	-0.25	22.5	0.25	2013-10-13	23.5	25.6333	2013-10-14	11.3333	11.5	720	544	128	75.56	38	70.4167	93.3333	90.4167
6012	1	2	1		Baseline	1	0	2								2013-07-31	27	27.0833	2013-07-31	12.6667	580	570	5	98.2759	5								2013-07-31	27.0333	27.0333	2013-07-31	12.75	12.9167	593	532	0	89.71	51	94.4162	90.8629	87.8788
6012	1	2	2		Baseline	2	0	1								2013-08-01	27	27.0333	2013-08-01	9.25	375	373	2	99.4667	0								2013-08-01	27.0833	27.1333	2013-08-01	8.68333	9.25	370	303	3	81.89	30	93.4959	87.8049	83.871
6012	1	2	3		Baseline	3	0	1								2013-08-02	25.0667	25.7333	2013-08-02	8.33333	436	394	40	90.367	2								2013-08-02	25.45	25.45	2013-08-02	8.26667	8.28333	410	364	0	88.78	45	91.9118	87.5	87.5912
6012	1	2	4		Baseline	4	0	1								2013-08-03	26	26.25	2013-08-03	8.23333	374	359	15	95.9893	0								2013-08-03	26.15	26.7	2013-08-03	7.81667	8.15	360	282	33	78.33	25	82.5	88.3333	91.6667
6012	1	2	5		Baseline	5	0	1								2013-08-04	24.5	24.6667	2013-08-04	8.5	480	470	10	97.9167	0								2013-08-04	25.6667	25.7667	2013-08-04	8.63333	8.9	434	373	6	85.94	39	90.9722	91.6667	87.5862
6012	1	2	6		Baseline	6	0	1								2013-08-05	26.1667	26.3333	2013-08-05	7.16667	300	290	10	96.6667	0								2013-08-05	25.6833	26.25	2013-08-05	6.38333	7.13333	327	237	34	72.48	11	72.4771	95.4128	89.9083
6012	1	2	7		Baseline	7	0	2								2013-08-06	24.5	24.5	2013-08-06	11.1333	638	634	0	99.373	4								2013-08-06	24.3833	24.4833	2013-08-06	11.1	11.1167	644	579	6	89.91	58	92.9907	89.7196	88.3721
6012		2	8	1	TreatmentC2	8	1	1	22	21	1	21	0	21.25	0.25	2013-08-26	22.25	22.9167	2013-08-27	8	585	540	40	92.3077	5	22	21	1	21	0	21.25	0.25	2013-08-26	22.25	22.8167	2013-08-27	7.98333	8	585	522	34	89.23	28	88.2051	94.359	94.359
6012		2	9	1	TreatmentC2	9	1	1	22	21	1	21	0	21	0	2013-08-27	22	22.5	2013-08-28	9.15	669	634	30	94.7683	5	22	21	1	21	0	21	0	2013-08-27	22	22.0833	2013-08-28	8.96667	9.15	669	592	5	88.49	61	86.0987	93.2735	89.6861
6012		2	10	1	TreatmentC2	10	1	1	22	21	1	21	0	21.25	0.25	2013-08-28	22.25	22.5833	2013-08-29	9	645	620	20	96.124	5	22	21	1	21	0	21.25	0.25	2013-08-28	22.25	22.5667	2013-08-29	8.98333	9	645	578	19	89.61	47	87.907	95.3488	91.1628
6012		2	11	1	TreatmentC2	11	1	2	22	21	1	21	0	21.1667	0.166667	2013-08-29	22.1667	22.1667	2013-08-30	7.66667	570				0	22	21	1	21	0	21.1667	0.166667	2013-08-29	22.1667	22.1833	2013-08-30	7.51667	7.66667	570	536	1	94.04	24	93.1579	98.9474	93.1579
6012		2	12	1	TreatmentC2	13	1	1	22	21	1	21	0	21.3333	0.333333	2013-08-31	22.3333	23.0833	2013-09-01	8	580		45			22	21	1	21	0	21.3333	0.333333	2013-08-31	22.3333	22.6167	2013-09-01	7.98333	8	580	540	17	93.1	22	92.228	96.3731	96.3918
6012		2	13	1	TreatmentC2	14	1	1	22	21	1	21	0	21	0	2013-09-01	22	22.4167	2013-09-02	11	780	750	25	96.1538	5
6012		2	14	1	TreatmentC2	22	3	1	22	21	1	21.25	0.25	21.5	0.25	2013-09-09	22.5	23	2013-09-10	7	510	480	30	94.1176	0	22	21	1	21.25	-0.25	21.5	0.25	2013-09-09	22.5	23.4	2013-09-10	6.75	7	510	421	54	82.55	20	90	92.9412	95.8824
6012		2	15	1	TreatmentC2	23	3	1	22	21	1	21	0	21.25	0.25	2013-09-10	22.25	23	2013-09-11	8	585	538	45	91.9658	2	22	21	1	21	0	21.25	0.25	2013-09-10	22.25	23.3667	2013-09-11	7.98333	8	585	454	67	77.61	63	77.9487	91.2821	85.641
6012		2	16	1	TreatmentC2	24	3	1	22	21	1	21.1667	0.166667	21.1667	0	2013-09-11	22.1667	22.8333	2013-09-12	8.88333	643	598	40	93.0016	5	22	21	1	21.1667	-0.166667	21.1667	0	2013-09-11	22.1667	22.2833	2013-09-12	7.21667	8.88333	643	478	7	74.34	58	91.1215	85.9813	86.9767
6012		2	17	1	TreatmentC2	25	3	2	22	21	1	21.0833	0.0833333	21.1667	0.0833333	2013-09-12	22.1667	23.1667	2013-09-13	9.16667	660	598	60	90.6061	2	22	21	1	21.0833	-0.0833333	21.1667	0.0833333	2013-09-12	22.1667	22.3167	2013-09-13	8.96667	9.16667	660	548	9	83.03	91	78.6364	89.0909	88.1818
6015	1	1	1		Baseline	1	0	1								2013-08-24	24.75	25.75	2013-08-24	8.16667	445	375	60	84.2697	10								2013-08-24	25.5333	25.55	2013-08-24	7.76667	8.13333	396	298	1	75.25	75	83.3333	68.9394	85.6061
6015	1	1	2		Baseline	2	0	2								2013-08-25	24.3333	25.0833	2013-08-25	9	520	465	45	89.4231	10								2013-08-25	24.8333	24.8333	2013-08-25	8.7	8.71667	473	411	0	86.89	61	90.4459	83.4395	87.3418
6015	1	1	3		Baseline	3	0	1								2013-08-26	27.1	27.4333	2013-08-26	10.1667	424	394	20	92.9245	10								2013-08-26	27.4	27.4	2013-08-26	9.78333	9.8	384	338	0	88.02	45	92.1875	82.8125	89.8438
6015	1	1	4		Baseline	4	0	1								2013-08-27	25.8333	26.1667	2013-08-27	9.93333	486	456	20	93.8272	10								2013-08-27	25.9833	26.1	2013-08-27	9.75	9.76667	467	402	7	86.08	57	80.6452	90.9677	87.1795
6015	1	1	5		Baseline	5	0	1								2013-08-28	27	27.3333	2013-08-28	11.25	495	455	20	91.9192	20								2013-08-28	27.0667	27.0667	2013-08-28	11.2333	11.5	506	426	0	84.19	64	91.6667	85.7143	78.1065
6015	1	1	6		Baseline	6	0	1								2013-08-29	24.9333	25.4333	2013-08-29	8	424	384	30	90.566	10								2013-08-29	25.5	25.5833	2013-08-29	7.96667	7.98333	389	329	5	84.58	54	87.5969	83.7209	86.9231
6015	1	1	7		Baseline	7	0	1								2013-08-30	24.5667	25.0667	2013-08-30	8.25	461	421	30	91.3232	10								2013-08-30	24.7167	24.7333	2013-08-30	8.15	8.21667	450	367	1	81.56	78	85.3333	74.6667	86
6015		1	8	1	TreatmentC2	8	1	1	24.5	23.5	1	23	-0.5	23	0	2013-09-23	24	25.5	2013-09-23	8	480	380	90	79.1667	10	24.5	23.5	1	23	0.5	23	0	2013-09-24	24	25.3667	2013-09-24	7.98333	8	480	341	82	71.04	56	48.125	84.375	84.375
6015		1	9	1	TreatmentC2	9	1	1	24.5	23.5	1	23	-0.5	23	0	2013-09-24	24	25	2013-09-24	8	480	410	60	85.4167	10	24.5	23.5	1	23	0.5	23	0	2013-09-25	24	24.7333	2013-09-25	7.98333	8	480	388	44	80.83	47	68.125	85.625	88.75
6016	1	2	1		Baseline	1	0	2								2013-09-21	26.25	26.5	2013-09-21	11.75	570	555	15	97.3684	0								2013-09-21	26.25	26.2667	2013-09-21	10.4667	10.75	510	459	1	90	33	96.4706	91.1765	86.4706
6016	1	2	2		Baseline	2	0	2								2013-09-22	27	27.25	2013-09-22	11	480	425	15	88.5417	40								2013-09-22	27	27.3667	2013-09-22	10.4333	11	480	391	22	81.46	33	88.125	94.375	78.75
6016	1	2	3		Baseline	3	0	1								2013-09-23	24.5	24.75	2013-09-23	11	630	605	15	96.0317	10								2013-09-23	24.5	24.6667	2013-09-23	10.6167	11	630	560	10	88.89	37	94.7619	93.8095	88.0952
6016	1	2	4		Baseline	4	0	1								2013-09-24	28	28.25	2013-09-24	12	480	455	15	94.7917	10								2013-09-24	28	28.05	2013-09-24	11.6667	12	480	424	3	88.33	33	95	94.375	83.125
6016	1	2	5		Baseline	5	0	1								2013-09-25	28.5	29	2013-09-25	11	390	350	30	89.7436	10								2013-09-25	28.5	28.9	2013-09-25	10.55	11	390	301	24	77.18	38	86.1538	90	81.5385
6016	1	2	6		Baseline	6	0	1								2013-09-26	29	29.25	2013-09-26	12	420	395	15	94.0476	10								2013-09-26	29	29.0667	2013-09-26	11.9833	12	420	377	4	89.76	38	89.2857	94.2857	86.4286
6016	1	2	7		Baseline	7	0	2								2013-09-27	24.5	26.5	2013-09-27	12.5	720	540	120	75	60								2013-09-27	24.5	25.4833	2013-09-27	12.3333	12.5	720	544	59	75.56	107	75	76.25	90.4167
6016		2	8	1	TreatmentC2	8	1	1	24	23	1	23	0	23	0	2013-10-29	24	24.5	2013-10-29	10	600	540	30	90	30	24	23	1	23	0	23	0	2013-10-29	24	24.3167	2013-10-29	9.71667	10	600	520	19	86.67	44	83.5	95.5	87
6016		2	9	1	TreatmentC2	9	1	1	24	23	1	23.0833	0.0833333	22.75	-0.333333	2013-10-29	23.75	24.75	2013-10-30	8.75	540	470	60	87.037	10	24	23	1	23.0833	-0.0833333	22.75	-0.333333	2013-10-29	23.75	24.5167	2013-10-30	8.31667	8.75	540	413	46	76.48	55	81.1111	90.5556	74.4444
6016		2	10	1	TreatmentC2	10	1	1	24	23	1	23	0	23.0833	0.0833333	2013-10-31	24.0833	24.4167	2013-10-31	9.33333	555	505	20	90.991	30	24	23	1	23	0	23.0833	0.0833333	2013-10-31	24.0833	24.4167	2013-10-31	8.41667	9.33333	555	430	20	77.48	50	83.7838	89.1892	76.7568
6016		2	11	1	TreatmentC2	11	1	1	24	23	1	23	0	24	1	2013-11-01	25	25.3333	2013-11-01	9.25	495	465	20	93.9394	10	24	23	1	23	0	24	1	2013-11-01	25	25.1	2013-11-01	9.05	9.25	495	447	6	90.3	30	95.7576	93.3333	86.0606
6016		2	12	1	TreatmentC2	14	1	1	24	23	1	23	0	23	0	2013-11-04	24	24.3333	2013-11-04	9.5	570	540	20	94.7368	10	24	23	1	23	0	23	0	2013-11-04	24	24	2013-11-04	9.48333	9.5	570	514	0	90.18	55	93.6842	93.6842	83.6842
6016		2	13	1	TreatmentC2	15	2	1	24	23	1	23	0	23.25	0.25	2013-11-05	24.25	24.5833	2013-11-05	10	585	545	20	93.1624	20	24	23	1	23	0	23.25	0.25	2013-11-05	24.25	24.35	2013-11-05	9.7	10	585	499	6	85.3	62	90.7692	88.7179	80.5128
6016		2	14	1	TreatmentC2	16	2	1	24	23	1	23	0	22.75	-0.25	2013-11-05	23.75	24.25	2013-11-06	8.75	540	480	30	88.8889	30	24	23	1	23	0	22.75	-0.25	2013-11-05	23.75	23.95	2013-11-06	8.31667	8.75	540	445	12	82.41	57	87.7778	91.6667	77.7778
6016		2	15	1	TreatmentC2	17	2	1	24	23	1	23.25	0.25	23.3333	0.0833333	2013-11-07	24.3333	24.5833	2013-11-07	9.75	565	530	15	93.8053	20	24	23	1	23.25	-0.25	23.3333	0.0833333	2013-11-07	24.3333	24.3833	2013-11-07	9.71667	9.75	565	493	3	87.26	67	91.4894	92.5532	78.836
6016		2	16	1	TreatmentC2	20	2	2	24	23	1	23	0	23.5	0.5	2013-11-10	24.5	25	2013-11-10	9.5	540	500	30	92.5926	10	24	23	1	23	0	23.5	0.5	2013-11-10	24.5	24.7	2013-11-10	8.78333	9.5	540	451	12	83.52	34	88.3333	95.5556	77.2222
6016		2	17	1	TreatmentC2	21	2	1	24	23	1	23	0	23.1667	0.166667	2013-11-11	24.1667	24.5	2013-11-11	8.75	515	475	20	92.233	20	24	23	1	23	0	23.1667	0.166667	2013-11-11	24.1667	24.55	2013-11-11	8.1	8.75	515	424	23	82.33	29	91.8129	91.2281	81.3953
6016		2	18	1	TreatmentC2	22	3	2	24	23	1	23	0	23.1667	0.166667	2013-11-12	24.1667	25	2013-11-12	9.16667	540	490	50	90.7407	0	24	23	1	23	0	23.1667	0.166667	2013-11-12	24.1667	24.4833	2013-11-12	8.76667	9.16667	540	457	19	84.63	40	82.7778	95.5556	86.6667
6016		2	19	1	TreatmentC2	23	3	2	24	23	1	23	0	23	0	2013-11-13	24	25	2013-11-13	10.1667	610	490	60	80.3279	60	24	23	1	23	0	23	0	2013-11-13	24	24.1	2013-11-13	9.93333	10.1667	610	484	6	79.34	106	80.2956	80.7882	82.3529
6016		2	20	1	TreatmentC2	24	3	1	24	23	1	23	0	22.75	-0.25	2013-11-13	23.75	25	2013-11-14	7.5	465	330	75	70.9677	60	24	23	1	23	0	22.75	-0.25	2013-11-13	23.75	24.45	2013-11-14	6.96667	7.5	465	352	42	75.7	39	73.5484	91.6129	78.7097
6016		2	21	1	TreatmentC2	25	3	1	24	23	1	23	0	22.5	-0.5	2013-11-14	23.5	23.6667	2013-11-15	8.5	540	530	10	98.1481	0	24	23	1	23	0	22.5	-0.5	2013-11-14	23.5	24.5833	2013-11-15	7.68333	8.5	540	398	65	73.7	28	71.1111	88.3333	85
6016		2	22	1	TreatmentC2	26	3	1	24	23	1	23.5	0.5	24	0.5	2013-11-16	25	25.1667	2013-11-16	7.5	390	370	10	94.8718	10	24	23	1	23.5	-0.5	24	0.5	2013-11-16	25	25.2333	2013-11-16	9.3	9.5	510	454	14	89.02	30	90	94.7059	85.8824
6016		2	23	1	TreatmentC2	29	4	1	24	23	1	23	0	23.5	0.5	2013-11-19	24.5	27.5	2013-11-19	7.25	405	205	180	50.6173	20	24	23	1	23	0	23.5	0.5	2013-11-19	24.5	25	2013-11-19	6.96667	7.25	405	268	30	66.17	90	54.8148	71.8519	87.4074
6016		2	24	1	TreatmentC2	31	4	1	24	23	1	23.0833	0.0833333	23.0833	0	2013-11-21	24.0833	24.8333	2013-11-21	9.5	565	520	45	92.0354	0	24	23	1	23.0833	-0.0833333	23.0833	0	2013-11-21	24.0833	24.3667	2013-11-21	8.68333	9.5	565	462	17	81.77	37	89.8936	92.0213	85.1852
6016		2	25	1	TreatmentC2	34	4	2	24	23	1	23.5	0.5	23.5	0	2013-11-24	24.5	24.8333	2013-11-24	9.5	540	510	20	94.4444	10	24	23	1	23.5	-0.5	23.5	0	2013-11-24	24.5	25.2167	2013-11-24	8.9	9.5	540	419	43	77.59	42	78.3333	95.5556	80
6016		2	26	1	TreatmentC2	35	4	2	24	23	1	23.0833	0.0833333	23.5	0.416667	2013-11-25	24.5	25	2013-11-26	8.75	495	450	30	90.9091	15	24	23	1	23.0833	-0.0833333	23.5	0.416667	2013-11-25	24.5	24.9833	2013-11-25	8.06667	8.75	495	384	29	77.58	41	84.2424	93.9394	81.2121
6020	1	2	1		Baseline	1	0	2								2013-10-19	25.5833	25.6667	2013-10-19	11	565	560	5	99.115	0								2013-10-19	25.5833	26.65	2013-10-19	10.8333	11	565	466	64	82.48	25	68.0851	94.6809	95.2381
6020	1	2	2		Baseline	2	0	1								2013-10-20	25	25.5833	2013-10-20	10.5	570	490	35	85.9649	45								2013-10-20	24	24.1833	2013-10-20	9.46667	9.5	570	484	11	84.91	73	84.7368	95.7895	75.2632
6020	1	2	3		Baseline	3	0	1								2013-10-21	25	25.0833	2013-10-21	8	420	415	5	98.8095	0								2013-10-21	25	25	2013-10-21	7.91667	8	420	392	0	93.33	23	95	92.8571	93.5714
6020	1	2	4		Baseline	4	0	1								2013-10-22	25.5833	25.9167	2013-10-22	10.5	535	515	20	96.2617	0								2013-10-22	25.5833	26	2013-10-22	10.05	10.5	535	448	25	83.74	35	82.0225	95.5056	83.2402
6020	1	2	5		Baseline	5	0	2								2013-10-23	25.5	25.8333	2013-10-23	8.5	420	400	20	95.2381	0								2013-10-23	25.5	25.6	2013-10-23	7.96667	8.5	420	347	6	82.62	35	87.1429	91.4286	80
6020	1	2	6		Baseline	6	0	0
6020	1	2	7		Baseline	7	0	0
6020		2	8	1	TreatmentC2	8	1	1	22.5	21.5	1	21.5	0	21.5	0	2013-11-19	22.5	23	2013-11-20	8.7	612	522	30	85.2941	60	22.5	21.5	1	21.5	0	21.5	0	2013-11-19	22.5	22.8667	2013-11-20	8.68333	8.7	612	532	22	86.93	57	84.8039	92.6471	83.8235
6020		2	9	1	TreatmentC2	9	1	1	22.5	21.5	1	21.5	0	21.5	0	2013-11-20	22.5	23	2013-11-21	9.5	660	570	30	86.3636	60	22.5	21.5	1	21.5	0	21.5	0	2013-11-20	22.5	22.5	2013-11-21	9.48333	9.5	660	582	0	88.18	77	93.6364	85.4545	85.9091
6020		2	10	1	TreatmentC2	10	1	1	22.5	21.5	1	21.5	0	21.5	0	2013-11-21	22.5	23.25	2013-11-22	6	450	345	45	76.6667	60	22.5	21.5	1	21.5	0	21.5	0	2013-11-21	22.5	24.0667	2013-11-22	8.08333	8.5	600	449	94	74.83	32	68.5	99	78.5
6020		2	11	1	TreatmentC2	13	1	1	22.5	21.5	1	21.5	0	21.5	0	2013-11-24	22.5	23.25	2013-11-25	10.5	720	615	45	85.4167	60	22.5	21.5	1	21.5	0	21.5	0	2013-11-24	22.5	22.8333	2013-11-25	10.35	10.5	720	602	20	83.61	89	86.25	76.6667	91.25
6020		2	12	1	TreatmentC2	21	2	1	22.5	21.5	1	21.5	0	22.5	1	2013-12-02	23.5	23.8333	2013-12-03	7.5	480	455	20	94.7917	5	22.5	21.5	1	21.5	0	22.5	1	2013-12-02	23.5	23.8167	2013-12-03	7.3	7.5	480	403	19	83.96	46	79.375	86.875	92.5
6020		2	13	1	TreatmentC2	22	3	1	22.5	21.5	1	21.5	0	21.5	0	2013-12-03	22.5	22.5833	2013-12-04	7.5	540	535	5	99.0741	0	22.5	21.5	1	21.5	0	21.5	0	2013-12-03	22.5	23.0167	2013-12-04	6.93333	7.5	540	446	31	82.59	29	81.1111	95.5556	90.5556
6020		2	14	1	TreatmentC2	23	3	1	22.5	21.5	1	21.5	0	22.5	1	2013-12-04	23.5	23.6667	2013-12-05	7.75	495	485	10	97.9798	0	22.5	21.5	1	21.5	0	22.5	1	2013-12-04	23.5	23.5	2013-12-05	7.66667	7.75	495	425	0	85.86	65	77.5758	86.6667	96.3636
6020		2	15	1	TreatmentC2	24	3	1	22.5	21.5	1	21.5	0	22.5	1	2013-12-05	23.5	23.5833	2013-12-06	5	330	264	5	80	61	22.5	21.5	1	21.5	0	22.5	1	2013-12-05	23.5	23.5	2013-12-06	7.48333	7.5	480	291	0	60.63	188	88.75	42.5	51.25
6020		2	16	1	TreatmentC2	25	3	2	22.5	21.5	1	21.5	0	20.5	-1	2013-12-06	21.5	21.5	2013-12-07	8	630	630	0	100	0	22.5	21.5	1	21.5	0	20.5	-1	2013-12-06	21.5	21.5	2013-12-07	5.76667	8	630	471	0	74.76	25	91.4286	98.0952	66.1905
6020		2	17	1	TreatmentC2	29	4	1	22.5	21.5	1	21.5	0	21.5	0	2013-12-10	22.5	23.25	2013-12-11	7.41667	535	460	45	85.9813	30	22.5	21.5	1	21.5	0	22.5	1	2013-12-10	23.5	23.5	2013-12-11	6.38333	7.5	480	352	0	73.33	61	89.375	91.25	44.375
6020		2	18	1	TreatmentC2	30	4	1	22.5	21.5	1	21.5	0	22	0.5	2013-12-11	23	23.3333	2013-12-12	8	540	520	20	96.2963	0
6020		2	19	1	TreatmentC2	32	4	2	22.5	21.5	1	21.5	0	22	0.5	2013-12-14	23	23.25	2013-12-14	7	480	465	15	96.875	0	22.5	21.5	1	21.5	0	22	0.5	2013-12-13	23	23.0167	2013-12-14	7.98333	8	540	341	1	63.15	197	46.6667	56.6667	86.6667
[truncated: 377 more rows]

## Sheet: C1_ITT
ParticipantID	Delayed/Not Delayed	Treatment	SleepEpisodeNo	Matching Diary with Actigraphy	StudyPeriod	ParticipationSleepEpisodeNo	StudyPeriodWeek	Work/Non-work	DB_dec_SD	Pill_schedule_SD	Pill_Admin_SD	Pill Time_dec_SD	PillTime_SchedvsActual_SD	ActualBTv60min_SD	TimingDiff_SD	Date_Onset_SD	BT_SD	ST_SD	Date_offset_SD	WT_SD	TIB_SD	TST_SD	SOL_SD	SE_SD	WASO_SD	DB_dec_ACT	Pill_schedule_ACT	Pill_Admin_ACT	Pill Time_dec_ACT	PillTime_SchedvsActual_ACT	ActualBTv60min_ACT	TimingDiff_ACT	Date_Onset_ACT	BT_ACT	ST_ACT	Date_offset_ACT	Offset_ACT	Risetime_ACT	TIB_ACT	TST_ACT	SOL_ACT	SE_ACT	WASO_ACT	SET1_ACT	SET2_ACT	SET3_ACT
4001	1	2	1		Baseline	1	0	1								2013-04-09	25.25	25.5833	2013-04-09	7.25	360	339	20	94.1667	1								2013-04-09	25.25	25.6333	2013-04-09	7.11667	7.25	360	309	23	85.83	20	85.8333	95	93.3333
4001	1	2	2		Baseline	2	0	1								2013-04-10	24.8333	25	2013-04-10	7	370	360	10	97.2973	0								2013-04-10	24.8333	24.9	2013-04-10	6.86667	7	370	334	4	90.27	24	90.2439	91.8699	91.129
4001	1	2	3		Baseline	3	0	1								2013-04-11	24.5	25	2013-04-11	8	450	420	30	93.3333	0								2013-04-11	24.5	24.65	2013-04-11	7.98333	8	450	414	9	92	26	89.3333	94.6667	92.6667
4001	1	2	4		Baseline	4	0	1								2013-04-12	24.5	25	2013-04-12	8.33333	470	440	30	93.617	0								2013-04-12	24.5	24.5	2013-04-12	8.18333	8.33333	470	426	0	90.64	35	92.3077	91.0256	91.7197
4001	1	2	5		Baseline	5	0	2								2013-04-13	25	25.1667	2013-04-13	8.66667	460	445	10	96.7391	5								2013-04-13	25	25	2013-04-13	8.65	8.66667	460	434	0	94.35	25	93.4641	95.4248	94.1558
4001	1	2	6		Baseline	6	0	2								2013-04-13	23.5	23.75	2013-04-14	10.6667	670	635	15	94.7761	20								2013-04-13	23.5	23.6333	2013-04-14	10.65	10.6667	670	596	8	88.96	65	91.0314	86.0987	91.5179
4001	1	2	7		Baseline	7	0	1								2013-04-15	25.5	26.25	2013-04-15	8.41667	415	370	45	89.1566	0								2013-04-15	25.5	25.6	2013-04-15	8.4	8.41667	415	389	6	93.73	19	92.029	94.9275	94.964
4001		2	8	1	TreatmentC1	8	1	1	22.5	21.5	1	21.5	0	21.5	0	2013-05-06	22.5	23	2013-05-07	9.08333	635	595	30	93.7008	10	22.5	21.5	1	21.5	0	21.5	0	2013-05-06	22.5	22.5167	2013-05-07	9.06667	9.08333	635	598	1	94.17	35	94.7867	96.2085	91.9811
4001		2	9	1	TreatmentC1	9	1	1	22.5	21.5	1	21.5	0	21.5	0	2013-05-07	22.5	23.5	2013-05-08	8.83333	620	500	60	80.6452	60	22.5	21.5	1	21.5	0	21.5	0	2013-05-07	22.5	22.5667	2013-05-08	8.81667	8.83333	620	570	4	91.94	45	91.2621	91.2621	93.7198
4001		2	10	1	TreatmentC1	10	1	1	22.5	21.5	1	21.5	0	21.5833	0.0833333	2013-05-08	22.5833	23.0833	2013-05-09	7.83333	555	515	30	92.7928	10	22.5	21.5	1	21.5	0	21.5833	0.0833333	2013-05-08	22.5833	22.7	2013-05-09	7.73333	7.83333	555	503	7	90.63	39	89.7297	94.5946	89.1892
4001		2	11	1	TreatmentC1	11	1	1	22.5	21.5	1	21.5	0	21.5	0	2013-05-09	22.5	23	2013-05-10	8.83333	620	570	30	91.9355	20	22.5	21.5	1	21.5	0	21.5	0	2013-05-09	22.5	22.6333	2013-05-10	8.51667	8.83333	620	546	8	88.06	47	85.9223	95.1456	91.3043
4001		2	12	1	TreatmentC1	15	2	1	22.5	21.5	1	21.5	0	21.5	0	2013-05-13	22.5	23.1667	2013-05-14	8.66667	610	540	40	88.5246	30	22.5	21.5	1	21.5	0	21.5	0	2013-05-13	22.5	22.6	2013-05-14	8.45	8.66667	610	540	6	88.52	51	91.6256	95.5665	84.8039
4001		2	13	1	TreatmentC1	16	2	1	22.5	21.5	1	21.5	0	21.5833	0.0833333	2013-05-14	22.5833	23.0833	2013-05-15	9.33333	645	585	30	90.6977	30	22.5	21.5	1	21.5	0	21.5833	0.0833333	2013-05-14	22.5833	22.7167	2013-05-15	9.31667	9.33333	645	580	8	89.92	56	93.0233	92.093	87.4419
4001		2	14	1	TreatmentC1	17	2	1	22.5	21.5	1	21.5833	0.0833333	21.5833	0	2013-05-15	22.5833	23.0833	2013-05-16	8.66667	605	565	30	93.3884	10	22.5	21.5	1	21.5833	-0.0833333	21.5833	0	2013-05-15	22.5833	22.6167	2013-05-16	8.51667	8.66667	605	549	2	90.74	45	93.5323	92.0398	89.604
4001		2	15	1	TreatmentC1	18	2	1	22.5	21.5	1	21.5	0	21.5	0	2013-05-16	22.5	23.1667	2013-05-17	7.83333	560	510	40	91.0714	10	22.5	21.5	1	21.5	0	21.5	0	2013-05-16	22.5	22.7167	2013-05-17	7.76667	7.83333	560	504	13	90	39	87.0968	94.086	91.9786
4001		2	16	1	TreatmentC1	21	2	1	22.5	21.5	1	21.5	0	21.6667	0.166667	2013-05-19	22.6667	24	2013-05-20	7.66667	540	440	80	81.4815	20	22.5	21.5	1	21.5	0	21.6667	0.166667	2013-05-19	22.6667	22.7167	2013-05-20	7.4	7.66667	540	469	3	86.85	52	83.8889	95	86.1111
4001		2	17	1	TreatmentC1	22	3	1	22.5	21.5	1	21.5	0	21.5	0	2013-05-20	22.5	23	2013-05-21	7.33333	530	485	30	91.5094	15	22.5	21.5	1	21.5	0	21.5	0	2013-05-20	22.5	22.6333	2013-05-21	6.98333	7.33333	530	466	8	87.92	35	91.4773	94.8864	83.0508
4001		2	18	1	TreatmentC1	23	3	1	22.5	21.5	1	21.5	0	21.6667	0.166667	2013-05-21	22.6667	22.9167	2013-05-22	7.66667	540	515	15	95.3704	10	22.5	21.5	1	21.5	0	21.6667	0.166667	2013-05-21	22.6667	22.8333	2013-05-22	7.4	7.66667	540	486	10	90	28	91.1111	93.8889	89.4444
4001		2	19	1	TreatmentC1	24	3	1	22.5	21.5	1	21.5	0	21.6667	0.166667	2013-05-22	22.6667	23	2013-05-23	8.5	590	565	20	95.7627	5	22.5	21.5	1	21.5	0	21.6667	0.166667	2013-05-22	22.6667	22.7833	2013-05-23	8.4	8.5	590	537	7	91.02	40	92.3469	90.3061	92.3858
[truncated: 2,555 more rows]

## Sheet: key
ParticipantID	Participant
[truncated: 2,879 more rows]
