# Supplementary material for: Efficacy of melatonin with behavioural sleep-wake scheduling for delayed sleep-wake phase disorder: A double-blind, randomised clinical trial
Source: PLoS Med. 2018 Jun 18;15(6):e1002587. doi: 10.1371/journal.pmed.1002587 (PMC6005466; doi:10.1371/journal.pmed.1002587)
Supplement: S4 Dataset — (XLSX) [file pmed.1002587.s005.xlsx]

## Sheet: Baseline
ParticipantID	Delayed/Not Delayed	Treatment	SleepEpisodeNo	Matching Diary with Actigraphy	StudyPeriod	Work/Non-work	DB_dec_SD	Pill_schedule_SD	Pill_Admin_SD	Pill Time_dec_SD	PillTime_SchedvsActual_SD	ActualBTv60min_SD	TimingDiff_SD	Date_Onset_SD	BT_SD	ST_SD	Date_offset_SD	WT_SD	TIB_SD	TST_SD	SOL_SD	SE_SD	WASO_SD	DB_dec_ACT	Pill_schedule_ACT	Pill_Admin_ACT	Pill Time_dec_ACT	PillTime_SchedvsActual_ACT	ActualBTv60min_ACT	TimingDiff_ACT	Date_Onset_ACT	BT_ACT	ST_ACT	Date_offset_ACT	Offset_ACT	Risetime_ACT	TIB_ACT	TST_ACT	SOL_ACT	SE_ACT	WASO_ACT	SET1_ACT	SET2_ACT	SET3_ACT
5001	1	0	1		Baseline	0								2013-08-13	23	23.6667	2013-08-13	8	540	470	40	87.037	30								2013-08-13	23	23.0833	2013-08-13	7.5	8	540	425	5	78.7	80	90	85	70.5556
5001	1	0	2		Baseline	1								2013-08-14	23.6667	24.6667	2013-08-15	8	500	440	60	88	0								2013-08-14	23.6667	24.2333	2013-08-15	7.45	8	500	371	34	74.2	62	77.1084	81.3253	79.0419
5001	1	0	3		Baseline	1								2013-08-15	23	23	2013-08-15	7	480	420	0	87.5	60								2013-08-15	23	23.4167	2013-08-15	6.68333	7	480	407	25	84.79	29	92.5	91.25	82.5
5001	1	0	4		Baseline	2								2013-08-16	23.5	24	2013-08-17	10	630	600	30	95.2381	0								2013-08-16	23.5	24.0667	2013-08-17	9.8	10	630	509	34	80.79	75	87.1429	86.6667	80.9524
5001	1	0	5		Baseline	2								2013-08-18	24.5	26.5	2013-08-18	11	630	510	120	80.9524	0								2013-08-18	24.5	24.8	2013-08-18	10.8667	11	630	497	18	78.89	107	76.6667	86.1905	79.0476
5001	1	0	6		Baseline	1								2013-08-19	24	24.1667	2013-08-19	10	600	590	10	98.3333	0								2013-08-19	24.5	26.1	2013-08-19	8.93333	10	570	353	96	61.93	57	64.2105	90	57.3684
5001	1	0	7		Baseline	2								2013-08-19	23.5	24.5	2013-08-20	7	450	390	60	86.6667	0								2013-08-19	23.5	24.6833	2013-08-20	6.95	7	450	324	71	72	52	62	89.3333	78
5002	2	0	1		Baseline	1								2013-09-10	27.0667	27.3167	2013-09-10	6.16667	186	171	15	91.9355	0								2013-09-10	27.0667	27.4167	2013-09-10	6.15	6.16667	186	146	21	78.49	18	74.1935	83.871	90.3226
5002	2	0	2		Baseline	1								2013-09-11	27.6667	27.75	2013-09-11	6.5	170	165	5	97.0588	0								2013-09-11	27.6667	27.7667	2013-09-11	6.48333	6.5	170	151	6	88.82	12	87.5	91.0714	89.4737
5002	2	0	3		Baseline	1								2013-09-12	27	27.25	2013-09-12	6.71667	223	208	15	93.2735	0								2013-09-12	27	27.4167	2013-09-12	6.7	6.71667	223	189	25	84.75	8	78.3784	97.2973	93.3333
5002	2	0	4		Baseline	2								2013-09-13	27.2333	27.3167	2013-09-13	10.3667	428	418	5	97.6636	5								2013-09-13	27.2333	27.45	2013-09-13	9.95	10.3667	428	362	13	84.58	28	83.8028	95.0704	88.8112
5002	2	0	5		Baseline	2								2013-09-14	28.5833	28.6667	2013-09-14	13.3	523	513	5	98.088	5								2013-09-14	28.5833	28.7167	2013-09-14	13.2833	13.3	523	472	8	90.25	42	89.0805	91.954	90.8046
5002	2	0	6		Baseline	1								2013-09-15	28.8833	28.9	2013-09-15	11.3333	387	386	1	99.7416	0								2013-09-15	28.8833	29	2013-09-15	11.3167	11.3333	387	353	7	91.21	26	88.3721	93.0233	92.2481
5002	2	0	7		Baseline	2								2013-09-16	26.9333	27.0167	2013-09-16	9.6	400	393	5	98.25	2								2013-09-16	26.9333	27.1667	2013-09-16	8.73333	9.6	400	315	14	78.75	19	87.9699	95.4887	86.5672
5003	1	1	1		Baseline	2								2013-09-09	23.75	24.75	2013-09-10	9.5	585	505	60	86.3248	20								2013-09-09	23.75	24.1333	2013-09-10	9.48333	9.5	585	496	23	84.79	65	78.4615	89.7436	88.2051
5003	1	1	2		Baseline	2								2013-09-11	24.5	26	2013-09-11	10.5	600	480	90	80	30								2013-09-11	24.5	24.85	2013-09-11	9.98333	10.5	600	497	21	82.83	51	87	90	80
5003	1	1	3		Baseline	1								2013-09-12	24.75	26.25	2013-09-12	7.75	420	310	90	73.8095	20								2013-09-12	24.75	25.5833	2013-09-12	7.73333	7.75	420	350	50	83.33	19	77.8571	96.4286	94.2857
5003	1	1	4		Baseline	1								2013-09-12	23.6667	24.1667	2013-09-13	12.5	770	720	30	93.5065	20								2013-09-12	23.6667	23.8333	2013-09-13	12.4	12.5	770	686	10	89.09	68	89.8438	91.4062	87.1595
5003	1	1	5		Baseline	1								2013-09-14	24.75	25.75	2013-09-14	12.3333	695	555	60	79.8561	80								2013-09-14	24.75	25.3333	2013-09-14	12.2333	12.3333	695	585	35	84.17	69	79.6537	91.7749	86.6379
5003	1	1	6		Baseline	2								2013-09-15	25.75	26.75	2013-09-15	12.25	630	540	60	85.7143	30								2013-09-15	25.75	25.7833	2013-09-15	12.2333	12.25	630	558	2	88.57	69	87.1429	90.4762	88.5714
5003	1	1	7		Baseline	2								2013-09-16	26	27.5	2013-09-16	11	540	390	90	72.2222	60								2013-09-16	26	27.1333	2013-09-16	10.9833	11	540	436	68	80.74	35	68.8889	91.1111	90.5556
5004	1	2	1		Baseline	2								2013-08-12	24	24.3333	2013-08-13	7	420	400	20	95.2381	0								2013-08-12	23	23.15	2013-08-13	4.78333	5	360	286	9	79.44	52	77.5	83.3333	86.6667
5004	1	2	2		Baseline	1								2013-08-13	23	23.5	2013-08-14	7	480	450	30	93.75	0								2013-08-13	23	23.4167	2013-08-14	8.48333	8.5	570	479	25	84.04	65	78.4211	93.1579	86.3158
5004	1	2	3		Baseline	1								2013-08-15	23	23.3333	2013-08-15	7	480	460	20	95.8333	0								2013-08-15	25	25.3	2013-08-15	6.98333	7	360	324	18	90	17	82.5	94.1667	97.5
5004	1	2	4		Baseline	1								2013-08-15	25	25.5	2013-08-16	7	360	330	30	91.6667	0								2013-08-15	22	22.3333	2013-08-16	9.05	10	720	510	20	71.13	130	81.59	74.1525	74.8954
5004	1	2	5		Baseline	2								2013-08-16	25.5	26	2013-08-17	10	510	480	30	94.1176	0
5004	1	2	6		Baseline	1								2013-08-18	24.5	26.1667	2013-08-18	10.5	600	500	100	83.3333	0								2013-08-18	24.5	28.4833	2013-08-18	10.4833	10.5	600	326	239	54.33	34	3	72.5	92
5004	1	2	7		Baseline	2								2013-08-19	25.5	26.1667	2013-08-19	11	570	530	40	92.9825	0								2013-08-19	25.5	25.5	2013-08-19	9.25	11	570	403	0	70.7	62	89.4737	83.1579	60.5263
5005	1	1	1		Baseline	2								2013-08-13	26.5	26.5	2013-08-13	10.75	495	495	0	100	0								2013-08-13	26.5	27.7	2013-08-13	10.4833	10.75	495	310	72	62.63	97	47.8788	78.1818	65.4545
5005	1	1	2		Baseline	2								2013-08-14	25.5	26.5	2013-08-14	10.5	540	480	60	88.8889	0								2013-08-14	25.5	26.2	2013-08-14	10.0833	10.5	540	374	42	69.26	99	67.2222	68.3333	81.6667
5005	1	1	3		Baseline	2								2013-08-15	22	26	2013-08-15	10.5	750	510	240	68	0								2013-08-15	25.5	25.85	2013-08-15	10.4333	10.5	540	389	21	72.04	126	77.7778	73.8889	67.2222
5005	1	1	4		Baseline	2								2013-08-16	22	25.1667	2013-08-16	10.5	750	560	190	74.6667	0								2013-08-16	24	24.3167	2013-08-16	10.4833	10.5	630	432	19	68.57	178	74.2857	62.8571	70
5005	1	1	5		Baseline	2								2013-08-17	23.5	23.5	2013-08-17	10.5	660	660	0	100	0								2013-08-17	24.5	24.9167	2013-08-17	8.81667	10.5	600	363	25	60.5	111	77.5	72.5	54.5
5005	1	1	6		Baseline	1								2013-08-18	25	25	2013-08-18	10	540	540	0	100	0								2013-08-18	24	24.3667	2013-08-18	8.35	8.5	510	343	22	67.25	136	74.7059	59.4118	74.1176
5005	1	1	7		Baseline	1								2013-08-19	24	24	2013-08-19	9	540	540	0	100	0								2013-08-19	24	24.45	2013-08-19	9.5	10	600	419	27	69.83	124	78	78	67
5006	2	0	1		Baseline	1								2013-09-10	21.3333	22.9167	2013-09-11	6.75	565	410	95	72.5664	60								2013-09-10	22.3333	22.3333	2013-09-11	6.53333	6.75	505	424	0	83.96	68	86.3095	82.1429	91.1243
5006	2	0	2		Baseline	1								2013-09-11	21.25	23	2013-09-12	7.08333	590	365	105	61.8644	120								2013-09-11	22	22	2013-09-12	6.98333	7	540	424	0	78.52	115	74.4444	77.2222	83.8889
5006	2	0	3		Baseline	1								2013-09-12	21.8333	23.6667	2013-09-13	6.75	535	365	110	68.2243	60								2013-09-12	21.8333	22.4667	2013-09-13	6.73333	6.75	535	431	38	80.56	65	74.7191	91.0112	90.5028
5006	2	0	4		Baseline	2								2013-09-13	21.5	23.75	2013-09-14	7.5	600	450	135	75	15
5006	2	0	5		Baseline	2								2013-09-15	23.1667	24.5	2013-09-15	9	590	420	80	71.1864	90								2013-09-15	25.5833	25.6833	2013-09-15	8.8	9	445	344	6	77.3	83	80.4054	74.3243	79.1946
5006	2	0	6		Baseline	1								2013-09-15	23	24.25	2013-09-16	7	480	375	75	78.125	30								2013-09-15	23	23.3	2013-09-16	6.98333	7	480	384	18	80	77	75.625	84.375	89.375
5006	2	0	7		Baseline	1								2013-09-16	21.6667	23.1667	2013-09-17	6.5	530	410	90	77.3585	30								2013-09-16	22	23.1833	2013-09-17	5.7	6.5	510	346	71	67.84	45	78.8235	85.2941	92.9412
5008	1	1	1		Baseline	2								2014-10-19	26.75	27.8333	2014-10-19	11.9167	550	455	65	82.7273	30
5008	1	1	2		Baseline	2								2014-10-20	25.25	26.25	2014-10-20	10.5	555	495	60	89.1892	0
5008	1	1	3		Baseline	2								2014-10-21	26.1667	28.1667	2014-10-21	10	470	340	120	72.3404	10
5008	1	1	4		Baseline	2								2014-10-22	24.8333	29	2014-10-22	10	550	290	250	52.7273	10
5008	1	1	5		Baseline	1								2014-10-23	25.1667	28.9167	2014-10-23	8.83333	460	215	225	46.7391	20
5008	1	1	6		Baseline	1								2014-10-24	25.5	27.5	2014-10-24	9.16667	460	330	120	71.7391	10
5008	1	1	7		Baseline	2								2014-10-25	26.3333	28	2014-10-25	9.5	430	320	100	74.4186	10
5009	2	0	1		Baseline	1								2014-02-04	23.25	23.75	2014-02-05	6.75	450	419	30	93.1111	1								2014-02-04	23.25	23.4833	2014-02-05	6.73333	6.75	450	374	14	83.11	61	86.3095	82.1429	91.1243
5009	2	0	2		Baseline	1								2014-02-05	23.75	23.8333	2014-02-06	7.75	480	474	5	98.75	1								2014-02-05	23.75	23.7833	2014-02-06	7.73333	7.75	480	428	2	89.17	49	74.4444	77.2222	83.8889
5009	2	0	3		Baseline	1								2014-02-06	23	23.0833	2014-02-07	8.75	585	579	5	98.9744	1								2014-02-06	23	23.3667	2014-02-07	8.73333	8.75	585	468	22	80	94	74.7191	91.0112	90.5028
5009	2	0	4		Baseline	2								2014-02-08	24.5	24.5167	2014-02-08	11.5	660	654	1	99.0909	5								2014-02-08	24.5	24.7667	2014-02-08	11.2833	11.5	660	555	16	84.09	76	0	0	0
5009	2	0	5		Baseline	2								2014-02-09	25.5	25.5167	2014-02-09	11.5	600	594	1	99	5								2014-02-09	25.5	25.8333	2014-02-09	11.4833	11.5	600	525	20	87.5	54	80.4054	74.3243	79.1946
5009	2	0	6		Baseline	1								2014-02-09	23.5	24.5	2014-02-10	6.25	405	285	60	70.3704	60								2014-02-09	23.5	24.4833	2014-02-10	6.23333	6.25	405	297	59	73.33	48	75.625	84.375	89.375
5009	2	0	7		Baseline	1								2014-02-10	23.75	23.7667	2014-02-11	6.75	420	418	1	99.5238	1								2014-02-10	22.75	23.3333	2014-02-11	6.73333	6.75	480	411	35	85.63	33	78.8235	85.2941	92.9412
5011	2	0	1		Baseline	1								2014-02-04	24	25	2014-02-04	9.5	570	465	60	81.5789	45								2014-02-04	24.5	24.85	2014-02-04	9.76667	10	570	441	21	77.37	94	83.1579	82.1053	75.2632
5011	2	0	2		Baseline	1								2014-02-05	24	25.1667	2014-02-05	8.5	510	390	70	76.4706	50								2014-02-05	24	24.0167	2014-02-05	9.31667	9.5	570	469	1	82.28	89	82.6316	80	87.8947
5011	2	0	3		Baseline	0
5011	2	0	4		Baseline	2								2014-02-07	25.5	26.6667	2014-02-07	10.35	531	391	70	73.6347	70								2014-02-07	25.5	25.65	2014-02-07	10.2167	10.35	531	420	9	79.1	94	75.7062	83.0508	83.6158
5011	2	0	5		Baseline	2								2014-02-08	25	26.1667	2014-02-08	11.5	630	529	70	83.9683	31								2014-02-08	25	25.1667	2014-02-08	11.3333	11.5	630	452	10	71.75	158	74.7619	67.619	76.1905
5011	2	0	6		Baseline	1								2014-02-09	25	26	2014-02-09	11	600	510	60	85	30								2014-02-09	25	25.2167	2014-02-09	10.85	11	600	472	13	78.67	106	79	86	81
5011	2	0	7		Baseline	2								2014-02-09	23	24.3333	2014-02-10	8.5	570	450	80	78.9474	40								2014-02-09	23	23.4833	2014-02-10	8.48333	8.5	570	457	29	80.18	83	75.2632	82.6316	84.7368
5012	1	1	1		Baseline	1								2014-02-10	22.9	23.9	2014-02-11	6	426	365	60	85.6808	1								2014-02-10	22.9	23.5167	2014-02-11	7.71667	8	546	401	37	73.44	91	71.4286	83.5165	75.2747
5012	1	1	2		Baseline	2								2014-02-11	22.6833	23.4333	2014-02-12	10.1667	689	639	45	92.7431	5								2014-02-11	22.6833	23.5	2014-02-12	9.71667	10.1667	689	501	49	72.71	112	72.9258	81.2227	78.2609
5012	1	1	3		Baseline	1								2014-02-13	24.2167	24.7167	2014-02-13	6	347	317	30	91.3545	0								2014-02-13	24.2167	25.1833	2014-02-13	5.93333	7	407	260	58	63.88	25	71.8519	89.6296	75.7353
5012	1	1	4		Baseline	1								2014-02-14	24	24.1667	2014-02-14	6	360	349	10	96.9444	1								2014-02-14	24	24.3	2014-02-14	5.9	6	360	301	18	83.61	35	80	89.1667	89.1667
5012	1	1	5		Baseline	1								2014-02-15	24.3333	24.5833	2014-02-15	6	340	325	15	95.5882	0								2014-02-15	24.3333	24.95	2014-02-15	6.86667	7	400	320	37	80	35	75.9398	91.7293	84.3284
5012	1	1	6		Baseline	2								2014-02-16	24.1	24.2667	2014-02-16	10.1667	604	593	10	98.1788	1								2014-02-16	24.1	24.5	2014-02-16	10.15	10.1667	604	531	24	87.91	48	85.5721	88.5572	92.0792
5012	1	1	7		Baseline	2								2014-02-17	24.35	24.5167	2014-02-17	9.66667	559	547	10	97.8533	2								2014-02-17	24.35	24.8833	2014-02-17	9.63333	9.66667	559	445	32	79.61	80	78.4946	82.7957	80.2139
5013	2	0	1		Baseline	1								2014-02-25	23.1667	23.6667	2014-02-26	6.25	425	390	30	91.7647	5								2014-02-25	23.1667	23.4	2014-02-26	6.18333	6.25	425	353	14	83.06	54	84.3972	84.3972	89.4366
5013	2	0	2		Baseline	1								2014-02-26	23.5833	24.3333	2014-02-27	6.5	415	350	45	84.3373	20								2014-02-26	23.5833	24	2014-02-27	6.46667	6.5	415	319	25	76.87	69	75.3623	78.9855	82.0144
5013	2	0	3		Baseline	1								2014-02-28	24	24.3333	2014-02-28	7.83333	470	450	20	95.7447	0								2014-02-28	24	24.25	2014-02-28	7.6	7.83333	470	390	15	82.98	51	84.6154	87.8205	88.535
5013	2	0	4		Baseline	1								2014-02-28	23.1667	23.8333	2014-03-01	7.5	500	457	40	91.4	3								2014-02-28	23.1667	23.8833	2014-03-01	6.98333	7.5	500	360	43	72	66	72.2892	82.5301	82.0359
5013	2	0	5		Baseline	1								2014-03-01	23.3333	24	2014-03-02	5.5	370	330	40	89.1892	0								2014-03-01	23.3333	24.4	2014-03-02	5.23333	5.5	370	219	64	59.19	71	62.6016	74.7967	73.3871
5013	2	0	6		Baseline	1								2014-03-03	25.3333	25.5	2014-03-03	10.5	550	525	10	95.4545	15								2014-03-03	25.3333	25.3333	2014-03-03	10.4833	10.5	550	442	0	80.36	107	81.9672	80.8743	78.8043
5013	2	0	7		Baseline	2								2014-03-04	25.6667	25.8333	2014-03-04	9.5	470	450	10	95.7447	10								2014-03-04	25.6667	26.1167	2014-03-04	9.48333	9.5	470	344	27	73.19	98	75.641	76.2821	75.7962
5016	1	2	1		Baseline	0								2014-04-12	27	27.5	2014-04-12	13	600	570	30	95	0								2014-04-12	26	26.4	2014-04-12	10.9833	11	540	422	24	78.15	93	77.7778	84.4444	73.8889
5016	1	2	2		Baseline	0								2014-04-13	28	28.5	2014-04-13	16	720	680	30	94.4444	10								2014-04-13	28	28	2014-04-13	15.85	16	720	563	0	78.19	148	85.4167	70.4167	79.5833
5016	1	2	3		Baseline	0								2014-04-14	27	27.5	2014-04-14	8	300	270	30	90	0								2014-04-14	28	28.1833	2014-04-14	7.58333	8	240	179	11	74.58	25	81.25	86.25	81.25
5016	1	2	4		Baseline	0								2014-04-15	26	26.5	2014-04-15	8	360	330	30	91.6667	0								2014-04-15	28	28.3167	2014-04-15	7.71667	8	240	177	19	73.75	27	73.75	90	73.75
5016	1	2	5		Baseline	0								2014-04-16	26	26.5	2014-04-16	8	360	330	30	91.6667	0								2014-04-16	27.5	28.4333	2014-04-16	7.16667	7.5	240	141	56	58.75	23	62.5	88.75	77.5
5016	1	2	6		Baseline	0								2014-04-17	26	26.5	2014-04-17	8	360	330	30	91.6667	0								2014-04-17	27.5	27.9167	2014-04-17	6.9	7.5	240	157	25	65.42	22	77.5	87.5	75
5016	1	2	7		Baseline	0
5018	2	0	1		Baseline	1								2014-03-12	24	25	2014-03-12	8	480	240	60	50	180								2014-03-12	25	25	2014-03-12	10.7333	11.5	630	516	0	81.9	68	89.0476	90	82.381
5018	2	0	2		Baseline	1								2014-03-13	24.25	24.5833	2014-03-13	8.5	495	415	20	83.8384	60								2014-03-13	24.25	24.5167	2014-03-13	8.33333	8.5	495	405	16	81.82	64	86.0606	84.8485	81.8182
5018	2	0	3		Baseline	2								2014-03-14	28	28.1667	2014-03-14	9	300	260	10	86.6667	30								2014-03-14	28	28.4	2014-03-14	8.43333	9	300	218	24	72.67	24	84	81	83
5018	2	0	4		Baseline	2								2014-03-15	23.75	24.25	2014-03-15	9.5	585	495	30	84.6154	60								2014-03-15	24.75	25.2667	2014-03-15	10.3333	10.5	585	484	31	82.74	60	89.7436	87.1795	82.5641
5018	2	0	5		Baseline	1								2014-03-16	30	30.1667	2014-03-16	12	360	350	10	97.2222	0
5018	2	0	6		Baseline	1								2014-03-17	24	24	2014-03-17	7	420	0	0	0	420								2014-03-17	24	24.4333	2014-03-17	6.66667	7	420	278	26	66.19	96	86.4286	57.8571	71.4286
5018	2	0	7		Baseline	1								2014-03-17	23	24	2014-03-18	7	480	300	60	62.5	120								2014-03-17	23	23.7	2014-03-18	7.75	8	540	413	42	76.48	70	83.8889	82.7778	82.2222
5021	1	2	1		Baseline	2								2014-05-31	27	27.1667	2014-05-31	9.5	390	380	10	97.4359	0								2014-05-31	27	27.4667	2014-05-31	9.48333	9.5	390	341	28	87.44	20	81.5385	93.8462	94.6154
5021	1	2	2		Baseline	1								2014-06-01	25	25.1667	2014-06-01	9.41667	505	495	10	98.0198	0								2014-06-01	25	25.1333	2014-06-01	9.4	9.41667	505	454	8	89.9	42	87.5	94.6429	89.9408
5021	1	2	3		Baseline	1								2014-06-02	24	24.5	2014-06-02	9	540	510	30	94.4444	0								2014-06-02	24	24.2	2014-06-02	8.93333	9	540	485	12	89.81	39	88.8889	90.5556	94.4444
5021	1	2	4		Baseline	1								2014-06-03	25	25.3333	2014-06-03	7.5	390	370	20	94.8718	0								2014-06-03	25	25	2014-06-03	7.48333	7.5	390	356	0	91.28	33	92.3077	87.6923	94.6154
5021	1	2	5		Baseline	1								2014-06-04	25	25.75	2014-06-04	6.5	330	285	45	86.3636	0								2014-06-04	25	25.3667	2014-06-04	6.28333	6.5	330	277	22	83.94	18	83.9623	96.3303	93.578
5021	1	2	6		Baseline	1								2014-06-04	23.5	24	2014-06-05	6	390	360	30	92.3077	0								2014-06-04	23.5	23.5	2014-06-05	5.98333	6	390	367	0	94.1	22	96.1538	93.0769	93.8462
5021	1	2	7		Baseline	2								2014-06-05	23.5	23.8333	2014-06-06	9.5	600	575	20	95.8333	5								2014-06-05	23.5	23.7	2014-06-06	9.25	9.5	600	547	12	91.17	26	93.5	95.5	91.5
5023	2	0	1		Baseline	1								2014-06-10	22	24	2014-06-11	6.83333	530	410	120	77.3585	0								2014-06-10	22	22.9833	2014-06-11	6.55	6.83333	530	408	59	76.98	46	80.6818	92.6136	79.661
5023	2	0	2		Baseline	1								2014-06-11	22	25	2014-06-12	7	540	360	180	66.6667	0								2014-06-11	22	23.3167	2014-06-12	6.93333	7	540	403	79	74.63	54	59.4444	92.2222	85
5023	2	0	3		Baseline	1								2014-06-12	23.75	24.0833	2014-06-13	6.5	405	385	20	95.0617	0								2014-06-12	23.75	23.9167	2014-06-13	6	6.5	405	334	10	82.47	31	90.3704	88.1481	86.6667
5023	2	0	4		Baseline	2								2014-06-14	25.5	25.5833	2014-06-14	11	570	555	5	97.3684	10								2014-06-14	25.5	25.9	2014-06-14	8.86667	9.25	465	392	24	84.3	26	83.871	93.5484	87.7419
5023	2	0	5		Baseline	2								2014-06-15	24	25.3333	2014-06-15	8.83333	530	450	80	84.9057	0								2014-06-15	24	25.0833	2014-06-15	8.71667	8.83333	530	403	65	76.04	55	73.2955	90.3409	78.5311
5023	2	0	6		Baseline	1								2014-06-15	23	25	2014-06-16	6.83333	470	350	120	74.4681	0								2014-06-15	23	23.95	2014-06-16	6.73333	6.83333	470	377	57	80.21	30	64.1026	90.3846	92.3567
5023	2	0	7		Baseline	0
5024	1	2	1		Baseline	1								2014-06-14	24.5	24.5833	2014-06-14	11.3333	650	643	5	98.9231	2								2014-06-14	24.5	24.7333	2014-06-14	11.3	11.3333	650	555	14	85.38	79	88.8889	87.963	82.0276
5024	1	2	2		Baseline	2								2014-06-15	28	28.1667	2014-06-15	10	360	350	10	97.2222	0								2014-06-15	28	28.2167	2014-06-15	9.66667	10	360	297	13	82.5	30	83.3333	92.5	84.1667
5024	1	2	3		Baseline	2								2014-06-16	26	26.1667	2014-06-16	8	360	350	10	97.2222	0								2014-06-16	26	26.1667	2014-06-16	7.68333	8	360	305	10	84.72	26	84.1667	94.1667	86.6667
5024	1	2	4		Baseline	1								2014-06-17	24.5	25	2014-06-17	8	450	420	30	93.3333	0								2014-06-17	24.5	25.15	2014-06-17	7.98333	8	450	369	39	82	41	80	92.6667	84
5024	1	2	5		Baseline	1								2014-06-18	26	26.0833	2014-06-18	12.3333	620	615	5	99.1935	0								2014-06-18	26	26.4167	2014-06-18	12.15	12.3333	620	523	25	84.35	61	88.835	87.3786	85.5072
5024	1	2	6		Baseline	1								2014-06-19	25.75	26	2014-06-19	7.33333	335	320	15	95.5224	0								2014-06-19	25.75	25.7833	2014-06-19	6.63333	7.33333	335	279	2	83.28	12	93.6937	97.2973	90.1786
5024	1	2	7		Baseline	1								2014-06-20	24	24.25	2014-06-20	9	540	525	15	97.2222	0								2014-06-20	26	26.2167	2014-06-20	10.9833	11	540	469	13	86.85	57	90.5556	88.8889	83.8889
5025	2	0	1		Baseline	1								2014-06-18	27.5	27.75	2014-06-18	7.5	240	223	15	92.9167	2								2014-06-18	27.5	27.8667	2014-06-18	6.78333	7.5	240	173	22	72.08	2	80	98.75	77.5
5025	2	0	2		Baseline	1								2014-06-19	26.5	26.75	2014-06-19	7.5	300	280	15	93.3333	5								2014-06-19	26.5	26.7833	2014-06-19	7.38333	7.5	300	260	17	86.67	16	93	96	86
5025	2	0	3		Baseline	1								2014-06-20	26.5	26.75	2014-06-20	7.5	300	285	15	95	0								2014-06-20	26.5	27.75	2014-06-20	7.48333	7.5	300	204	75	68	20	63	93	86
5025	2	0	4		Baseline	2								2014-06-21	26.5	26.75	2014-06-21	15.5	780	735	15	94.2308	30								2014-06-21	26.5	27.3	2014-06-21	15.4	15.5	780	649	48	83.21	77	88.8462	89.6154	84.6154
5025	2	0	5		Baseline	2								2014-06-22	27.75	28	2014-06-22	12.5	525	480	15	91.4286	30								2014-06-22	27.75	28.9	2014-06-22	11.7833	12.5	525	341	69	64.95	72	72.5714	74.2857	83.4286
5025	2	0	6		Baseline	1								2014-06-23	27.75	28.75	2014-06-23	7.5	225	120	60	53.3333	45								2014-06-23	28.75	29.3167	2014-06-23	7.36667	7.5	165	104	34	63.03	19	60	83.6364	81.8182
5025	2	0	7		Baseline	1								2014-06-24	25	25.25	2014-06-24	7.33333	380	365	15	96.0526	0								2014-06-24	25	25.2333	2014-06-24	7.25	7.33333	380	325	14	85.53	36	87.3016	88.8889	89.7638
5026	1	1	1		Baseline	1								2014-06-19	22.5	24	2014-06-19	9	630	480	90	76.1905	60								2014-06-19	25.5	25.9167	2014-06-19	10.6333	11	570	463	25	81.23	60	80.5263	89.4737	80
5026	1	1	2		Baseline	1								2014-06-20	23	24.5	2014-06-20	8	540	400	90	74.0741	50								2014-06-20	25.5	25.5833	2014-06-20	7.68333	8	390	320	5	82.05	46	86.1538	93.0769	78.4615
5026	1	1	3		Baseline	1								2014-06-21	23.5	24.5	2014-06-21	8	510	360	60	70.5882	90								2014-06-21	24	24.4333	2014-06-21	7.55	8	480	388	26	80.83	39	72.5	92.5	86.875
5026	1	1	4		Baseline	2								2014-06-22	28	28.5	2014-06-22	11	420	370	30	88.0952	20								2014-06-22	29.5	29.7333	2014-06-22	11.85	12	390	341	14	87.44	26	90.7692	95.3846	86.1538
5026	1	1	5		Baseline	1								2014-06-23	23.5	24.25	2014-06-23	10	630	540	45	85.7143	45								2014-06-23	25.5	26.3	2014-06-23	12.2167	12.5	660	535	48	81.06	60	75.4545	92.2727	85
5026	1	1	6		Baseline	2								2014-06-24	23	25	2014-06-24	9.5	630	450	120	71.4286	60								2014-06-24	25.5	26.0167	2014-06-24	11.4333	11.5	600	508	31	84.67	57	80	88	88
5026	1	1	7		Baseline	0
5027	2	0	1		Baseline	2								2014-07-08	24	24.3333	2014-07-08	5.5	330	310	20	93.9394	0								2014-07-08	25	25.35	2014-07-08	8.98333	9	480	426	21	88.75	32	89.375	93.125	91.25
5027	2	0	2		Baseline	2								2014-07-08	23	23.3333	2014-07-09	5.5	390	370	20	94.8718	0
5027	2	0	3		Baseline	2								2014-07-09	25	25.1667	2014-07-10	5.5	270	260	10	96.2963	0								2014-07-09	23	23.15	2014-07-10	5.33333	5.5	390	360	9	92.31	11	95.3846	96.9231	90
5027	2	0	4		Baseline	2								2014-07-11	25	25.1667	2014-07-11	5.5	270	260	10	96.2963	0								2014-07-11	25	25.1333	2014-07-11	9.33333	9.5	510	441	8	86.47	51	92.3529	85.2941	87.0588
5027	2	0	5		Baseline	2								2014-07-12	25	25.25	2014-07-12	6	300	285	15	95	0								2014-07-12	25	25.2667	2014-07-12	8.98333	9	480	436	16	90.83	27	87.5	97.5	92.5
5027	2	0	6		Baseline	2								2014-07-13	26	26.0833	2014-07-13	5.5	210	205	5	97.619	0								2014-07-13	26	26.0667	2014-07-13	4.98333	5.5	210	157	4	74.76	18	88.5714	87.1429	72.8571
5027	2	0	7		Baseline	2								2014-07-13	26	26.0833	2014-07-14	5.5	210	205	5	97.619	0								2014-07-13	23.5	23.5	2014-07-14	4.28333	4.5	300	277	0	92.33	10	98	94	85
5028	2	0	1		Baseline	1								2014-07-11	23.3333	24.3333	2014-07-12	8	520	430	60	82.6923	30								2014-07-11	23.3333	23.8333	2014-07-12	7.96667	8	520	443	30	85.19	45	73.4104	93.0636	91.954
5028	2	0	2		Baseline	2								2014-07-12	23.0833	23.4167	2014-07-13	8.5	565	530	20	93.8053	15								2014-07-12	23.0833	24.2667	2014-07-13	8.48333	8.5	565	456	71	80.71	37	71.2766	93.617	91.5344
5028	2	0	3		Baseline	1								2014-07-13	23	23.5	2014-07-14	8.5	570	480	30	84.2105	60								2014-07-13	23	23.45	2014-07-14	8.48333	8.5	570	499	27	87.54	43	85.7895	90.5263	91.0526
5028	2	0	4		Baseline	2								2014-07-14	23.1667	23.4167	2014-07-15	8.5	560	485	15	86.6071	60								2014-07-14	23.1667	23.4333	2014-07-15	8.45	8.5	560	482	16	86.07	59	84.9462	93.0108	85.5615
5028	2	0	5		Baseline	1								2014-07-15	23	23.75	2014-07-16	7.5	510	395	45	77.451	70								2014-07-15	23	23.5667	2014-07-16	7.48333	7.5	510	413	34	80.98	62	82.9412	88.8235	79.4118
5028	2	0	6		Baseline	2								2014-07-16	22.25	22.5	2014-07-17	8.16667	595	550	15	92.437	30								2014-07-16	22.25	22.8667	2014-07-17	8.01667	8.16667	595	487	37	81.85	62	82.3232	87.8788	84.9246
5028	2	0	7		Baseline	2								2014-07-17	23	24.25	2014-07-18	8.5	570	225	75	39.4737	270								2014-07-17	23	23.4	2014-07-18	8.35	8.5	570	478	24	83.86	59	88.4211	84.7368	88.4211
4001	1	2	1		Baseline	1								2013-04-09	25.25	25.5833	2013-04-09	7.25	360	339	20	94.1667	1								2013-04-09	25.25	25.6333	2013-04-09	7.11667	7.25	360	309	23	85.83	20	85.8333	95	93.3333
4001	1	2	2		Baseline	1								2013-04-10	24.8333	25	2013-04-10	7	370	360	10	97.2973	0								2013-04-10	24.8333	24.9	2013-04-10	6.86667	7	370	334	4	90.27	24	90.2439	91.8699	91.129
4001	1	2	3		Baseline	1								2013-04-11	24.5	25	2013-04-11	8	450	420	30	93.3333	0								2013-04-11	24.5	24.65	2013-04-11	7.98333	8	450	414	9	92	26	89.3333	94.6667	92.6667
4001	1	2	4		Baseline	1								2013-04-12	24.5	25	2013-04-12	8.33333	470	440	30	93.617	0								2013-04-12	24.5	24.5	2013-04-12	8.18333	8.33333	470	426	0	90.64	35	92.3077	91.0256	91.7197
4001	1	2	5		Baseline	2								2013-04-13	25	25.1667	2013-04-13	8.66667	460	445	10	96.7391	5								2013-04-13	25	25	2013-04-13	8.65	8.66667	460	434	0	94.35	25	93.4641	95.4248	94.1558
4001	1	2	6		Baseline	2								2013-04-13	23.5	23.75	2013-04-14	10.6667	670	635	15	94.7761	20								2013-04-13	23.5	23.6333	2013-04-14	10.65	10.6667	670	596	8	88.96	65	91.0314	86.0987	91.5179
4001	1	2	7		Baseline	1								2013-04-15	25.5	26.25	2013-04-15	8.41667	415	370	45	89.1566	0								2013-04-15	25.5	25.6	2013-04-15	8.4	8.41667	415	389	6	93.73	19	92.029	94.9275	94.964
4010	1	0	1		Baseline	0								2012-12-08	27	28	2012-12-08	9.5	390	270	60	69.2308	60								2012-12-08	28	28	2012-12-08	8.9	9.5	330	265	0	80.3	29	92.7273	88.1818	80
4010	1	0	2		Baseline	0								2012-12-09	28.5	29.25	2012-12-09	11.5	420	355	45	84.5238	20								2012-12-09	28.5	28.6	2012-12-09	11.2667	11.5	420	352	6	83.81	48	88.5714	88.5714	75
4010	1	0	3		Baseline	0								2012-12-09	23	24.5	2012-12-10	8	540	435	90	80.5556	15								2012-12-09	23.5	24.4	2012-12-10	8.48333	8.5	540	442	54	81.85	43	77.7778	92.7778	87.7778
4010	1	0	4		Baseline	0								2012-12-11	24	26.5	2012-12-11	8.83333	530	360	150	67.9245	20								2012-12-11	24	26.5667	2012-12-11	8.81667	8.83333	530	323	154	60.94	52	19.8864	88.0682	83.0508
4010	1	0	5		Baseline	0								2012-12-12	24.6667	26.1667	2012-12-12	10.75	605	490	90	80.9917	25								2012-12-12	24.6667	25.7333	2012-12-12	10.7333	10.75	605	455	64	75.21	85	71.1443	88.0597	75.2475
4010	1	0	6		Baseline	0								2012-12-13	25	25.8333	2012-12-13	7.5	390	336	50	86.1538	4								2012-12-13	25	25.8333	2012-12-13	6.98333	7.5	390	280	50	71.79	29	62.3077	91.5385	77.6923
4010	1	0	7		Baseline	0								2012-12-14	22.75	25.75	2012-12-14	8.5	585	401	180	68.547	4								2012-12-14	25.25	25.25	2012-12-14	8.23333	8.5	435	373	0	85.75	46	93.1034	87.5862	83.4483
4012	1	2	1		Baseline	1								2013-03-06	26.75	27.0833	2013-03-06	9	375	355	20	94.6667	0								2013-03-06	26.75	27.35	2013-03-06	8.98333	9	375	304	36	81.07	34	72.8	87.2	93.6
4012	1	2	2		Baseline	1								2013-03-07	25.8333	26.1667	2013-03-07	10.5	520	500	20	96.1538	0								2013-03-07	25.8333	26.4	2013-03-07	10.4833	10.5	520	419	34	80.58	66	79.7688	90.1734	82.1839
4012	1	2	3		Baseline	2								2013-03-08	26.75	27	2013-03-08	10.75	480	465	15	96.875	0								2013-03-08	26.75	27.15	2013-03-08	10.6667	10.75	480	394	24	82.08	57	78.75	90	84.375
4012	1	2	4		Baseline	1								2013-03-09	26.9167	27.1667	2013-03-09	10.1667	435	420	15	96.5517	0								2013-03-09	26.9167	27.4167	2013-03-09	10.15	10.1667	435	339	30	77.93	65	75.1724	82.7586	82.7586
4012	1	2	5		Baseline	1								2013-03-10	28.6667	29	2013-03-10	11	380	360	20	94.7368	0								2013-03-10	28.6667	29.15	2013-03-10	10.9333	11	380	287	29	75.53	60	72.2222	86.5079	78.7402
4012	1	2	6		Baseline	2								2013-03-11	25.75	26.3333	2013-03-11	9	435	400	35	91.954	0								2013-03-11	25.75	26.3667	2013-03-11	7.98333	9	435	295	37	67.82	42	74.4828	90.3448	66.8966
4012	1	2	7		Baseline	1								2013-03-12	27.25	27.6667	2013-03-12	9.5	375	348	25	92.8	2								2013-03-12	27.25	27.2833	2013-03-12	9.48333	9.5	375	306	2	81.6	66	74.4	84	87.2
4016	2	0	1		Baseline	1								2013-05-02	22.75	23.25	2013-05-03	7.5	525	435	30	82.8571	60								2013-05-02	22.75	22.8167	2013-05-03	7.48333	7.5	525	465	4	88.57	55	89.7143	88.5714	88.5714
4016	2	0	2		Baseline	2								2013-05-03	23	23.0333	2013-05-04	8.5	570	508	2	89.1228	60								2013-05-03	23	23.0833	2013-05-04	8.48333	8.5	570	496	5	87.02	68	87.3684	91.0526	83.6842
4016	2	0	3		Baseline	2								2013-05-05	24	24.1667	2013-05-05	9	540	470	10	87.037	60								2013-05-05	24	24	2013-05-05	8.6	9	540	450	0	83.33	66	91.6667	83.8889	77.2222
4016	2	0	4		Baseline	1								2013-05-05	22.5	22.75	2013-05-06	7	510	465	15	91.1765	30								2013-05-05	22.5	22.65	2013-05-06	6.85	7	510	443	9	86.86	49	88.2353	85.8824	91.7647
4016	2	0	5		Baseline	1								2013-05-06	22.5	22.75	2013-05-07	7.25	525	450	15	85.7143	60								2013-05-06	22.5	22.8667	2013-05-07	6.9	7.25	525	405	22	77.14	77	77.1429	81.1429	85.7143
4016	2	0	6		Baseline	1								2013-05-07	22.5	23	2013-05-08	7.5	540	390	30	72.2222	120								2013-05-07	22.5	23.05	2013-05-08	7.01667	7.5	540	417	33	77.22	61	82.7778	88.3333	81.6667
4016	2	0	7		Baseline	1								2013-05-08	22.5	22.75	2013-05-09	7	510	375	15	73.5294	120								2013-05-08	22.5	22.7	2013-05-09	6.65	7	510	406	12	79.61	71	90	75.8824	85.2941
4017	2	0	1		Baseline	1								2013-05-07	23.5	24	2013-05-08	6.58333	425	385	30	90.5882	10								2013-05-07	23.5	23.7167	2013-05-08	6.45	6.58333	425	376	13	88.47	28	88.6525	90.7801	90.1408
4017	2	0	2		Baseline	1								2013-05-08	24	25.5	2013-05-09	6.5	390	285	90	73.0769	15								2013-05-08	23.9167	24.0833	2013-05-09	6.43333	6.5	395	341	10	86.33	40	84.7328	88.5496	90.9091
4017	2	0	3		Baseline	1								2013-05-09	23.9167	24.6667	2013-05-10	6.58333	400	345	45	86.25	10								2013-05-09	23.9167	23.9167	2013-05-10	6.45	6.58333	400	356	0	89	36	92.4812	90.9774	86.5672
4017	2	0	4		Baseline	2								2013-05-11	25.5	27	2013-05-11	8.16667	400	290	90	72.5	20								2013-05-11	25.5	25.5	2013-05-11	7.95	8.16667	400	335	0	83.75	52	80.4511	91.7293	79.1045
4017	2	0	5		Baseline	2								2013-05-12	24.5	24.6667	2013-05-12	8.5	480	455	10	94.7917	15								2013-05-12	24.5	24.5	2013-05-12	8.43333	8.5	480	424	0	88.33	52	95.625	81.875	87.5
4017	2	0	6		Baseline	1								2013-05-12	23.8333	25.8333	2013-05-13	6.41667	395	265	120	67.0886	10								2013-05-12	23.8333	23.9833	2013-05-13	6.16667	6.41667	395	312	9	78.99	59	83.2061	82.4427	83.3333
4017	2	0	7		Baseline	1								2013-05-14	24.25	25.5	2013-05-14	6.41667	370	285	75	77.027	10								2013-05-14	24.25	24.5667	2013-05-14	6.31667	6.41667	370	316	19	85.41	29	85.3659	89.4309	92.7419
4018	1	1	1		Baseline	1								2013-04-11	23.5	24.5	2013-04-11	9.25	585	495	60	84.6154	30								2013-04-11	24.5	25.05	2013-04-11	9.41667	10.25	585	417	33	71.28	85	82.0513	84.6154	62.0513
4018	1	1	2		Baseline	2								2013-04-12	24	25.5	2013-04-12	8.5	510	410	90	80.3922	10								2013-04-12	25	25.9167	2013-04-12	9.21667	9.5	510	377	55	73.92	61	66.4706	88.2353	77.6471
4018	1	1	3		Baseline	2								2013-04-13	26.5	27.5	2013-04-13	11	510	450	60	88.2353	0								2013-04-13	27.5	28.2833	2013-04-13	11.7667	12	510	385	47	75.49	64	65.2941	85.8824	78.8235
4018	1	1	4		Baseline	1								2013-04-14	26.5	27.5	2013-04-14	11	510	450	60	88.2353	0								2013-04-14	27.5	27.95	2013-04-14	11.75	12	510	394	27	77.25	74	76.4706	83.5294	78.8235
4018	1	1	5		Baseline	1								2013-04-15	26	27	2013-04-15	10	480	420	60	87.5	0								2013-04-15	27	28.2667	2013-04-15	10.5167	11	480	325	76	67.71	50	46.875	85	78.125
4018	1	1	6		Baseline	1								2013-04-16	25.5	26.25	2013-04-16	7	330	285	45	86.3636	0								2013-04-16	26.5	26.85	2013-04-16	7.93333	8	330	273	21	82.73	32	77.2727	87.2727	90
4018	1	1	7		Baseline	2								2013-04-17	26	27	2013-04-17	11.75	585	495	60	84.6154	30								2013-04-17	27	27.45	2013-04-17	12.3667	12.75	585	457	27	78.12	78	81.5385	87.1795	73.8462
4019	1	2	1		Baseline	2								2013-04-11	24	24.5	2013-04-11	11.5	690	570	30	82.6087	90								2013-04-11	25	25.1167	2013-04-11	12.3167	12.5	690	565	7	81.88	107	74.3478	83.4783	91.7391
4019	1	2	2		Baseline	1								2013-04-12	26.5	26.9167	2013-04-12	7.5	300	265	25	88.3333	10								2013-04-12	27.5	27.8	2013-04-12	8.35	8.5	300	243	18	81	30	86	86	83
4019	1	2	3		Baseline	2								2013-04-13	27.3333	27.5833	2013-04-13	10.5833	435	415	15	95.4023	5								2013-04-13	28.3333	28.45	2013-04-13	11.3667	11.5833	435	383	7	88.05	32	88.9655	89.6552	92.4138
4019	1	2	4		Baseline	2								2013-04-14	26.8333	27.25	2013-04-14	8.75	355	325	25	91.5493	5								2013-04-14	27.8333	28.0667	2013-04-14	9.73333	9.75	355	308	14	86.76	32	91.5254	89.8305	86.5546
4019	1	2	5		Baseline	1								2013-04-15	27	27.3333	2013-04-15	7.41667	265	245	20	92.4528	0								2013-04-15	28	28.5333	2013-04-15	7.71667	8.41667	265	189	32	71.32	2	76.1364	98.8636	84.2697
4019	1	2	6		Baseline	1								2013-04-16	25	25.5833	2013-04-16	6	300	265	35	88.3333	0								2013-04-16	26	26.1333	2013-04-16	6.91667	7	300	271	8	90.33	16	89	99	85
4019	1	2	7		Baseline	1								2013-04-17	25	25.3333	2013-04-17	6	300	280	20	93.3333	0								2013-04-17	26	26.2333	2013-04-17	6.41667	7	300	244	14	81.33	7	85	96	93
4020	1	2	1		Baseline	1								2013-04-08	23	24	2013-04-09	7	480	420	60	87.5	0								2013-04-08	23	23.2167	2013-04-09	6.98333	7	480	398	13	82.92	68	78.75	87.5	86.25
4020	1	2	2		Baseline	1								2013-04-10	24	25.5	2013-04-10	7	420	300	90	71.4286	30								2013-04-10	24	24.2833	2013-04-10	6.98333	7	420	273	17	65	129	45	68.5714	86.4286
4020	1	2	3		Baseline	1								2013-04-10	23	23.5	2013-04-11	6.5	450	360	30	80	60								2013-04-10	23	23.1667	2013-04-11	7.48333	7.5	510	464	10	90.98	35	83.5294	91.7647	98.2353
4020	1	2	4		Baseline	1								2013-04-11	22.5	23.5	2013-04-12	4.5	360	300	60	83.3333	0								2013-04-11	23.5	23.9667	2013-04-12	6.23333	6.25	405	320	28	79.01	56	79.2593	87.4074	82.963
4020	1	2	5		Baseline	1								2013-04-13	24.5	25.5	2013-04-13	9.5	540	480	60	88.8889	0								2013-04-13	24.5	25.2667	2013-04-13	9.3	9.5	540	403	46	74.63	79	67.2222	92.7778	70.5556
4020	1	2	6		Baseline	2								2013-04-14	21.5	22	2013-04-14	7.25	585	540	30	92.3077	15								2013-04-14	25.25	25.2833	2013-04-14	7.65	7.75	390	338	2	86.67	44	89.2308	93.8462	82.3077
4020	1	2	7		Baseline	2								2013-04-15	24.5	25	2013-04-15	7.5	420	330	30	78.5714	60								2013-04-15	24.5	25.0333	2013-04-15	7.48333	7.5	420	341	32	81.19	46	74.2857	95	91.4286
4021	1	1	1		Baseline	1								2013-04-11	23	23.1667	2013-04-11	8.5	570	520	10	91.2281	40								2013-04-11	25.9167	25.9667	2013-04-11	9.35	9.5	455	401	3	88.13	42	90.7285	92.7152	82.8947
4021	1	1	2		Baseline	1								2013-04-12	24	24.1667	2013-04-12	8.41667	505	480	10	95.0495	15								2013-04-12	26	26.0833	2013-04-12	9.33333	9.41667	445	404	5	90.79	31	91.8919	90.5405	91.2752
4021	1	1	3		Baseline	2								2013-04-13	23	23.0833	2013-04-13	10	660	610	5	92.4242	45								2013-04-13	27.25	27.3	2013-04-13	10.8333	11	465	404	3	86.88	48	93.5484	91.6129	80
4021	1	1	4		Baseline	1								2013-04-14	22.5	22.5833	2013-04-14	10.1667	700	690	5	98.5714	5								2013-04-14	28.75	28.85	2013-04-14	10.9	11.1667	385	330	6	85.71	33	91.4062	90.625	85.2713
4021	1	1	5		Baseline	1								2013-04-15	24.5	24.6667	2013-04-15	7.41667	415	405	10	97.5904	0								2013-04-15	26.8333	26.9833	2013-04-15	8.23333	8.41667	335	295	9	88.06	20	88.2883	92.7928	89.2857
4021	1	1	6		Baseline	1								2013-04-16	21.5	21.6667	2013-04-16	6.58333	545	535	10	98.1651	0								2013-04-16	26.1667	26.2833	2013-04-16	7.56667	7.58333	325	297	7	91.38	20	89.8148	93.5185	91.7431
4021	1	1	7		Baseline	1																									2013-04-17	27.3333	27.45	2013-04-17	9.25	9.33333	360	326	7	90.56	22	86.6667	90.8333	95.8333
4022	2	0	1		Baseline	1								2013-04-23	22.5	23	2013-04-24	7.5	540	490	30	90.7407	20								2013-04-23	22.5	22.5	2013-04-24	7.46667	7.5	540	493	0	91.3	45	91.6667	89.4444	92.7778
4022	2	0	2		Baseline	2								2013-04-24	23.5	23.6667	2013-04-25	8	510	495	10	97.0588	5								2013-04-24	23.5	23.5	2013-04-25	8.46667	9	570	486	0	85.26	52	92.1053	92.6316	78.9474
4022	2	0	3		Baseline	1								2013-04-25	22.75	23.0833	2013-04-26	7.75	540	505	20	93.5185	15								2013-04-25	22.75	22.75	2013-04-26	8.48333	8.5	585	505	0	86.77	76	84.456	89.6373	86.5979
4022	2	0	4		Baseline	2								2013-04-26	23.75	23.9167	2013-04-27	9.5	585	565	10	96.5812	10								2013-04-26	23.75	23.75	2013-04-27	9.48333	9.5	585	529	0	90.43	55	93.3333	87.1795	91.2821
4022	2	0	5		Baseline	2								2013-04-28	24.75	25	2013-04-28	9.5	525	505	15	96.1905	5								2013-04-28	24.75	25.0333	2013-04-28	9.48333	9.5	525	460	17	87.62	47	86.2857	88.5714	90.2857
4022	2	0	6		Baseline	1								2013-04-29	26.25	26.4167	2013-04-29	8	345	335	10	97.1014	0								2013-04-29	26.25	26.9167	2013-04-29	7.98333	8	345	282	40	81.74	22	66.9565	95.6522	90.4348
4022	2	0	7		Baseline	1								2013-04-30	24.5	24.75	2013-04-30	8	450	430	15	95.5556	5								2013-04-30	24.25	24.95	2013-04-30	7.98333	8	465	396	42	85.16	26	75.4839	98.0645	87.7419
4023	1	1	1		Baseline	1								2013-04-30	21.5	25	2013-04-30	6.5	540	315	210	58.3333	15
4023	1	1	2		Baseline	1								2013-05-01	23.5	25.5	2013-05-01	6.25	405	270	120	66.6667	15
4023	1	1	3		Baseline	2								2013-05-02	23.5	25.5	2013-05-02	6.5	420	270	120	64.2857	30
4023	1	1	4		Baseline	2								2013-05-04	24.5	25.5	2013-05-04	7	390	320	60	82.0513	10
4023	1	1	5		Baseline	2								2013-05-05	25.5	26	2013-05-05	7	330	285	30	86.3636	15
4023	1	1	6		Baseline	1								2013-05-06	24.5	25.5	2013-05-06	5.5	300	210	60	70	30
4023	1	1	7		Baseline	1								2013-05-06	22.5	24.5	2013-05-06	6.5	480	345	120	71.875	15
4024	1	1	1		Baseline	1								2013-04-24	25	25.1667	2013-04-24	11.75	645	635	10	98.4496	0								2013-04-24	25	25.2833	2013-04-24	11.2667	11.75	645	500	17	77.52	99	80.4651	77.6744	81.8605
4024	1	1	2		Baseline	2								2013-04-25	28.25	28.4167	2013-04-25	13.5	555	545	10	98.1982	0								2013-04-25	28.25	28.9	2013-04-25	12.3167	12.5	495	392	39	79.19	53	73.9394	85.4545	80
4024	1	1	3		Baseline	1								2013-04-26	27.5	27.6667	2013-04-26	11	450	440	10	97.7778	0								2013-04-26	27.5	27.7	2013-04-26	10.9667	12	510	371	12	72.75	65	80.5882	85.2941	74.7059
4024	1	1	4		Baseline	1								2013-04-27	26.5	26.6667	2013-04-27	10.5	480	470	10	97.9167	0								2013-04-27	26.5	26.9667	2013-04-27	10.4667	10.5	480	398	28	82.92	52	79.375	88.125	90.625
4024	1	1	5		Baseline	2								2013-04-28	29.5	29.75	2013-04-28	14	510	495	15	97.0588	0								2013-04-28	29.5	29.5	2013-04-28	13.4833	14.5	540	421	0	77.96	58	89.4444	85	75
4024	1	1	6		Baseline	2								2013-04-29	27	27.1667	2013-04-29	11	480	440	10	91.6667	30								2013-04-29	27	27	2013-04-29	13.9833	14	660	557	0	84.39	102	91.8182	84.0909	77.7273
4024	1	1	7		Baseline	2								2013-04-30	28	28.1667	2013-04-30	11	420	350	10	83.3333	60								2013-04-30	28	28	2013-04-30	11.9833	12	480	426	0	88.75	53	88.75	91.875	85.625
4027	1	2	1		Baseline	2								2013-08-06	24.5	25	2013-08-06	10.3333	590	535	30	90.678	25
4027	1	2	2		Baseline	2								2013-08-07	25.3333	26.3333	2013-08-07	13	700	590	60	84.2857	50
4027	1	2	3		Baseline	1								2013-08-08	24.75	25.25	2013-08-08	10.75	600	530	30	88.3333	40
4027	1	2	4		Baseline	1								2013-08-09	25.6667	26	2013-08-09	7.5	350	290	20	82.8571	40
4027	1	2	5		Baseline	1								2013-08-10	25.3333	25.6667	2013-08-10	7.75	385	325	20	84.4156	40
4027	1	2	6		Baseline	1								2013-08-11	24.8333	25.3333	2013-08-11	9	490	430	30	87.7551	30
4027	1	2	7		Baseline	1								2013-08-12	26	26.5	2013-08-12	12.5	630	570	30	90.4762	30
4028	1	2	1		Baseline	1								2013-05-08	25	25.6667	2013-05-08	9.5	510	470	40	92.1569	0								2013-05-08	25	25.7667	2013-05-08	9.3	9.5	510	421	46	82.55	31	68.2353	97.6471	84.7059
4028	1	2	2		Baseline	1								2013-05-09	26.5	26.75	2013-05-09	10.5	480	465	15	96.875	0								2013-05-09	26.5	26.5	2013-05-09	9.86667	10.5	480	391	0	81.46	51	94.375	86.25	76.875
4028	1	2	3		Baseline	1								2013-05-10	28.5	28.5333	2013-05-10	10.3333	350	348	2	99.4286	0								2013-05-10	28.5	28.5	2013-05-10	10.1	10.3333	350	310	0	88.57	26	99.1379	93.9655	80.3419
4028	1	2	4		Baseline	2								2013-05-11	26.5	26.8333	2013-05-11	10.5	480	460	20	95.8333	0								2013-05-11	26.4833	26.4833	2013-05-11	10.1833	10.5	481	398	0	82.74	64	85	89.375	73.913
4028	1	2	5		Baseline	2								2013-05-12	25	25.5	2013-05-12	9	480	450	30	93.75	0								2013-05-12	27	27.2	2013-05-12	8.96667	9	360	325	12	90.28	21	86.6667	94.1667	92.5
4028	1	2	6		Baseline	1								2013-05-13	27	27.1667	2013-05-13	10.5	450	436	10	96.8889	4								2013-05-13	27	27	2013-05-13	10.1333	10.5	450	402	0	89.33	26	99.3333	94.6667	82.6667
4028	1	2	7		Baseline	1								2013-05-14	25	26.5	2013-05-14	10	540	450	90	83.3333	0								2013-05-14	27	27	2013-05-14	9.61667	10	420	353	0	84.05	44	91.4286	86.4286	82.8571
4029	1	2	1		Baseline	1								2013-05-13	23.8333	24.3333	2013-05-14	7.5	460	410	30	89.1304	20								2013-05-13	23.8333	24.05	2013-05-14	7.48333	7.5	460	427	13	92.83	19	87.5817	96.0784	96.1039
4029	1	2	2		Baseline	1								2013-05-14	23.3333	23.6667	2013-05-15	7.75	505	480	20	95.0495	5								2013-05-14	23.3333	23.3333	2013-05-15	7.73333	7.75	505	476	0	94.26	28	98.2143	96.4286	88.7574
4029	1	2	3		Baseline	1								2013-05-15	22.5	23	2013-05-16	6.5	480	450	30	93.75	0								2013-05-15	22.5	22.6	2013-05-16	6.3	6.5	480	435	6	90.63	27	92.5	96.25	90
4029	1	2	4		Baseline	1								2013-05-16	22.5	23	2013-05-17	6.5	480	430	30	89.5833	20								2013-05-16	22.5	23.1667	2013-05-17	6.36667	6.5	480	404	40	84.17	28	85	93.75	90.625
4029	1	2	5		Baseline	2								2013-05-18	24.5	24.6667	2013-05-18	8	450	430	10	95.5556	10								2013-05-18	24.5	24.9167	2013-05-18	7.98333	8	450	406	25	90.22	18	88.6667	96	96
4029	1	2	6		Baseline	2								2013-05-19	26	26.0833	2013-05-19	8.75	405	390	5	96.2963	10								2013-05-19	26	26.4333	2013-05-19	8.68333	8.75	405	356	26	87.9	19	82.2222	94.0741	92.5926
4029	1	2	7		Baseline	1								2013-05-20	24.5	24.8333	2013-05-20	7.5	420	370	20	88.0952	30								2013-05-20	24.5	24.5167	2013-05-20	7.48333	7.5	420	391	1	93.1	27	94.2857	95.7143	90
4031	2	0	1		Baseline	1								2013-05-07	22.5	23	2013-05-08	7.5	540	510	30	94.4444	0								2013-05-07	22.5	22.5	2013-05-08	6.98333	7.5	540	457	0	84.63	52	88.3333	90	81.1111
4031	2	0	2		Baseline	1								2013-05-08	23.75	24.5	2013-05-09	6.75	420	375	45	89.2857	0								2013-05-08	23.75	24.5	2013-05-09	6.51667	6.75	420	310	45	73.81	51	57.1429	92.8571	85.7143
4031	2	0	3		Baseline	1								2013-05-10	24.75	25.75	2013-05-10	7	375	315	60	84	0								2013-05-10	24.75	25.7333	2013-05-10	6.98333	7	375	281	59	74.93	34	63.2	88.8	91.2
4031	2	0	4		Baseline	1								2013-05-11	27	27.25	2013-05-11	9.75	405	390	15	96.2963	0								2013-05-11	27	27	2013-05-11	9.46667	9.75	405	354	0	87.41	34	93.3333	91.8519	77.7778
4031	2	0	5		Baseline	1								2013-05-12	24.5	24.75	2013-05-12	7.33333	410	395	15	96.3415	0								2013-05-12	24.5	24.8667	2013-05-12	7.23333	7.33333	410	339	22	84.96	32	72.5191	94.6565	91.6031
4031	2	0	6		Baseline	1								2013-05-12	23.5	24	2013-05-13	6.5	420	390	30	92.8571	0								2013-05-12	23.5	23.75	2013-05-13	6.23333	6.5	420	346	15	82.38	43	89.2857	92.8571	75.7143
4031	2	0	7		Baseline	1								2013-05-13	23.5	24	2013-05-14	6.5	420	390	30	92.8571	0								2013-05-13	23.5	24.1667	2013-05-14	6.48333	6.5	420	339	40	80.71	40	67.1429	90	87.1429
4033	1	2	1		Baseline	1								2013-05-15	25.4667	25.9333	2013-05-15	10.4667	540	512	28	94.8148	0								2013-05-15	25.4667	25.6667	2013-05-15	10.45	10.4667	540	490	12	90.74	37	89.4444	95	91.6667
4033	1	2	2		Baseline	2								2013-05-16	26.2667	26.6333	2013-05-16	8	344	321	22	93.314	1								2013-05-16	26.2667	26.3333	2013-05-16	7.9	8	344	309	4	89.83	25	90.3509	93.8596	87.8261
4033	1	2	3		Baseline	2								2013-05-17	25.55	25.8167	2013-05-17	10.6667	547	531	16	97.075	0								2013-05-17	25.2167	25.45	2013-05-17	10.5833	10.6667	567	511	14	90.12	37	86.2434	95.2381	92.0635
4033	1	2	4		Baseline	2								2013-05-18	27.2	27.3333	2013-05-18	10.9167	463	455	8	98.2721	0								2013-05-18	27.2	27.5833	2013-05-18	8.63333	8.91667	343	287	23	83.67	16	84.2105	95.614	88.6957
4033	1	2	5		Baseline	1								2013-05-19	24.25	24.8333	2013-05-19	8.5	495	460	35	92.9293	0								2013-05-19	24.25	24.95	2013-05-19	8.03333	8.5	495	400	42	80.81	25	84.8485	96.9697	84.8485
4033	1	2	6		Baseline	1								2013-05-19	23.0833	24	2013-05-20	8	535	477	55	89.1589	3								2013-05-19	23.0833	24.0333	2013-05-20	7.71667	8	535	430	57	80.37	31	76.4045	91.0112	91.6201
4033	1	2	7		Baseline	1								2013-05-21	24.0833	24.5	2013-05-21	8	475	450	25	94.7368	0								2013-05-21	24.0833	24.45	2013-05-21	7.9	8	475	423	22	89.05	24	92.4051	94.3038	89.9371
4035	1	1	1		Baseline	1								2013-05-15	24.8333	25.5	2013-05-15	9.5	520	450	40	86.5385	30								2013-05-15	24.8333	25.2333	2013-05-15	9.38333	9.5	520	425	24	81.73	64	77.4566	90.7514	81.0345
4035	1	1	2		Baseline	2								2013-05-15	23.5	24.1667	2013-05-16	15.5	960	890	40	92.7083	30								2013-05-15	23.5	24.2833	2013-05-16	15.1833	15.5	960	801	47	83.44	93	79.0625	85	92.1875
4035	1	1	3		Baseline	2								2013-05-17	29	30	2013-05-17	12.6667	460	370	60	80.4348	30								2013-05-17	29	29.7667	2013-05-17	12.6167	12.6667	460	367	46	79.78	44	71.8954	90.8497	87.013
4035	1	1	4		Baseline	1								2013-05-18	28	28.5	2013-05-18	10.5	390	330	30	84.6154	30								2013-05-18	28	28.9667	2013-05-18	10.4667	10.5	390	292	58	74.87	38	58.4615	90	88.4615
4035	1	1	5		Baseline	1								2013-05-19	26.5	26.75	2013-05-19	9.5	420	375	15	89.2857	30								2013-05-19	26.5	26.7	2013-05-19	9.23333	9.5	420	359	12	85.48	33	82.8571	90.7143	95.7143
4035	1	1	6		Baseline	2								2013-05-20	25.8333	26.1667	2013-05-20	13.5	700	650	20	92.8571	30								2013-05-20	25.8333	26.3833	2013-05-20	13.0667	13.5	700	577	33	82.43	64	75.9657	89.2704	87.1795
4035	1	1	7		Baseline	1								2013-05-21	27.0833	28.0833	2013-05-21	8.5	325	235	60	72.3077	30								2013-05-21	25.5	26.6	2013-05-21	8.35	8.5	420	315	66	75	30	85.7143	91.4286	91.4286
4036	1	2	1		Baseline	1								2013-05-17	27.0833	27.25	2013-05-17	10	415	405	10	97.5904	0								2013-05-17	26.6667	27	2013-05-17	9.98333	10.7833	487	376	20	77.21	43	90.1235	87.037	74.8466
4036	1	2	2		Baseline	2								2013-05-18	27.4333	27.6	2013-05-18	12.5	544	529	10	97.2426	5								2013-05-18	27.6833	27.7167	2013-05-18	12.05	12.4333	525	450	2	85.71	50	94.2857	87.4286	86.2857
4036	1	2	3		Baseline	2								2013-05-19	26	26.25	2013-05-19	10.75	525	510	15	97.1429	0								2013-05-19	26.7	26.7333	2013-05-19	10.8667	11.1167	505	419	2	82.97	69	91.6667	86.9048	77.5148
4036	1	2	4		Baseline	1								2013-05-20	23.25	25.75	2013-05-20	8.83333	575	425	150	73.913	0								2013-05-20	25.5167	25.6833	2013-05-20	9.46667	9.58333	484	418	10	86.9	46	91.25	88.75	87.9747
4036	1	2	5		Baseline	1								2013-05-21	23.75	26.75	2013-05-21	8.75	540	180	180	33.3333	180
4036	1	2	6		Baseline	2								2013-05-22	23.75	26.25	2013-05-22	9.33333	575	425	150	73.913	0
4036	1	2	7		Baseline	1								2013-05-23	24.5833	25.5833	2013-05-23	8.66667	485	425	60	87.6289	0								2013-05-23	25.1667	25.1667	2013-05-23	9.46667	9.48333	499	443	0	88.78	55	93.9759	89.1566	83.8323
4037	1	1	1		Baseline	2								2013-08-08	23.75	24.75	2013-08-09	9	555	465	60	83.7838	30								2013-08-08	23.75	23.9833	2013-08-09	8.45	9	555	464	14	83.6	44	88.1081	91.3514	85.4054
4037	1	1	2		Baseline	1								2013-08-10	25.1667	25.6667	2013-08-10	10	530	460	30	86.7925	40								2013-08-10	25.1667	25.65	2013-08-10	9.46667	10	530	427	29	80.57	42	85.2273	92.0455	84.1808
4037	1	1	3		Baseline	2								2013-08-11	24.75	24.9167	2013-08-11	7.5	405	390	10	96.2963	5								2013-08-11	24.75	24.75	2013-08-11	7.48333	7.5	405	367	0	90.62	37	89.6296	94.0741	88.8889
4037	1	1	4		Baseline	1								2013-08-12	24	24.25	2013-08-12	10	600	570	15	95	15								2013-08-12	24	24.8167	2013-08-12	9.98333	10	600	489	49	81.5	61	80	89.5	83
4037	1	1	5		Baseline	1								2013-08-12	23.9167	24.1667	2013-08-13	10	605	560	15	92.562	30								2013-08-12	23.9167	24	2013-08-13	9.98333	10	605	547	5	90.41	52	87.5622	93.5323	90.5941
4037	1	1	6		Baseline	1								2013-08-14	24.1667	25.6667	2013-08-14	10	590	440	90	74.5763	60								2013-08-14	24.1667	25.6667	2013-08-14	9.98333	10	590	451	90	76.44	48	68.8776	93.8776	83.7563
4037	1	1	7		Baseline	2								2013-08-15	24.3333	25.3333	2013-08-15	9.75	565	465	60	82.3009	40								2013-08-15	24.3333	25.5	2013-08-15	9.71667	9.75	565	441	70	78.05	52	76.0638	89.8936	85.1852
4038	1	2	1		Baseline	1								2013-07-02	24	24.5	2013-07-02	8.75	525	475	30	90.4762	20								2013-07-02	24	24.4	2013-07-02	8.5	8.75	525	434	24	82.67	52	80.5714	89.7143	90.2857
4038	1	2	2		Baseline	1								2013-07-03	25.3333	26.6667	2013-07-03	8.83333	450	355	80	78.8889	15								2013-07-03	25.3333	26.5167	2013-07-03	8.58333	8.83333	450	329	71	73.11	35	64	92	88
4038	1	2	3		Baseline	1								2013-07-04	24.9167	26.0833	2013-07-04	9.25	500	370	70	74	60								2013-07-04	24.9167	25.75	2013-07-04	9.23333	9.25	500	386	50	77.2	63	77.7108	87.3494	81.4371
4038	1	2	4		Baseline	1								2013-07-04	23.6667	25	2013-07-05	8.75	545	465	80	85.3211	0								2013-07-04	23.6667	24.8	2013-07-05	8.6	8.75	545	437	68	80.18	31	79.0055	90.0552	92.3077
4038	1	2	5		Baseline	2								2013-07-06	24.75	26.4167	2013-07-06	8.5	465	335	100	72.043	30								2013-07-06	24.75	25.1	2013-07-06	7.8	8.5	465	318	21	68.39	84	58.0645	89.0323	86.4516
4038	1	2	6		Baseline	2								2013-07-07	24.8333	26	2013-07-07	9.33333	510	440	70	86.2745	0								2013-07-07	24.8333	25.6167	2013-07-07	9.03333	9.33333	510	397	47	77.84	48	68.8235	92.9412	84.7059
4038	1	2	7		Baseline	1								2013-07-08	24.9167	25.5833	2013-07-08	8.83333	475	415	40	87.3684	20								2013-07-08	24.9167	25.4667	2013-07-08	8.81667	8.83333	475	394	33	82.95	47	91.1392	90.5063	80.5031
4039	2	0	1		Baseline	1								2013-05-14	24.25	24.75	2013-05-14	8.75	510	460	30	90.1961	20								2013-05-14	24.25	24.4667	2013-05-14	7.53333	7.88333	458	392	13	85.59	32	94.0789	91.4474	84.9673
4039	2	0	2		Baseline	1								2013-05-15	24.5	25.8333	2013-05-15	8.83333	500	405	80	81	15								2013-05-15	24.5	24.5	2013-05-15	7.48333	7.55	423	383	0	90.54	36	94.3262	89.3617	89.3617
4039	2	0	3		Baseline	1								2013-05-16	24.5	25.6667	2013-05-16	9.25	525	395	70	75.2381	60								2013-05-16	24.5	24.7	2013-05-16	7.51667	7.55	423	374	12	88.42	35	85.1064	95.7447	90.0709
4039	2	0	4		Baseline	2								2013-05-16	23.75	25.0833	2013-05-17	8.75	540	460	80	85.1852	0								2013-05-16	23.75	24.05	2013-05-17	7.35	7.5	465	413	18	88.82	25	90.3226	92.2581	91.6129
4039	2	0	5		Baseline	2								2013-05-17	23.3333	25	2013-05-18	8.5	550	420	100	76.3636	30								2013-05-17	23.3833	23.7167	2013-05-18	6.75	6.83333	447	388	20	86.8	34	82.5503	93.2886	89.2617
4039	2	0	6		Baseline	2								2013-05-18	23.8333	25	2013-05-19	9.33333	570	500	70	87.7193	0								2013-05-18	23.8333	23.9	2013-05-19	7.58333	7.66667	470	433	4	92.13	28	91.6667	96.7949	91.7197
4039	2	0	7		Baseline	1								2013-05-19	23.75	24.4167	2013-05-20	8.83333	545	485	40	88.9908	20								2013-05-19	23.75	23.75	2013-05-20	7.36667	7.66667	475	422	0	88.84	35	91.1392	93.6709	88.6792
4040	1	2	1		Baseline	2								2013-11-05	26.75	26.9167	2013-11-05	12.25	570	540	10	94.7368	20								2013-11-05	33.25	33.5667	2013-11-05	15.2	15.25	360	325	19	90.28	13	80.8333	97.5	94.1667
4040	1	2	2		Baseline	1								2013-11-06	25	25.25	2013-11-06	13.2333	734	704	15	95.9128	15								2013-11-06	26	26.4833	2013-11-06	14.45	14.7333	764	664	29	86.91	54	86.2205	94.8819	86.2745
4040	1	2	3		Baseline	1								2013-11-07	25.5833	25.7333	2013-11-07	13.5	715	646	9	90.3497	60								2013-11-07	28.5833	28.6	2013-11-07	10.3833	13.5	535	322	1	60.19	25	93.8202	90.4494	69.2737
4040	1	2	4		Baseline	1								2013-11-08	27.6667	28	2013-11-08	12.15	509	489	20	96.0707	0
4040	1	2	5		Baseline	1								2013-11-09	21.5	21.5833	2013-11-09	15.4167	1075	1040	5	96.7442	30								2013-11-09	24.5	25.8	2013-11-09	8.13333	8.41667	475	329	78	69.26	51	76.5823	86.7089	77.9874
4040	1	2	6		Baseline	2								2013-11-09	25	25.1667	2013-11-10	11	600	590	10	98.3333	0								2013-11-09	22	22.3333	2013-11-10	13.9833	14	960	877	20	91.35	62	96.5625	92.5	90.625
4040	1	2	7		Baseline	1								2013-11-11	29	29.1667	2013-11-11	13	480	450	10	93.75	20								2013-11-11	29	29.4167	2013-11-11	12.9833	13	480	410	25	85.42	44	85.625	88.125	91.875
4042	1	0	1		Baseline	1								2013-05-31	25.25	25.5833	2013-05-31	10.5	555	530	20	95.4955	5								2013-05-31	25.25	25.3167	2013-05-31	10.3833	10.5	555	508	4	91.53	36	91.3514	94.0541	94.0541
4042	1	0	2		Baseline	1								2013-06-01	25.75	26.25	2013-06-01	10.75	540	510	30	94.4444	0								2013-06-01	25.75	25.7667	2013-06-01	10.5167	10.75	540	482	1	89.26	43	90	92.2222	92.2222
4042	1	0	3		Baseline	1								2013-06-02	26.9167	27.5833	2013-06-02	11.5	515	475	40	92.233	0								2013-06-02	26.9167	26.9167	2013-06-02	11.4833	11.5	515	482	0	93.59	32	93.5673	91.2281	96.5116
4042	1	0	4		Baseline	1								2013-06-03	25.8333	27.5	2013-06-03	10.5	520	415	100	79.8077	5								2013-06-03	25.8333	25.9167	2013-06-03	10.4833	10.5	520	468	5	90	46	82.659	94.2197	93.6782
4042	1	0	5		Baseline	1								2013-06-04	24.5	25	2013-06-04	10.1667	580	550	30	94.8276	0								2013-06-04	24.5	24.6333	2013-06-04	10.15	10.1667	580	540	8	93.1	31	90.1554	96.3731	94.3299
4042	1	0	6		Baseline	1								2013-06-05	24.75	26.5833	2013-06-05	10.3333	575	459	110	79.8261	6								2013-06-05	24.75	24.75	2013-06-05	10.15	10.3333	575	522	0	90.78	42	85.8639	96.3351	91.1458
4042	1	0	7		Baseline	1								2013-06-05	24.8333	26.5833	2013-06-06	10.1667	560	455	105	81.25	0								2013-06-05	23.3333	23.3333	2013-06-06	9.95	10.1667	650	588	0	90.46	49	87.5	93.5185	94.0092
4044	1	1	1		Baseline	2								2013-06-06	24.5	25	2013-06-06	9.5	540	490	30	90.7407	20
4044	1	1	2		Baseline	2								2013-07-07	24.25	24.75	2013-07-07	9.75	570	530	30	92.9825	10								2013-07-07	24.25	25.95	2013-07-07	9.73333	9.75	570	420	102	73.68	47	92.1053	87.3684	90.5263
4044	1	1	3		Baseline	1								2013-07-07	23.5	24.1667	2013-07-08	7.5	480	425	40	88.5417	15
4044	1	1	4		Baseline	1								2013-07-09	24.1167	24.3667	2013-07-09	7.5	443	378	15	85.3273	50								2013-07-09	24.1167	24.1167	2013-07-09	7	7.5	443	371	0	83.75	42	91.8367	95.2381	75.6757
4044	1	1	5		Baseline	1								2013-07-09	23.45	23.95	2013-07-10	7.75	498	458	30	91.9679	10								2013-07-09	23.45	23.4833	2013-07-10	6.78333	7.75	498	391	2	78.51	47	88.5542	90.9639	78.9157
4044	1	1	6		Baseline	1								2013-07-10	23.25	23.75	2013-07-11	7.66667	505	460	30	91.0891	15								2013-07-10	23.25	23.25	2013-07-11	6.8	7.66667	505	402	0	79.6	51	92.8571	86.9048	73.3728
4044	1	1	7		Baseline	1								2013-07-11	23.7833	24.0333	2013-07-12	7.75	478	448	15	93.7238	15								2013-07-11	23.7833	24.3167	2013-07-12	6.65	7.75	478	346	32	72.38	34	83.6478	90.566	78.125
4048	1	0	1		Baseline	2								2013-08-26	27.5	27.75	2013-08-26	13	570	555	15	97.3684	0								2013-08-26	27.5	27.7333	2013-08-26	12.8833	13	570	528	14	92.63	21	92.1053	96.3158	93.1579
4048	1	0	2		Baseline	2								2013-08-27	26.5	27	2013-08-27	12	570	540	30	94.7368	0								2013-08-27	26.5	27.3833	2013-08-27	11.0333	12	570	418	53	73.33	41	79.4737	87.3684	89.4737
4048	1	0	3		Baseline	1								2013-08-28	26.5	27	2013-08-28	8.75	375	330	30	88	15								2013-08-28	26.5	26.8167	2013-08-28	7.96667	8.75	375	261	19	69.6	48	86.4	80.8	76.8
4048	1	0	4		Baseline	1								2013-08-29	25.5	25.75	2013-08-29	9.5	480	465	15	96.875	0								2013-08-29	25.5	25.5	2013-08-29	7.46667	9.5	480	322	0	67.08	36	89.375	91.25	40
4048	1	0	5		Baseline	1								2013-08-30	26.5	27	2013-08-30	8.33333	350	320	30	91.4286	0								2013-08-30	26.5	27.65	2013-08-30	7.93333	8.33333	350	243	69	69.43	14	58.6207	94.8276	84.6154
4048	1	0	6		Baseline	1								2013-08-31	26	26.75	2013-08-31	8.5	390	345	45	88.4615	0								2013-08-31	26	26	2013-08-31	7.36667	8.5	390	311	0	79.74	11	99.2308	96.9231	55.3846
4048	1	0	7		Baseline	1								2013-09-01	27.5	28.5	2013-09-01	9.33333	350	275	60	78.5714	15								2013-09-01	27.5	27.65	2013-09-01	8.56667	9.33333	350	280	9	80	15	98.2759	96.5517	88.8889
4049	1	2	1		Baseline	1								2013-07-15	18.8333	19.1667	2013-07-16	7.33333	750	700	20	93.3333	30								2013-07-15	18.8333	19.0167	2013-07-16	7.15	7.33333	750	695	11	92.67	33	95.6	94.8	93.2
4049	1	2	2		Baseline	1								2013-07-17	27.1333	27.55	2013-07-17	8.16667	302	272	25	90.0662	5								2013-07-17	27.1333	27.2167	2013-07-17	8.15	8.16667	302	285	5	94.37	11	93	98	93.0693
4049	1	2	3		Baseline	1								2013-07-18	26.25	26.75	2013-07-18	8.08333	350	320	30	91.4286	0								2013-07-18	26.25	26.6667	2013-07-18	7.81667	8.08333	350	295	25	84.29	14	88.7931	94.8276	87.1795
4049	1	2	4		Baseline	2								2013-07-19	25.95	26.6167	2013-07-19	8.33333	383	323	40	84.3342	20								2013-07-19	24.25	25.1833	2013-07-19	8.31667	8.33333	485	408	56	84.12	20	67.0807	96.2733	93.8272
4049	1	2	5		Baseline	2								2013-07-20	25.65	26.0667	2013-07-20	8.41667	406	381	25	93.8424	0								2013-07-20	25.65	26.1167	2013-07-20	8.4	8.41667	406	359	28	88.42	18	82.2222	97.037	91.1765
4049	1	2	6		Baseline	1								2013-07-21	25.6667	26.25	2013-07-21	8.66667	420	383	35	91.1905	2								2013-07-21	25.6667	26.0333	2013-07-21	8.45	8.66667	420	371	22	88.33	14	83.5714	97.8571	87.1429
4049	1	2	7		Baseline	2								2013-07-22	24.4333	24.9333	2013-07-22	8.41667	479	447	30	93.3194	2								2013-07-22	24.4333	24.5667	2013-07-22	7.83333	8.41667	479	425	8	88.73	11	94.3396	96.8553	82.5
4050	1	1	1		Baseline	1								2013-07-23	25.5	26	2013-07-23	7.33333	350	280	30	80	40								2013-07-23	25.5	25.9167	2013-07-23	7.28333	7.33333	350	271	25	77.43	51	80.1724	84.4828	77.7778
4050	1	1	2		Baseline	1								2013-07-24	24.25	25	2013-07-24	8.5	495	390	45	78.7879	60								2013-07-24	24.25	24.5	2013-07-24	8.46667	8.5	495	385	15	77.78	93	79.3939	87.2727	72.1212
4050	1	1	3		Baseline	2								2013-07-25	24.5	24.8333	2013-07-25	9	510	450	20	88.2353	40								2013-07-25	24.5	24.7167	2013-07-25	8.85	9	510	410	13	80.39	78	82.9412	84.1176	80
4050	1	1	4		Baseline	2								2013-07-26	25	25.3333	2013-07-26	10	540	460	20	85.1852	60								2013-07-26	25	25.25	2013-07-26	9.26667	10	540	417	15	77.22	64	78.3333	88.3333	78.3333
4050	1	1	5		Baseline	2								2013-07-27	25	25.25	2013-07-27	9.25	495	435	15	87.8788	45								2013-07-27	25	25	2013-07-27	8.88333	9.25	495	369	0	74.55	104	80	80.6061	69.0909
4050	1	1	6		Baseline	2								2013-07-28	25.1667	25.6667	2013-07-28	8.75	455	365	30	80.2198	60								2013-07-28	25.1667	25.5667	2013-07-28	7.88333	8.75	455	292	24	64.18	87	77.4834	77.4834	55.9211
4050	1	1	7		Baseline	2								2013-07-29	25	25.6667	2013-07-29	7.83333	410	295	40	71.9512	75								2013-07-29	25	25	2013-07-29	7.58333	7.83333	410	308	0	75.12	87	72.7941	80.8824	76.6423
4052	1	1	1		Baseline	2								2013-07-13	25.6667	26	2013-07-13	9.5	470	430	20	91.4894	20								2013-07-13	25.6667	25.9	2013-07-13	9.08333	9.5	470	408	14	86.81	23	88.961	95.4545	89.0323
4052	1	1	2		Baseline	2								2013-07-14	27	27.3333	2013-07-14	10.6667	460	440	20	95.6522	0								2013-07-14	27	27.0333	2013-07-14	10.2167	10.6667	460	407	2	88.48	24	93.4211	94.0789	89.5425
4052	1	1	3		Baseline	1								2013-07-15	25	25.25	2013-07-15	8.66667	460	435	15	94.5652	10								2013-07-15	25	25.55	2013-07-15	8.3	8.66667	460	379	33	82.39	26	81.0458	94.1176	83.1169
4052	1	1	4		Baseline	1								2013-07-15	23.75	24.25	2013-07-16	8.75	540	480	30	88.8889	30								2013-07-15	23.75	23.9167	2013-07-16	8.58333	8.75	540	490	10	90.74	30	91.6667	94.4444	92.2222
4052	1	1	5		Baseline	1								2013-07-17	25	25.3333	2013-07-17	8.75	465	435	20	93.5484	10								2013-07-17	25	25.3333	2013-07-17	8.35	8.75	465	398	20	85.59	23	89.6774	96.129	89.0323
4052	1	1	6		Baseline	1								2013-07-18	24	24.3333	2013-07-18	8.83333	530	510	20	96.2264	0								2013-07-18	24	24	2013-07-18	8.63333	8.83333	530	489	0	92.26	29	90.3409	97.7273	93.2203
4052	1	1	7		Baseline	1								2013-07-19	24.5	25	2013-07-19	8.5	480	390	30	81.25	60								2013-07-19	24.5	24.5667	2013-07-19	8.26667	8.5	480	416	4	86.67	46	95	82.5	91.25
4053	2	0	1		Baseline	1								2013-07-22	22.8333	23.3333	2013-07-23	6	430	390	30	90.6977	10								2013-07-22	22.8333	22.8667	2013-07-23	5.71667	6	430	396	2	92.09	15	96.5035	95.1049	87.5
4053	2	0	2		Baseline	1								2013-07-23	22.3333	22.6667	2013-07-24	6	460	435	20	94.5652	5								2013-07-23	22.3333	22.3333	2013-07-24	5.98333	6	460	443	0	96.3	16	97.3856	96.732	95.4545
4053	2	0	3		Baseline	1								2013-07-24	22.6667	23.1667	2013-07-25	5.83333	430	395	30	91.8605	5								2013-07-24	22.6667	22.7667	2013-07-25	5.8	6.5	470	404	6	85.96	18	93.5897	96.1538	75.1592
4053	2	0	4		Baseline	1								2013-07-25	22.8333	23.5	2013-07-26	6.5	460	330	40	71.7391	90								2013-07-25	22.8333	23.2	2013-07-26	3.48333	3.5	280	249	22	88.93	8	93.5484	93.5484	96.8085
4053	2	0	5		Baseline	1								2013-07-26	22.3333	22.4167	2013-07-27	7.5	550	545	5	99.0909	0								2013-07-26	22.3333	22.3833	2013-07-27	6.93333	7.5	550	488	3	88.73	25	90.7104	95.082	95.6522
4053	2	0	6		Baseline	1								2013-07-27	22.8333	23.1667	2013-07-28	6.25	445	415	20	93.2584	10								2013-07-27	22.8333	22.9333	2013-07-28	6.23333	6.25	445	428	6	96.18	10	97.973	98.6486	95.9732
4053	2	0	7		Baseline	2								2013-07-28	22.1667	23	2013-07-29	6.33333	490	380	50	77.551	60								2013-07-28	22.1667	22.5833	2013-07-29	6.31667	6.33333	490	441	25	90	23	90.7975	95.092	92.6829
4055	2	0	1		Baseline	1								2013-08-09	24.75	25.25	2013-08-09	6	315	270	30	85.7143	15								2013-08-09	24.75	24.75	2013-08-09	5.98333	6	315	295	0	93.65	19	91.4286	97.1429	93.3333
4055	2	0	2		Baseline	2								2013-08-10	24.25	24.75	2013-08-10	9	525	480	30	91.4286	15								2013-08-10	24.25	24.25	2013-08-10	8.98333	9	525	480	0	91.43	44	98.2857	89.7143	86.8571
4055	2	0	3		Baseline	2								2013-08-11	24.25	24.75	2013-08-11	6	345	300	30	86.9565	15								2013-08-11	24.25	24.4	2013-08-11	7.41667	7.5	435	387	9	88.97	34	81.3793	98.6207	92.4138
4055	2	0	4		Baseline	1								2013-08-11	22.5	23	2013-08-12	6	450	405	30	90	15								2013-08-11	22.5	22.5	2013-08-12	5.98333	6	450	388	0	86.22	61	86	74.6667	98
4055	2	0	5		Baseline	1								2013-08-13	24.75	25.25	2013-08-13	6	315	270	30	85.7143	15								2013-08-13	24.75	24.8833	2013-08-13	5.86667	6	315	289	8	91.75	10	95.2381	96.1905	96.1905
4055	2	0	6		Baseline	1								2013-08-13	22.5	23	2013-08-14	6	450	405	30	90	15								2013-08-13	22.75	22.75	2013-08-14	5.9	6	435	413	0	94.94	16	97.931	93.1034	97.2414
4055	2	0	7		Baseline	1								2013-08-14	23.5	24	2013-08-15	6	390	345	30	88.4615	15								2013-08-14	23.5	23.6333	2013-08-15	5.98333	6	390	366	8	93.85	15	91.5385	98.4615	96.1538
4056	1	2	1		Baseline	1								2013-08-09	25.3833	25.7167	2013-08-09	10.5	547	497	20	90.8592	30								2013-08-09	25.3833	25.5667	2013-08-09	10.4667	10.5833	552	481	11	87.14	53	87.5	90.2174	87.5
4056	1	2	2		Baseline	1								2013-08-10	27.5	28.1667	2013-08-10	11	450	400	40	88.8889	10								2013-08-10	27.5	27.9333	2013-08-10	10.9833	11	450	393	26	87.33	30	82.6667	94	90.6667
4056	1	2	3		Baseline	1								2013-08-11	26.5	26.6667	2013-08-11	11.5	540	520	10	96.2963	10								2013-08-11	26.5	26.6667	2013-08-11	11.4667	11.5	540	480	10	88.89	48	91.6667	90	88.8889
4056	1	2	4		Baseline	1								2013-08-12	29.5	29.8333	2013-08-12	12.5	420	380	20	90.4762	20								2013-08-12	29.5	29.65	2013-08-12	12.4333	12.5	420	385	9	91.67	22	89.2857	93.5714	94.2857
4056	1	2	5		Baseline	1								2013-08-13	26.5	27	2013-08-13	10	450	410	30	91.1111	10								2013-08-13	26.5	26.85	2013-08-13	10.3167	10.5	480	403	21	83.96	45	80.625	90.625	85.625
4056	1	2	6		Baseline	1								2013-08-14	26	26.3333	2013-08-14	11.5	570	530	20	92.9825	20								2013-08-14	26	26.0333	2013-08-14	11.4833	11.5	570	510	2	89.47	57	90	89.4737	89.4737
4056	1	2	7		Baseline	1								2013-08-15	28.5	28.8333	2013-08-15	12	450	420	20	93.3333	10								2013-08-15	28.5	28.5333	2013-08-15	11.8333	12	450	397	2	88.22	41	88.6667	89.3333	92
4058	1	2	1		Baseline	2								2013-08-14	24.1667	25.5	2013-08-14	7	410	330	80	80.4878	0								2013-08-14	24.1667	24.2667	2013-08-14	6.76667	7	410	349	6	85.12	41	84.5588	90.4412	89.0511
4058	1	2	2		Baseline	1								2013-08-14	23.85	24.1	2013-08-15	7.83333	479	464	15	96.8685	0								2013-08-14	23.85	23.9	2013-08-15	7.8	7.83333	479	427	3	89.14	47	93.0818	86.7925	88.75
4058	1	2	3		Baseline	1								2013-08-16	24.1667	27	2013-08-16	8.66667	510	340	170	66.6667	0								2013-08-16	26.6667	26.9	2013-08-16	8.65	8.66667	360	323	14	89.72	22	85.8333	92.5	95.8333
4058	1	2	4		Baseline	1								2013-08-17	24	24.1667	2013-08-17	9.25	555	545	10	98.1982	0								2013-08-17	24	24.0333	2013-08-17	9.08333	9.25	555	510	2	91.89	33	91.8919	93.5135	93.5135
4058	1	2	5		Baseline	2								2013-08-18	25.0833	25.25	2013-08-18	9.5	505	495	10	98.0198	0								2013-08-18	25.0833	25.1	2013-08-18	9.48333	9.5	505	471	1	93.27	32	93.4524	94.0476	92.3077
4058	1	2	6		Baseline	1								2013-08-19	24.2167	24.7167	2013-08-19	8.5	497	467	30	93.9638	0								2013-08-19	24.2167	24.3667	2013-08-19	8.36667	8.5	497	436	9	87.73	44	87.2727	92.1212	90.3614
4058	1	2	7		Baseline	1								2013-08-20	24.1833	24.35	2013-08-20	7.5	439	429	10	97.7221	0								2013-08-20	24.1833	24.2167	2013-08-20	8.11667	8.5	499	440	2	88.18	34	93.3735	92.1687	88.024
4060	2	0	1		Baseline	1								2013-09-10	24.8833	25.05	2013-09-10	6.5	337	327	10	97.0326	0								2013-09-10	24.8833	24.8833	2013-09-10	5.98333	6.5	337	278	0	82.49	28	92.8571	88.3929	83.1858
4060	2	0	2		Baseline	1								2013-09-10	23.2667	23.6833	2013-09-11	6.63333	442	407	25	92.0814	10								2013-09-10	23.2667	23.2833	2013-09-11	6.53333	6.63333	442	376	1	85.07	59	91.8367	89.1156	75
4060	2	0	3		Baseline	1								2013-09-12	28.1333	28.2167	2013-09-12	9.26667	308	303	5	98.3766	0								2013-09-12	28.1333	28.2	2013-09-12	9.15	9.26667	308	269	4	87.34	28	89.2157	86.2745	93.2039
4060	2	0	4		Baseline	1								2013-09-13	28.8	29.05	2013-09-13	7.06667	136	121	15	88.9706	0								2013-09-13	28.8	28.8833	2013-09-13	6.98333	7.06667	136	111	5	81.62	15	91.1111	71.1111	89.1304
4060	2	0	5		Baseline	2								2013-09-13	21.75	21.8333	2013-09-14	2.83333	305	300	5	98.3607	0								2013-09-13	21.75	21.8167	2013-09-14	2.75	2.83333	305	268	4	87.87	28	88.1188	93.0693	84.3137
4060	2	0	6		Baseline	2								2013-09-14	20.7333	20.8167	2013-09-15	7	616	606	5	98.3766	5								2013-09-14	20.7333	20.8	2013-09-15	6.98333	7	616	540	4	87.66	71	87.8049	90.2439	86.4078
4060	2	0	7		Baseline	1								2013-09-15	22.55	22.7167	2013-09-16	6.83333	497	487	10	97.9879	0								2013-09-15	23.5833	24.05	2013-09-16	6.51667	6.91667	440	345	28	78.41	43	84.2466	88.3562	75.5102
4061	2	0	1		Baseline	1								2014-02-04	25.1167	25.6167	2014-02-04	8.5	443	413	30	93.228	0								2014-02-04	25.1167	25.2833	2014-02-04	8.35	8.5	443	378	10	85.33	46	83.6735	90.4762	88.5135
4061	2	0	2		Baseline	1								2014-02-04	23.5667	24.0667	2014-02-05	8.25	521	491	30	94.2418	0								2014-02-04	23.5667	24.1	2014-02-05	8.1	8.25	521	424	32	81.38	56	78.0347	83.815	92.5287
4061	2	0	3		Baseline	1								2014-02-06	25	25.3333	2014-02-06	9.5	510	480	20	94.1176	10								2014-02-06	25	25.1	2014-02-06	8.8	9.5	510	415	6	81.37	47	88.2353	89.4118	81.7647
4061	2	0	4		Baseline	1								2014-02-06	23	25	2014-02-07	8	540	419	120	77.5926	1								2014-02-06	23	24.45	2014-02-07	7.93333	8	540	381	87	70.56	68	72.7778	78.8889	85
4061	2	0	5		Baseline	2								2014-02-08	25.3333	27.3333	2014-02-08	9.5	490	310	120	63.2653	60								2014-02-08	25.3333	25.5667	2014-02-08	8.85	9.5	490	382	14	77.96	55	87.7301	84.0491	81.7073
4061	2	0	6		Baseline	2								2014-02-09	23	23.3333	2014-02-09	9	600	490	20	81.6667	90								2014-02-09	24.5	24.85	2014-02-09	8.98333	9	510	375	21	73.5	113	76.1905	62.1302	92.3077
4061	2	0	7		Baseline	1								2014-02-09	22.5167	23.5167	2014-02-10	4.11667	336	276	60	82.1429	0								2014-02-09	22.5	22.8333	2014-02-10	4.03333	4.11667	337	245	20	72.7	67	46.4286	94.6429	81.4159
4062	1	1	1		Baseline	1								2013-09-23	23.5	23.5833	2013-09-24	6	390	355	5	91.0256	30								2013-10-11	21.5	21.7	2013-10-12	6.13333	6.33333	530	450	12	84.91	56	82.9545	92.0455	89.2655
4062	1	1	2		Baseline	1								2013-09-25	24.1	24.6	2013-09-25	6.33333	374	344	30	91.9786	0								2013-10-13	24.5	24.7167	2013-10-13	6.18333	6.33333	350	305	13	87.14	23	90.5172	94.8276	86.3248
4062	1	1	3		Baseline	1								2013-09-25	23.75	24	2013-09-26	7	435	405	15	93.1034	15								2013-10-13	23.5	23.5	2013-10-14	6.98333	7	450	412	0	91.56	37	94.6667	94	86.6667
4062	1	1	4		Baseline	1								2013-06-26	22.5	22.75	2013-09-27	6.33333	470	455	15	96.8085	0								2013-10-14	23.75	23.75	2013-10-15	5.78333	6.5	405	349	0	86.17	13	95.5556	95.5556	94.8148
4062	1	1	5		Baseline	1								2013-09-28	25.5	25.75	2013-09-28	6.5	300	285	15	95	0								2013-10-15	23.25	23.2667	2013-10-16	6.98333	7	465	418	1	89.89	45	85.8065	89.0323	96.129
4062	1	1	6		Baseline	1								2013-09-28	23.8333	24	2013-09-29	5.33333	330	300	10	90.9091	20								2013-10-17	24.5	24.5	2013-10-17	9.93333	10	570	495	0	86.84	71	82.6316	91.0526	86.8421
4062	1	1	7		Baseline	2								2013-09-29	23.5	24	2013-09-30	8.33333	530	470	30	88.6792	30								2013-10-18	24.5	24.5	2013-10-18	7.15	7.16667	400	365	0	91.25	34	90.9774	92.4812	91.0448
4063	1	2	1		Baseline	1								2013-09-23	23.5	25.75	2013-09-24	9	570	430	135	75.4386	5								2013-09-23	23.5	24.4	2013-09-24	8.98333	9	570	443	54	77.72	72	58.4211	96.3158	91.5789
4063	1	2	2		Baseline	1								2013-09-25	24.25	25.5	2013-09-25	10.25	600	485	75	80.8333	40								2013-09-25	24.25	25.45	2013-09-25	10.05	10.25	600	483	72	80.5	33	66.5	87.5	96
4063	1	2	3		Baseline	1								2013-09-25	23.5	25	2013-09-26	9.25	585	465	90	79.4872	30								2013-09-25	23.5	25.3	2013-09-26	9.08333	9.25	585	428	108	73.16	39	64.6154	96.4103	87.1795
4063	1	2	4		Baseline	1								2013-09-27	24	26	2013-09-27	9.5	570	450	120	78.9474	0								2013-09-27	25	26.0667	2013-09-27	9.35	9.5	510	414	64	81.18	23	87.0588	96.4706	91.1765
4063	1	2	5		Baseline	2								2013-09-28	24.25	25.25	2013-09-28	9.25	540	480	60	88.8889	0								2013-09-28	25.25	26.9833	2013-09-28	8.95	9.25	480	327	104	68.13	31	77.5	90	89.375
4063	1	2	6		Baseline	2								2013-09-29	23.5	24.25	2013-09-29	9.25	585	540	45	92.3077	0								2013-09-29	24.5	24.9667	2013-09-29	9.01667	9.25	525	458	28	87.24	25	89.7143	93.1429	87.4286
4063	1	2	7		Baseline	1								2013-09-29	23.25	23.75	2013-09-30	9.25	600	570	30	95	0								2013-09-29	23.25	24.85	2013-09-30	8.83333	9.25	600	447	96	74.5	32	69.5	95	87.5
4064	1	2	1		Baseline	1								2013-09-19	26.8333	27.0833	2013-09-19	7.33333	270	250	15	92.5926	5
4064	1	2	2		Baseline	1								2013-09-20	24.1167	24.3667	2013-09-20	7.33333	433	418	15	96.5358	0
4064	1	2	3		Baseline	1								2013-09-21	26.0333	26.2	2013-09-21	11.9167	593	573	10	96.6273	10
4064	1	2	4		Baseline	2								2013-09-22	27.1167	27.2833	2013-09-22	9.08333	358	346	10	96.648	2
4064	1	2	5		Baseline	1								2013-09-23	25.4333	25.5167	2013-09-23	7.33333	354	348	5	98.3051	1
4064	1	2	6		Baseline	1								2013-09-24	24.6667	24.8333	2013-09-24	7.33333	400	370	10	92.5	20
4064	1	2	7		Baseline	1								2013-09-25	25	25.1667	2013-09-25	7.25	375	365	10	97.3333	0
4065	1	0	1		Baseline	2								2013-09-19	26.5	26.6667	2013-09-19	11	510	500	10	98.0392	0								2013-09-19	26.5	26.5	2013-09-19	7.84583	10	450	297	0	66	23.75	89.4895	93.3934	92.7928
4065	1	0	2		Baseline	2								2013-09-20	26.5	26.8333	2013-09-20	10	450	430	20	95.5556	0								2013-09-20	26.5	26.5	2013-09-20	9.62083	10	450	392.25	0	87.17	35	94.8949	83.1832	91.8919
4065	1	0	3		Baseline	1								2013-09-21	25.5	25.75	2013-09-21	7.5	360	345	15	95.8333	0								2013-09-21	25.5	25.5667	2013-09-21	7.49583	7.5	360	330	4	91.67	25.75	87.6877	95.1952	97.5976
4065	1	0	4		Baseline	1								2013-09-23	24.5	24.6667	2013-09-23	10	570	560	10	98.2456	0								2013-09-23	24.5	24.8375	2013-09-23	9.99583	10	570	486.75	20.25	85.39	62.75	77.1772	97.5976	97.8979
4065	1	0	5		Baseline	2								2013-09-25	26	26.3333	2013-09-25	9	420	400	20	95.2381	0								2013-09-25	26	26.3167	2013-09-25	8.95833	9	420	378	19	90	20.5	83.4835	96.0961	96.0961
4065	1	0	6		Baseline	0
4065	1	0	7		Baseline	0
4066	1	1	1		Baseline	1								2013-09-30	25.8333	25.8333	2013-10-01	9.83333	480	470	0	97.9167	10								2013-09-30	22.75	23.2	2013-10-01	9.5	9.83333	665	539	27	81.05	79	64.2534	94.5701	91.4414
4066	1	1	2		Baseline	1								2013-10-01	26.1667	26.1667	2013-10-02	10.0833	475	470	0	98.9474	5								2013-10-01	23.0833	27.05	2013-10-02	10.0667	10.0833	660	391	238	59.24	30	67.7273	92.2727	91.3636
4066	1	1	3		Baseline	1								2013-10-02	26.8333	26.8333	2013-10-03	9.83333	420	420	0	100	0								2013-10-02	22.8333	24.2667	2013-10-03	9.53333	9.83333	660	493	86	74.7	63	77.7273	92.7273	85.4545
4066	1	1	4		Baseline	1								2013-10-03	26.1667	26.1667	2013-10-04	10.6667	510	495	0	97.0588	15								2013-10-03	23.0833	24.2167	2013-10-04	10.6	10.6667	695	560	68	80.58	63	79.2208	98.2684	84.9138
4066	1	1	5		Baseline	1								2013-10-04	26	26	2013-10-05	10.75	525	515	0	98.0952	10								2013-10-04	23.5	25.8833	2013-10-05	10.7333	10.75	675	492	143	72.89	39	84	92.8889	91.5556
4066	1	1	6		Baseline	1								2013-10-05	27.3333	27.3333	2013-10-06	9.5	370	350	0	94.5946	20								2013-10-05	23.75	26.0667	2013-10-06	8.36667	8.5	525	367	139	69.9	11	89.7143	98.8571	92.5714
4066	1	1	7		Baseline	1								2013-10-06	26.1667	26.1667	2013-10-07	10.5	500	490	0	98	10								2013-10-06	21.5833	21.5833	2013-10-07	10.1333	10.5	775	658	0	84.9	95	76.3566	94.9612	85.3282
4067	2	0	1		Baseline	2								2014-03-15	25	24	2014-03-15	11.6667	640	630		98.4375	10								2014-03-15	26.5	26.65	2014-03-15	11.65	11.6667	550	473	9	86	67	88.587	84.8649	85.4839
4067	2	0	2		Baseline	2								2014-03-16	25.25	26.25	2014-03-16	11.5	615	550	60	89.4309	5								2014-03-16	26.25	26.7167	2014-03-16	11.3	11.5	555	431	28	77.7	84	86.9792	79.7927	77.7202
4067	2	0	3		Baseline	1								2014-03-16	23	30.5	2014-03-17	11.8333	770	320	450	41.5584	0								2014-03-17	25	27.5	2014-03-17	11.8167	11.8333	650	325	150	50.6	166	50.7874	50	77.1654
4067	2	0	4		Baseline	1								2014-03-19	25	25	2014-03-19	7.66667	400	385	0	96.25	15								2014-03-19	25	25.6167	2014-03-19	7.65	7.66667	400	290	37	72.5	72	66.1654	76.6917	79.8507
4067	2	0	5		Baseline	1								2014-03-19	23.5	24.5	2014-03-20	8.5	540	470	60	87.037	10								2014-03-20	24.5	25.2167	2014-03-20	8.26667	8.5	480	367	43	76.5	56	80.9816	89.0244	75.7576
4067	2	0	6		Baseline	1								2014-03-20	23.5	24.5	2014-03-21	6.83333	440	360	60	81.8182	20								2014-03-21	25	25.1833	2014-03-21	6.36667	6.83333	350	281	11	80.3	30	85	87.6033	83.4711
4067	2	0	7		Baseline	0
4068	2	0	1		Baseline	1								2013-10-01	23.5	25	2013-10-02	12	750		90										2013-10-01	23.5	23.5	2013-10-02	10.9	10.9167	685	597	0	87.15	87	87.2807	85.9649	88.6463
4068	2	0	2		Baseline	2								2013-10-02	23.8333	25.5	2013-10-03	8.25	505	270	100	53.4653	135								2013-10-02	23.8333	25.9667	2013-10-03	7.86667	8.25	505	319	128	63.17	35	58.9286	91.0714	83.432
4068	2	0	3		Baseline	1								2013-10-03	23.5	25.5	2013-10-04	6	390	270	120	69.2308	0								2013-10-03	23.5	24.3833	2013-10-04	5.6	6	390	281	53	72.05	32	74.6154	84.6154	90.7692
4068	2	0	4		Baseline	1								2013-10-05	25.75	26.75	2013-10-05	8.25	390	210	60	53.8462	120								2013-10-05	24.25	24.5333	2013-10-05	6.31667	6.5	375	325	17	86.67	22	84.8	97.6	94.4
4068	2	0	5		Baseline	2								2013-10-06	24.75	26	2013-10-06	8.5	465	390	75	83.871	0								2013-10-06	24.75	25.6	2013-10-06	7.48333	7.5	405	325	51	80.25	28	77.7778	88.8889	92.5926
4068	2	0	6		Baseline	2								2013-10-07	25	25.75	2013-10-07	9.25	495	255	45	51.5152	195								2013-10-07	24	24	2013-10-07	7.68333	8.25	495	415	0	83.84	46	94.5455	84.2424	88.4848
4068	2	0	7		Baseline	0
4069	1	1	1		Baseline	1								2014-01-09	24.25	24.75	2014-01-09	6.66667	385	310	30	80.5195	45								2014-01-09	24.25	24.5833	2014-01-09	6.6	6.66667	385	326	20	84.68	35	80.4688	92.1875	85.2713
4069	1	1	2		Baseline	1								2014-01-10	25.25	25.75	2014-01-10	6.33333	305	215	30	70.4918	60								2014-01-10	24	24.4	2014-01-10	6.25	6.33333	380	327	24	86.05	24	82.5397	99.2063	89.7638
4069	1	1	3		Baseline	2								2014-01-11	25.3333	25.8333	2014-01-11	7.16667	350	260	30	74.2857	60								2014-01-11	25.3333	25.6667	2014-01-11	7.13333	7.16667	350	295	20	84.29	33	83.6207	91.3793	92.3077
4069	1	1	4		Baseline	2								2014-01-12	24.8333	25.3333	2014-01-12	6.5	340	265	30	77.9412	45								2014-01-12	24.8333	25	2014-01-12	9.08333	9.5	520	428	10	82.31	57	88.4393	84.9711	86.7816
4069	1	1	5		Baseline	2								2014-01-13	24.3333	24.8333	2014-01-13	7.83333	450	390	30	86.6667	30								2014-01-13	24.3333	24.3333	2014-01-13	8.81667	8.83333	510	460	0	90.2	49	91.1765	84.1176	95.8824
4069	1	1	6		Baseline	1								2014-01-14	26.3333	26.8333	2014-01-14	6.33333	240	170	30	70.8333	40								2014-01-14	26.3333	26.3667	2014-01-14	6.31667	6.33333	240	229	2	95.42	8	96.25	98.75	92.5
4069	1	1	7		Baseline	0
4070	1	0	1		Baseline	1								2013-11-08	27.5	27.6667	2013-11-08	14.5	660	650	10	98.4848	0								2013-11-08	27.5	27.7167	2013-11-08	14.3	14.5	660	589	13	89.24	46	91.3636	91.3636	90
4070	1	0	2		Baseline	1								2013-11-09	27.5	27.75	2013-11-09	12	510	495	15	97.0588	0								2013-11-09	27.5	27.5167	2013-11-09	11.9	12	510	448	1	87.84	55	88.8235	89.4118	89.4118
4070	1	0	3		Baseline	2								2013-11-10	28	28.1667	2013-11-10	11.5	450	440	10	97.7778	0								2013-11-10	28	28.15	2013-11-10	11.45	11.5	450	404	9	89.78	34	89.3333	90	94.6667
4070	1	0	4		Baseline	2								2013-11-11	27	27.25	2013-11-11	11	480	455	15	94.7917	10								2013-11-11	27	27.8833	2013-11-11	10.9833	11	480	411	53	85.63	15	78.75	98.125	95.625
4070	1	0	5		Baseline	1								2013-11-12	28.5	28.5833	2013-11-12	13	510	505	5	99.0196	0								2013-11-12	28.5	28.65	2013-11-12	12.8333	13	510	469	9	91.96	22	91.7647	94.1176	95.8824
4070	1	0	6		Baseline	1								2013-11-13	27.5	27.8333	2013-11-13	12.5	540	520	20	96.2963	0								2013-11-13	28.5	28.5333	2013-11-13	12.2333	12.5	480	418	2	87.08	44	86.875	91.25	93.125
4070	1	0	7		Baseline	1								2013-11-14	28	28.1667	2013-11-14	13	540	520	10	96.2963	10								2013-11-14	28	28	2013-11-14	12.6833	13	540	470	0	90.73	29	94.7368	93.0233	94.2197
4071	1	1	1		Baseline	1								2013-10-02	23.6667	24.25	2013-10-03	7.33333	460	410	35	89.1304	15								2013-10-02	23.5	23.5	2013-10-03	6.98333	7	450	425	0	94.44	24	96	97.3333	90.6667
4071	1	1	2		Baseline	1								2013-10-03	23	24.0833	2013-10-04	7.25	495	420	65	84.8485	10								2013-10-03	23	23.2833	2013-10-04	6.81667	7.75	525	431	17	82.1	21	94.2857	91.4286	69.7143
4071	1	1	3		Baseline	2								2013-10-05	22.75	23.25	2013-10-05	8.5	585	545	30	93.1624	10								2013-10-05	24.5	24.5	2013-10-05	8.86667	9.25	525	467	0	88.95	35	90.8571	95.4286	88.5714
4071	1	1	4		Baseline	2								2013-10-06	24.25	24.75	2013-10-06	9	525	485	30	92.381	10								2013-10-06	24.6667	25.2	2013-10-06	8.45	8.5	470	385	32	81.91	50	90.3846	86.5385	84.7134
4071	1	1	5		Baseline	1								2013-10-07	23.1667	23.5	2013-10-07	7.25	485	440	20	90.7216	25								2013-10-07	24.3333	24.3333	2013-10-07	6.4	6.5	370	348	0	94.05	16	95.122	97.561	93.5484
4071	1	1	6		Baseline	1								2013-10-08	23.1667	23.4167	2013-10-08	7.25	485	470	15	96.9072	0								2013-10-08	24.5	24.5	2013-10-08	7.38333	7.5	420	380	0	90.48	33	97.1429	88.5714	85.7143
4071	1	1	7		Baseline	1								2013-10-08	23.6667	23.8333	2013-10-09	8	500	480	10	96	10								2013-10-08	22.75	22.75	2013-10-09	6.98333	7	495	456	0	92.12	38	95.7576	91.5152	89.0909
4072	1	2	1		Baseline	1								2013-11-16	24.25	25.25	2013-11-16	9.5	555	485	60	87.3874	10								2013-11-16	24.25	25.1	2013-11-16	9.48333	9.5	555	473	51	85.23	30	86.4865	95.1351	91.3514
4072	1	2	2		Baseline	2								2013-11-17	26.75	27.5833	2013-11-17	10.5	465	410	50	88.172	5								2013-11-17	26.75	26.85	2013-11-17	10.4833	10.5	465	416	6	89.46	42	86.4516	92.9032	90.3226
4072	1	2	3		Baseline	2								2013-11-18	26.75	27	2013-11-18	10.6667	475	455	15	95.7895	5								2013-11-18	26.25	26.2833	2013-11-18	10.3667	10.6667	505	444	2	87.92	41	90.4762	93.4524	88.7574
4072	1	2	4		Baseline	1								2013-11-19	25.55	25.8833	2013-11-19	10.5	537	507	20	94.4134	10								2013-11-19	25.55	25.5667	2013-11-19	10.4667	10.5	537	483	1	89.94	51	87.1508	92.7374	90.5028
4072	1	2	5		Baseline	1								2013-11-20	26.3667	26.6167	2013-11-20	10.4667	486	466	15	95.8848	5								2013-11-20	26.3667	26.5667	2013-11-20	10.4	10.4667	486	437	12	89.92	33	90.7407	93.8272	91.9753
4072	1	2	6		Baseline	0
4072	1	2	7		Baseline	0
4073	1	1	1		Baseline	1								2013-10-16	25	25.75	2013-10-16	7	360	305	45	84.7222	10								2013-10-16	25	25.0333	2013-10-16	6.98333	7	360	309	2	85.83	48	92.5	83.3333	81.6667
4073	1	1	2		Baseline	1								2013-10-17	25	26	2013-10-17	7.5	390	325	60	83.3333	5								2013-10-17	25	25	2013-10-17	6.95	7.5	390	304	0	77.95	53	83.0769	90	73.8462
4073	1	1	3		Baseline	1								2013-10-18	24	25.5	2013-10-18	7	420	280	90	66.6667	50								2013-10-18	24	24.0833	2013-10-18	6.83333	7	420	339	5	80.71	66	67.8571	88.5714	91.4286
4073	1	1	4		Baseline	2								2013-10-19	25	26	2013-10-19	15	840	730	60	86.9048	50								2013-10-19	26	26.05	2013-10-19	12.4833	12.5	630	542	3	86.03	84	89.0476	86.1905	83.3333
4073	1	1	5		Baseline	2								2013-10-20	26	27.5	2013-10-20	10	480	370	90	77.0833	20								2013-10-20	27.5	27.7833	2013-10-20	9.41667	10	390	289	17	74.1	49	78.4615	88.4615	73.8462
4073	1	1	6		Baseline	2								2013-10-21	25.5	27.5	2013-10-21	9	450	310	120	68.8889	20								2013-10-21	25.5	26.05	2013-10-21	8.85	9	450	345	33	76.67	63	70.6667	86.6667	81.3333
4073	1	1	7		Baseline	0
4076	1	2	1		Baseline	1								2013-10-14	21	21.25	2013-10-15	8.75	705	675	15	95.7447	15								2013-10-14	21	21	2013-10-15	8.68333	8.75	705	659	0	93.48	42	95.7447	94.4681	90.2128
4076	1	2	2		Baseline	1								2013-10-16	26.7833	26.8667	2013-10-16	9.5	403	398	5	98.7593	0								2013-10-16	26.7833	26.9833	2013-10-16	9.48333	9.5	403	342	12	84.86	48	89.5522	86.5672	82.963
4076	1	2	3		Baseline	1								2013-10-17	26.4167	27.0833	2013-10-17	9.5	425	385	40	90.5882	0								2013-10-17	26.4167	27.15	2013-10-17	9.4	9.5	425	342	44	80.47	33	67.3759	92.1986	84.507
4076	1	2	4		Baseline	1								2013-10-18	26.5	26.6667	2013-10-18	10	450	440	10	97.7778	0								2013-10-18	26.5	27.0167	2013-10-18	9.93333	10	450	386	31	85.78	29	78	92.6667	87.3333
4076	1	2	5		Baseline	2								2013-10-19	29.25	29.3333	2013-10-19	10	285	265	5	92.9825	15								2013-10-19	29.25	29.3833	2013-10-19	9.76667	10	285	227	8	79.65	36	90.5263	93.6842	70.5263
4076	1	2	6		Baseline	2								2013-10-20	25.3333	25.5	2013-10-20	9.5	490	480	10	97.9592	0								2013-10-20	25.3333	25.3667	2013-10-20	9.48333	9.5	490	450	2	91.84	37	93.2515	96.9325	85.9756
4076	1	2	7		Baseline	1								2013-10-21	26.5833	26.6667	2013-10-21	9.5	415	400	5	96.3855	10								2013-10-21	26.5833	27.1167	2013-10-21	9	9.5	415	319	32	76.87	34	86.2319	88.4058	80.5755
4077	1	2	1		Baseline	2								2013-11-04	23	25	2013-11-05	9.25	615		120										2013-11-04	23	23.2	2013-11-05	8.73333	9.25	615	480	12	78.05	92	72.6829	91.7073	75.122
4077	1	2	2		Baseline	2								2013-11-05	23.5	26.5	2013-11-06	8	510	240	180	47.0588	90								2013-11-05	23.5	23.7833	2013-11-06	7.96667	8	510	386	17	75.69	105	55.8824	89.4118	82.9412
4077	1	2	3		Baseline	2								2013-11-06	23	24.25	2013-11-07	8.16667	550	400	75	72.7273	75								2013-11-06	23	23.3167	2013-11-07	8.1	8.16667	550	450	19	81.82	77	86.3388	75.9563	85.3261
4077	1	2	4		Baseline	2								2013-11-07	22.8333	23.3333	2013-11-08	8	550	460	30	83.6364	60								2013-11-07	22.8333	23.1	2013-11-08	7.81667	8	550	452	16	82.18	71	75.9563	88.5246	84.2391
4077	1	2	5		Baseline	2								2013-11-08	23.5833	24.5833	2013-11-09	9	565	385	60	68.1416	120								2013-11-08	23.5833	24.1333	2013-11-09	8.6	9	565	415	33	73.45	93	79.2553	69.1489	81.4815
4077	1	2	6		Baseline	2								2013-11-10	26.75	29.75	2013-11-10	9	375	195	180	52	0								2013-11-10	26.75	26.8667	2013-11-10	8.91667	9	375	316	7	84.27	47	81.6	83.2	88.8
4077	1	2	7		Baseline	2								2013-11-10	23.25	23.75	2013-11-11	8	525	420	30	80	75								2013-11-10	23.25	23.6167	2013-11-11	7.76667	8	525	416	22	79.24	73	81.1429	94.2857	69.1429
4078	2	0	1		Baseline	1								2013-11-07	23.75	24.5	2013-11-08	7	435	360	45	82.7586	30								2013-11-07	23.75	24.4833	2013-11-08	6.98333	7	435	367	44	84.37	23	68.2759	95.1724	91.7241
4078	2	0	2		Baseline	2								2013-11-08	23.4167	24.4167	2013-11-09	9.5	605	535	60	88.4298	10								2013-11-08	23.4167	24.4833	2013-11-09	9.4	9.5	605	492	64	81.32	43	70.1493	91.5423	91.0891
4078	2	0	3		Baseline	2								2013-11-09	23	24.5	2013-11-10	5.75	405	305	90	75.3086	10								2013-11-09	23	23.6833	2013-11-10	5.7	5.75	405	286	41	70.62	75	51.8519	93.3333	90.3704
4078	2	0	4		Baseline	1								2013-11-10	22.8333	23.1667	2013-11-11	7	490	455	20	92.8571	15								2013-11-10	22.8333	22.9667	2013-11-11	6.98333	7	490	444	8	90.61	37	93.2515	88.9571	90.2439
4078	2	0	5		Baseline	1								2013-11-11	21	22	2013-11-12	7	600	480	60	80	60								2013-11-11	21	22.05	2013-11-12	6.83333	7	600	479	63	79.83	48	66.5	89.5	91.5
4078	2	0	6		Baseline	1								2013-11-12	21.5	23	2013-11-13	7	570	435	90	76.3158	45								2013-11-12	22.5	23.5667	2013-11-13	6.98333	7	510	400	64	78.43	45	64.1176	88.2353	90
4078	2	0	7		Baseline	1								2013-11-13	22	23.5	2013-11-14	6	480	345	90	71.875	45								2013-11-13	22	23.9833	2013-11-14	5.83333	6	480	312	119	65	39	36.875	90	86.25
4081	1	1	1		Baseline	2								2014-01-21	20.75	21.25	2014-01-22	11.25	870	835	30	95.977	5								2014-01-21	20.75	21.15	2014-01-22	11.2333	11.25	870	758	24	87.13	87	79.3103	90.3448	92.4138
4081	1	1	2		Baseline	1								2014-01-22	23.9667	24.9667	2014-01-23	9.25	557	467	60	83.842	30								2014-01-22	23.9667	24.9333	2014-01-23	9.03333	9.25	557	436	58	78.28	50	81.6216	89.7297	84.9462
4081	1	1	3		Baseline	1								2014-01-23	22.5833	23.5833	2014-01-24	8.08333	570	510	60	89.4737	0								2014-01-23	22.5833	23.0333	2014-01-24	7.88333	8.08333	570	468	27	82.11	63	68.9474	93.6842	87.3684
4081	1	1	4		Baseline	1								2014-01-24	23.25	23.75	2014-01-25	10.0833	650	560	30	86.1538	60								2014-01-24	23.25	23.5	2014-01-25	9.93333	10.25	660	546	15	82.73	80	85.9091	91.8182	78.6364
4081	1	1	5		Baseline	1								2014-01-26	23.25	23.75	2014-01-26	8	525	495	30	94.2857	0								2014-01-26	24.25	24.4167	2014-01-26	7.58333	8	465	395	10	84.95	35	90.9677	89.6774	88.3871
4081	1	1	6		Baseline	1								2014-01-26	23.6667	23.8333	2014-01-27	8.75	545	525	10	96.3303	10								2014-01-26	23.6667	23.7667	2014-01-27	8.73333	8.75	545	470	6	86.24	68	83.4254	88.9503	86.8132
4081	1	1	7		Baseline	1								2014-01-28	24.5	24.5	2014-01-28	9.16667	520	490	0	94.2308	30								2014-01-28	24.5	24.5167	2014-01-28	9.15	9.16667	520	451	1	86.73	67	92.4855	81.5029	86.7816
4082	1	0	1		Baseline	1								2013-11-07	25.25	27.5833	2013-11-07	6.75	330	160	140	48.4848	30								2013-11-07	25.25	25.25	2013-11-07	6.7	6.75	330	279	0	84.55	48	76.3636	92.7273	87.2727
4082	1	0	2		Baseline	1								2013-11-07	23.5	24.5	2013-11-08	6.75	435	345	60	79.3103	30								2013-11-07	23.5	24.0833	2013-11-08	6.13333	6.75	435	288	35	66.21	75	71.0345	82.069	82.7586
4082	1	0	3		Baseline	2								2013-11-09	24.5	25.25	2013-11-09	11	630	540	45	85.7143	45								2013-11-09	24.5	24.8833	2013-11-09	9.96667	10	570	485	23	85.09	60	87.8947	82.6316	92.6316
4082	1	0	4		Baseline	1								2013-11-10	26.5	27.5	2013-11-10	10	450	370	60	82.2222	20								2013-11-10	26.5	26.5667	2013-11-10	9.88333	10	450	395	4	87.78	44	83.3333	88.6667	96
4082	1	0	5		Baseline	1								2013-11-11	26.0833	27.0833	2013-11-11	9.75	460	370	60	80.4348	30								2013-11-11	26.0833	26.0833	2013-11-11	9.73333	9.75	460	407	0	88.48	52	87.5817	89.5425	88.961
4082	1	0	6		Baseline	1								2013-11-12	26	27	2013-11-12	9	420	340	60	80.9524	20								2013-11-12	26	26.0167	2013-11-12	8.98333	9	420	369	1	87.86	49	92.1429	82.8571	89.2857
4082	1	0	7		Baseline	1								2013-11-13	26.3333	27.3333	2013-11-13	7.5	310	220	60	70.9677	30								2013-11-13	26.3333	26.3833	2013-11-13	11.4333	11.5	550	459	3	83.45	84	83.0601	83.6066	87.5
4083	1	2	1		Baseline	1								2013-11-07	26.5	28	2013-11-07	11	510	330	90	64.7059	90								2013-11-07	26.5	27.25	2013-11-07	10.9333	11	510	441	45	86.47	20	78.2353	95.2941	97.0588
4083	1	2	2		Baseline	1								2013-11-08	26.5	27.25	2013-11-08	11.5	540	450	45	83.3333	45								2013-11-08	26.5	27.2167	2013-11-08	11.4833	11.5	540	469	43	86.85	27	76.1111	95	95.5556
4083	1	2	3		Baseline	1								2013-11-09	26.5	27.25	2013-11-09	12	570	480	45	84.2105	45								2013-11-09	26.5	26.7167	2013-11-09	11.8667	12	570	516	13	90.53	33	90.5263	91.0526	94.7368
4083	1	2	4		Baseline	1								2013-11-10	26.5	30.5	2013-11-10	13	630	150	240	23.8095	240								2013-11-10	26.5	26.8833	2013-11-10	12.7833	13	630	429	23	68.1	165	34.2857	84.2857	90.4762
4083	1	2	5		Baseline	2								2013-11-11	27	27.6667	2013-11-11	11.5	510	430	40	84.3137	40								2013-11-11	27	27.2	2013-11-11	11.25	11.5	510	454	12	89.02	29	92.9412	96.4706	84.7059
4083	1	2	6		Baseline	2								2013-11-12	26.5	27.25	2013-11-12	11.5	540	450	45	83.3333	45								2013-11-12	26.5	27.0667	2013-11-12	11.3	11.5	540	464	34	85.93	30	87.2222	93.8889	87.2222
4083	1	2	7		Baseline	2								2013-11-13	27	27	2013-11-13	11.5	510	510	0	100	0								2013-11-13	27	27.2	2013-11-13	11.2	11.5	510	326	12	63.92	154	46.4706	66.4706	82.3529
4084	1	1	1		Baseline	1								2013-11-14	26.95	27.0333	2013-11-14	10.4167	448	443	5	98.8839	0								2013-11-14	26.95	26.9833	2013-11-14	10.3333	10.4167	448	415	2	92.63	26	89.9329	96.6443	94
4084	1	1	2		Baseline	1								2013-11-15	25.5	26	2013-11-15	8.16667	400	355	30	88.75	15								2013-11-15	25.5	25.5	2013-11-15	8.15	8.16667	400	372	0	93	27	93.2331	94.7368	91.0448
4084	1	1	3		Baseline	2								2013-11-16	25.6667	25.75	2013-11-16	10.5	530	522	5	98.4906	3								2013-11-16	25.6667	25.6667	2013-11-16	11.3833	11.5	590	543	0	92.03	40	92.3469	92.8571	91.8782
4084	1	1	4		Baseline	2								2013-11-17	26.5	26.5833	2013-11-17	10.5	480	465	5	96.875	10								2013-11-17	26.5	26.5	2013-11-17	10.4	10.5	480	450	0	93.75	24	95.625	95.625	90.625
4084	1	1	5		Baseline	1								2013-11-18	26.0833	26.1667	2013-11-18	8.25	370	365	5	98.6486	0								2013-11-18	26.0833	26.2	2013-11-18	8.16667	8.25	370	332	7	89.73	26	82.1138	95.122	95.1613
4084	1	1	6		Baseline	1								2013-11-19	26.5	26.5833	2013-11-19	10.5	480	475	5	98.9583	0								2013-11-19	26.5	26.5	2013-11-19	10.4833	10.5	480	429	0	89.38	50	86.25	94.375	88.125
4084	1	1	7		Baseline	1								2013-11-20	27.5	27.5833	2013-11-20	10.5	420	415	5	98.8095	0								2013-11-20	27.5	27.5667	2013-11-20	10.4833	10.5	420	386	4	91.9	29	93.5714	93.5714	90.7143
4085	1	1	1		Baseline	1								2013-11-07	24.3333	24.5833	2013-11-07	6.5	370	295	15	79.7297	60								2013-11-07	24.3333	24.3667	2013-11-07	7.88333	8	460	432	2	93.91	19	94.7712	94.7712	93.5065
4085	1	1	2		Baseline	1								2013-11-07	23.5	24	2013-11-08	7	450	330	30	73.3333	90								2013-11-07	23.5	23.5667	2013-11-08	6.98333	7	450	423	4	94	22	96	92.6667	95.3333
4085	1	1	3		Baseline	1								2013-11-08	23.5	23.75	2013-11-09	8.75	555	450	15	81.0811	90								2013-11-08	23.5	23.5	2013-11-09	8.73333	8.75	555	525	0	94.59	29	96.7568	91.8919	95.6757
4085	1	1	4		Baseline	2								2013-11-09	22.75	22.9167	2013-11-10	8.5	585	515	10	88.0342	60								2013-11-09	22.75	23.1667	2013-11-10	9.48333	9.5	645	577	25	89.46	42	90.2326	93.0233	91.6279
4085	1	1	5		Baseline	1								2013-11-11	24.75	25.25	2013-11-11	7	375	315	30	84	30								2013-11-11	24.75	24.8833	2013-11-11	7.98333	8	435	403	8	92.64	23	92.4138	97.931	91.0345
4085	1	1	6		Baseline	1								2013-11-11	23.5	23.75	2013-11-12	6.75	435	410	15	94.2529	10								2013-11-11	23.5	23.6	2013-11-12	6.61667	6.75	435	367	6	84.95	51	88.6525	84.7222	90.9722
4085	1	1	7		Baseline	2								2013-11-12	23.25	23.5	2013-11-13	7.5	495	420	15	84.8485	60								2013-11-12	23.25	23.5667	2013-11-13	8.48333	8.5	555	496	19	89.37	39	96.7568	89.1892	92.4324
4088	2	0	1		Baseline	1								2013-11-11	22	23	2013-11-12	7.16667	550	480	60	87.2727	10								2013-11-11	22	22.1833	2013-11-12	7.15	7.16667	550	469	11	85.27	69	75.9563	91.8033	90.7609
4088	2	0	2		Baseline	1								2013-11-12	23	24.5	2013-11-13	7.25	495	405	90	81.8182	0								2013-11-12	23	24.1167	2013-11-13	7.15	7.25	495	369	67	74.55	53	64.8485	87.2727	89.0909
4088	2	0	3		Baseline	1								2013-11-13	23	24.75	2013-11-14	7.25	495	370	105	74.7475	20								2013-11-13	23	23.3833	2013-11-14	6.98333	7.25	495	405	23	81.82	51	82.4242	85.4545	92.1212
4088	2	0	4		Baseline	1								2013-11-14	23	24	2013-11-15	7.5	510	270	60	52.9412	180								2013-11-14	23	23.2333	2013-11-15	7.48333	7.5	510	385	14	75.49	110	84.7059	62.9412	83.5294
4088	2	0	5		Baseline	2								2013-11-15	23	23.25	2013-11-16	8	540	525	15	97.2222	0								2013-11-15	23	23	2013-11-16	7.66667	8	540	495	0	91.67	25	91.6667	99.4444	91.1111
4088	2	0	6		Baseline	2								2013-11-16	23	24	2013-11-17	8	540	475	60	87.963	5								2013-11-16	23	23.75	2013-11-17	7.98333	8	540	455	45	84.26	39	76.1111	96.1111	91.1111
4088	2	0	7		Baseline	1								2013-11-17	23	23.25	2013-11-18	7.5	510	485	15	95.098	10								2013-11-17	23	23.6667	2013-11-18	7.48333	7.5	510	445	40	87.25	24	81.1765	92.3529	95.8824
4090	1	2	1		Baseline	2								2014-01-07	25	26.5	2014-01-07	12.8333	710	470	90	66.1972	150								2014-01-07	25	25.35	2014-01-07	12.8167	12.8333	710	626	21	88.17	62	84.322	90.678	92.4051
4090	1	2	2		Baseline	2								2014-01-08	26.75	28	2014-01-08	12	555	390	75	70.2703	90								2014-01-08	26.75	27.9333	2014-01-08	11.8167	12	555	436	71	78.56	37	72.4324	89.7297	89.7297
4090	1	2	3		Baseline	2								2014-01-09	24.5	26	2014-01-09	6.5	360	120	90	33.3333	150								2014-01-09	24.5	24.5	2014-01-09	6.1	6.5	360	292	0	81.11	44	83.3333	90	81.6667
4090	1	2	4		Baseline	2								2014-01-10	25.5	26.5	2014-01-10	11	570	435	60	76.3158	75								2014-01-10	25.5	26.2	2014-01-10	10.4167	11	570	451	42	79.12	42	78.4211	91.5789	82.1053
4090	1	2	5		Baseline	1								2014-01-10	23	24.5	2014-01-11	5.5	390	90	90	23.0769	210								2014-01-10	23	23	2014-01-11	5.4	5.5	390	335	0	85.9	49	79.2308	90	92.3077
4090	1	2	6		Baseline	2								2014-01-12	26	27	2014-01-12	11	540	330	60	61.1111	150								2014-01-12	26	26.1333	2014-01-12	10.85	11	540	439	8	81.3	84	83.8889	87.2222	72.7778
4090	1	2	7		Baseline	2								2014-01-13	26.1667	27.1667	2014-01-13	11	530	380	60	71.6981	90								2014-01-13	26.1667	26.25	2014-01-13	10.7833	11	530	457	5	86.23	55	91.4773	88.6364	81.9209
4095	1	2	1		Baseline	1								2014-01-08	22	22.75	2014-01-09	5	420	315	45	75	60								2014-01-08	22	22.1333	2014-01-09	4.31667	5	420	329	8	78.33	42	80.7143	89.2857	88.5714
4095	1	2	2		Baseline	1								2014-01-09	22.25	23	2014-01-10	4.75	390	285	45	73.0769	60								2014-01-09	22.25	22.55	2014-01-10	4.38333	4.75	390	319	18	81.79	31	82.3077	91.5385	92.3077
4095	1	2	3		Baseline	2								2014-01-10	23.5	23.8333	2014-01-11	9.5	600	550	20	91.6667	30								2014-01-10	23.5	23.75	2014-01-11	9.46667	9.5	600	546	15	91	37	86	97	91
4095	1	2	4		Baseline	2								2014-01-12	26.5	26.6667	2014-01-12	10.5	480	455	10	94.7917	15								2014-01-12	26.5	26.5	2014-01-12	10.4833	10.5	480	454	0	94.58	25	91.875	96.875	95.625
4095	1	2	5		Baseline	1								2014-01-12	22	23	2014-01-13	5	420	290	60	69.0476	70								2014-01-12	22	23.0167	2014-01-13	4.7	5	420	316	61	75.24	25	66.4286	94.2857	91.4286
4095	1	2	6		Baseline	1								2014-01-13	22.3333	23.3333	2014-01-14	5	400	260	60	65	80								2014-01-13	22.3333	22.8833	2014-01-14	4.93333	5	400	326	33	81.5	37	80.4511	81.9549	93.2836
4095	1	2	7		Baseline	1								2014-01-14	22.1667	23.1667	2014-01-15	5	410	280	60	68.2927	70								2014-01-14	22.1667	22.6167	2014-01-15	4.5	5	410	307	27	74.88	46	82.3529	78.6765	85.4015
4100	1	1	1		Baseline	2								2014-01-31	22.25	22.9167	2014-02-01	7.66667	565	525	40	92.9204	0								2014-01-31	22.75	23.0833	2014-02-01	7.3	7.66667	535	418	20	78.13	75	77.5281	87.6404	75.419
4100	1	1	2		Baseline	2								2014-02-02	24.5833	25.0833	2014-02-02	9	505	473	30	93.6634	2								2014-02-02	24.5833	24.95	2014-02-02	8.35	9	505	374	22	74.06	70	73.8095	84.5238	82.2485
4100	1	1	3		Baseline	1								2014-02-02	23	23.5	2014-02-03	7	480	400	30	83.3333	50								2014-02-02	23	23.2167	2014-02-03	6.56667	7	480	345	13	71.88	96	81.875	89.375	56.25
4100	1	1	4		Baseline	1								2014-02-03	23.1667	23.6667	2014-02-04	7	470	440	30	93.617	0								2014-02-03	23.1667	23.7333	2014-02-04	6.96667	7	470	375	34	79.79	59	68.5897	91.0256	83.4395
4100	1	1	5		Baseline	1								2014-02-04	23.55	23.8833	2014-02-05	7	447	367	20	82.1029	60								2014-02-04	23.55	23.8667	2014-02-05	6.98333	7	447	330	19	73.83	97	85.906	97.3154	42.953
4100	1	1	6		Baseline	1								2014-02-05	23.25	23.75	2014-02-06	7.16667	475	445	30	93.6842	0								2014-02-05	23.25	23.5667	2014-02-06	6.98333	7.16667	475	388	19	81.68	57	84.8101	89.8734	77.9874
4100	1	1	7		Baseline	1								2014-02-06	22.5	22.8333	2014-02-07	7	510	490	20	96.0784	0								2014-02-06	22.5	22.7667	2014-02-07	6.63333	7	510	421	16	82.55	51	84.6154	87.574	79.5181
4101	2	0	1		Baseline	1								2014-01-31	23.75	23.9167	2014-02-01	9	555	540	10	97.2973	5								2014-01-31	23.75	23.8667	2014-02-01	8.98333	9	555	520	7	93.69	27	92.973	93.5135	96.7568
4101	2	0	2		Baseline	2								2014-02-02	25.5	25.6667	2014-02-02	9.5	480	465	10	96.875	5								2014-02-02	25.5	25.5	2014-02-02	9.26667	9.5	480	438	0	91.25	28	96.25	94.375	88.75
4101	2	0	3		Baseline	2								2014-02-02	24.5	24.6667	2014-02-03	9	510	500	10	98.0392	0								2014-02-02	23.5	23.5	2014-02-03	8.43333	9	570	493	0	86.49	43	91.5789	92.6316	77.3684
4101	2	0	4		Baseline	2								2014-02-04	24	24.1667	2014-02-04	8.5	510	500	10	98.0392	0								2014-02-04	24	24.6167	2014-02-04	8.26667	8.5	510	419	37	82.16	40	85.2941	90.5882	83.5294
4101	2	0	5		Baseline	2								2014-02-04	23	23.3333	2014-02-05	8	540	520	20	96.2963	0								2014-02-04	23	23.2167	2014-02-05	7.03333	8	540	436	13	80.74	33	89.4444	91.6667	85.5556
4101	2	0	6		Baseline	1								2014-02-05	23	23.3333	2014-02-06	8	540	505	20	93.5185	15								2014-02-05	23	23.2833	2014-02-06	7.38333	8	540	438	17	81.11	48	87.2222	93.8889	80.5556
4101	2	0	7		Baseline	1								2014-02-07	25.5	25.6667	2014-02-07	9.5	480	470	10	97.9167	0								2014-02-07	25.5	26.2167	2014-02-07	8.6	9.5	480	342	43	71.25	41	70.625	85.625	83.75
4102	1	1	1		Baseline	1								2014-01-31	22.5	26	2014-02-01	6.5	480	240	210	50	30								2014-01-31	22.5	22.8167	2014-02-01	6.48333	6.5	480	422	19	87.92	38	81.875	93.75	91.875
4102	1	1	2		Baseline	1								2014-02-02	24.5	24.8333	2014-02-02	10	570	530	20	92.9825	20								2014-02-02	24.5	24.8833	2014-02-02	9.88333	10	570	496	23	87.02	44	84.2105	93.1579	86.8421
4102	1	1	3		Baseline	1								2014-02-03	23	25.6667	2014-02-03	7	480	320	160	66.6667	0								2014-02-03	24.5	24.55	2014-02-03	6.86667	7	390	349	3	89.49	30	96.1538	90	83.0769
4102	1	1	4		Baseline	1								2014-02-04	22.5	25.5	2014-02-04	7	510	210	180	41.1765	120								2014-02-04	24.5	24.5833	2014-02-04	6.8	7	390	348	5	89.23	25	91.5385	91.5385	84.6154
4102	1	1	5		Baseline	1								2014-02-04	23.5	26.1667	2014-02-05	7	450	290	160	64.4444	0								2014-02-04	23.5	24.3	2014-02-05	6.9	7	450	362	48	80.44	34	64	92.6667	88
4102	1	1	6		Baseline	1								2014-02-05	23.6667	25.1667	2014-02-06	7	440	320	90	72.7273	30								2014-02-05	23.6667	24.0833	2014-02-06	6.38333	7	440	341	25	77.5	37	80.8219	84.9315	89.7959
4102	1	1	7		Baseline	1								2014-02-07	25	28	2014-02-07	9	480	300	180	62.5	0								2014-02-07	25	25.05	2014-02-07	8.78333	9	480	433	3	90.21	31	93.75	95	88.125
4103	1	2	1		Baseline	1								2014-02-03	22.5	23.25	2014-02-04	6.33333	470	365	45	77.6596	60								2014-02-03	22.5	22.5	2014-02-04	6.1	6.33333	470	416	0	88.51	40	91.0256	89.7436	92.3567
4103	1	2	2		Baseline	1								2014-02-04	23	24	2014-02-05	6.5	450	360	60	80	30								2014-02-04	23	23.7167	2014-02-05	6.46667	6.5	450	365	43	81.11	40	85.3333	95.3333	84.6667
4103	1	2	3		Baseline	1								2014-02-05	22	22.75	2014-02-06	6.5	510	420	45	82.3529	45								2014-02-05	22	22.3333	2014-02-06	6.36667	6.5	510	437	20	85.69	45	88.2353	91.1765	87.6471
4103	1	2	4		Baseline	1								2014-02-06	22.5	23.5	2014-02-07	6.33333	470	365	60	77.6596	45								2014-02-06	22.5	22.65	2014-02-07	6.31667	6.33333	470	421	9	89.57	39	87.1795	92.3077	89.8089
4103	1	2	5		Baseline	1								2014-02-07	22.5	24	2014-02-08	6.5	480	360	90	75	30								2014-02-07	22.5	22.9167	2014-02-08	6.33333	6.5	480	396	25	82.5	49	84.6154	92.3567	85.3503
4103	1	2	6		Baseline	2								2014-02-09	24	24.5	2014-02-09	7	420	120	30	28.5714	270								2014-02-09	24	24.25	2014-02-09	6.75	7	420	339	15	80.71	51	85.7143	89.2857	78.5714
4103	1	2	7		Baseline	2								2014-02-09	23	23.5	2014-02-10	6.75	465	390	30	83.871	45								2014-02-09	23	23.2333	2014-02-10	6.63333	6.75	465	392	14	84.3	52	89.0323	91.6129	81.2903
4105	1	0	1		Baseline	2								2014-02-08	26.6667	27.4167	2014-02-08	11.5	530	475	45	89.6226	10								2014-02-08	26.6667	27.3667	2014-02-08	11.45	11.5	530	421	42	79.43	64	75.5682	89.2045	82.4859
4105	1	0	2		Baseline	2								2014-02-09	27.1	28.9333	2014-02-09	12.4667	562	450	110	80.0712	2								2014-02-09	29	29.1167	2014-02-09	12.3	12.4667	448	382	7	85.27	49	86.5772	91.2752	84.6667
4105	1	0	3		Baseline	1								2014-02-10	26.85	27.6	2014-02-10	7.83333	299	254	45	84.9498	0								2014-02-10	26.85	27.4	2014-02-10	7.75	7.83333	299	217	33	72.58	44	75.7576	90.9091	61
4105	1	0	4		Baseline	1								2014-02-11	24.8667	28.0333	2014-02-11	7.96667	426	236	190	55.3991	0								2014-02-11	26.8667	27.4	2014-02-11	7.48333	7.96667	306	212	32	69.28	33	66.6667	89.2157	75.4902
4105	1	0	5		Baseline	1								2014-02-11	21.6167	21.6167	2014-02-12	7.9	617	557	0	90.2755	60								2014-02-11	22.6167	22.75	2014-02-12	7.86667	7.9	557	440	8	78.99	107	80	87.5676	72.043
4105	1	0	6		Baseline	1								2014-02-13	25.5	26.5	2014-02-13	8.03333	392	332	60	84.6939	0								2014-02-13	25.5	26.0667	2014-02-13	7.3	8.11667	397	278	34	70.03	36	69.697	90.1515	77.4436
4105	1	0	7		Baseline	1								2014-02-14	25.6333	28.4667	2014-02-14	8.06667	386	214	170	55.4404	2								2014-02-14	25.6333	26.8167	2014-02-14	7.56667	8.06667	386	248	71	64.25	37	63.2812	90.625	68.9922
4106	1	0	1		Baseline	2								2014-02-21	22.3333	22.8333	2014-02-22	7.5	550	500	30	90.9091	20								2014-02-21	22.3333	22.45	2014-02-22	8.18333	8.5	610	530	7	86.89	54	83.7438	93.5961	88.2353
4106	1	0	2		Baseline	2								2014-02-22	23.1833	23.6833	2014-02-23	8.16667	539	479	30	88.8683	30								2014-02-22	23.1833	23.2333	2014-02-23	8.13333	8.16667	539	463	3	85.9	71	80.4469	88.8268	89.4444
4106	1	0	3		Baseline	1								2014-02-23	21	23	2014-02-24	8	660	535	120	81.0606	5								2014-02-23	21	21	2014-02-24	7.31667	8	660	550	0	83.33	69	89.0909	87.7273	82.7273
4106	1	0	4		Baseline	1								2014-02-24	22.5	23.5	2014-02-25	7.33333	530	460	60	86.7925	10								2014-02-24	22.5	22.65	2014-02-25	7.11667	7.33333	530	454	9	85.66	54	80.6818	89.7727	91.5254
4106	1	0	5		Baseline	1								2014-02-25	23.1667	23.6667	2014-02-26	7.5	500	460	30	92	10								2014-02-25	23.1667	23.35	2014-02-26	7.25	7.5	500	414	11	82.8	60	78.9157	94.5783	82.6347
4106	1	0	6		Baseline	1								2014-02-26	22.5	22.5	2014-02-27	8.5	600	555	0	92.5	45								2014-02-26	22.5	22.8833	2014-02-27	8.45	8.5	600	499	23	83.17	75	85	91.5	77
4106	1	0	7		Baseline	1								2014-02-27	22	22.75	2014-02-28	7.33333	560	495	45	88.3929	20								2014-02-27	22	22.4	2014-02-28	7.08333	7.33333	560	458	24	81.79	63	77.957	89.7849	89.3048
4107	1	2	1		Baseline	1								2014-02-08	25.75	26	2014-02-08	12	615	585	15	95.122	15								2014-02-08	25.75	25.8833	2014-02-08	11.9667	12	615	583	8	94.8	22	91.7073	96.5854	96.5854
4107	1	2	2		Baseline	1								2014-02-09	29.5	30	2014-02-09	12.25	405	345	30	85.1852	30								2014-02-09	29.5	29.9667	2014-02-09	12.2333	12.25	405	355	28	87.65	21	87.4074	96.2963	88.8889
4107	1	2	3		Baseline	1								2014-02-10	27	27.0833	2014-02-10	7	240	235	5	97.9167	0								2014-02-10	27	27.5333	2014-02-10	6.98333	7	240	199	32	82.92	8	77.5	97.5	96.25
4107	1	2	4		Baseline	1								2014-02-10	23.5	25.5	2014-02-11	6.66667	430	300	120	69.7674	10								2014-02-10	23.5	23.9167	2014-02-11	6.65	6.66667	430	386	25	89.77	18	89.5105	95.8042	93.75
4107	1	2	5		Baseline	1								2014-02-12	23	25	2014-02-12	6.66667	460	330	120	71.7391	10								2014-02-12	26	26.0167	2014-02-12	6.65	6.66667	280	270	1	96.43	8	95.6989	98.9247	94.6809
4107	1	2	6		Baseline	1								2014-02-13	24	25	2014-02-13	7.16667	430	355	60	82.5581	15								2014-02-13	24	24.25	2014-02-13	7.15	7.16667	430	395	15	91.86	19	88.1119	96.5035	92.3611
4107	1	2	7		Baseline	2								2014-02-14	25.5	26.5	2014-02-14	8.75	435	365	60	83.908	10								2014-02-14	26.5	26.65	2014-02-14	8.66667	8.75	375	342	9	91.2	19	96	93.6	93.6
4108	2	0	1		Baseline	1								2014-02-10	23	24.6667	2014-02-11	8.5	570	380	100	66.6667	90								2014-02-10	23	24.55	2014-02-11	8.4	8.5	570	378	93	66.32	93	49.4681	77.6596	79.3651
4108	2	0	2		Baseline	1								2014-02-11	22	24.1667	2014-02-12	8.25	615	455	130	73.9837	30								2014-02-11	22	24.4667	2014-02-12	8.2	8.25	615	384	148	62.44	80	36.5854	82.9268	85.8537
4108	2	0	3		Baseline	1								2014-02-12	22	24.1667	2014-02-13	8.5	630	470	130	74.6032	30								2014-02-12	23.5	24.95	2014-02-13	8.4	8.5	540	343	87	63.52	104	54.1899	83.2402	68.1564
4108	2	0	4		Baseline	1								2014-02-13	23	24.5	2014-02-14	8.25	555	435	90	78.3784	30								2014-02-13	23.5	25.6833	2014-02-14	7.48333	8.25	525	309	131	58.86	39	36.5714	90.2857	85.1429
4108	2	0	5		Baseline	2								2014-02-15	25	26.5	2014-02-15	12.5	690	570	90	82.6087	30								2014-02-15	25	26.0167	2014-02-15	9.1	9.25	495	356	61	71.92	69	65.4545	87.8788	82.4242
4108	2	0	6		Baseline	2								2014-02-16	25	26.6667	2014-02-16	11.75	645	415	100	64.3411	130								2014-02-16	25	27.1667	2014-02-16	11.6667	11.75	645	402	130	62.33	108	51.6279	69.3023	81.8605
4108	2	0	7		Baseline	1								2014-02-16	23.5	26	2014-02-17	8.25	525	295	150	56.1905	80								2014-02-16	23.5	25.1	2014-02-17	7.66667	8.25	525	315	96	60	79	61.1429	88.5714	69.1429
4109	1	2	1		Baseline	2								2014-02-11	23	24.5	2014-02-11	8.75	585	495	90	84.6154	0								2014-02-11	24	24.25	2014-02-11	8.73333	8.75	525	467	15	88.95	42	85.1429	93.7143	90.2857
4109	1	2	2		Baseline	1								2014-02-11	23.5	25.25	2014-02-12	7	450	335	105	74.4444	10								2014-02-11	23.5	24.9833	2014-02-12	6.85	7	450	331	89	73.56	21	54.3624	93.9597	95.3333
4109	1	2	3		Baseline	2								2014-02-13	24.5	25.25	2014-02-13	10	570	495	45	86.8421	30								2014-02-13	24.5	24.5	2014-02-13	9.98333	10	570	546	0	95.79	23	94.7368	97.3684	95.7895
4109	1	2	4		Baseline	1								2014-02-14	25	26.5	2014-02-14	8.5	450	345	90	76.6667	15								2014-02-14	25.5	26.2667	2014-02-14	8.45	8.5	420	346	46	82.38	25	68.5714	90.7143	92.1429
4109	1	2	5		Baseline	2								2014-02-15	25.5	26.5	2014-02-15	13	690	570	60	82.6087	60								2014-02-15	25.5	25.5	2014-02-15	13.05	13.5	720	637	0	88.47	56	95.8333	90.4167	79.5833
4109	1	2	6		Baseline	1								2014-02-16	25.25	26	2014-02-16	5	225	180	45	80	0								2014-02-16	25.25	25.4833	2014-02-16	4.98333	5	225	194	14	86.22	16	92	92	88
4109	1	2	7		Baseline	2								2014-02-17	25.75	28.75	2014-02-17	10	495	315	180	63.6364	0								2014-02-17	29.25	29.3333	2014-02-17	9.88333	10	285	246	5	86.32	27	76.8421	95.7895	90.5263
4110	1	1	1		Baseline	1								2014-02-19	26	26.1667	2014-02-19	8	360	350	10	97.2222	0								2014-02-19	26	26.2833	2014-02-19	7.9	8	360	321	17	89.17	16	85.7143	98.3193	89.0756
4110	1	1	2		Baseline	2								2014-02-19	22	22.5	2014-02-20	7	540	510	30	94.4444	0								2014-02-19	22	22	2014-02-20	6.98333	7	540	512	0	94.81	27	95	97.2222	92.7778
4110	1	1	3		Baseline	2								2014-02-21	26	26.25	2014-02-21	9	420	405	15	96.4286	0								2014-02-21	26	26.6667	2014-02-21	7.45	7.5	330	272	40	82.42	15	83.6364	99.0909	90
4110	1	1	4		Baseline	2								2014-02-22	25	25.0833	2014-02-22	6.5	330	325	5	98.4848	0								2014-02-22	25	25.7667	2014-02-22	6.48333	6.5	330	269	46	81.52	14	83.6364	99.0909	93.6364
4110	1	1	5		Baseline	2								2014-02-23	25.5	25.6667	2014-02-23	10	510	500	10	98.0392	0								2014-02-23	25.5	25.75	2014-02-23	9.98333	10	510	457	15	89.61	37	88.8235	86.4706	97.0588
4110	1	1	6		Baseline	2								2014-02-24	25	25.25	2014-02-24	9	480	465	15	96.875	0								2014-02-24	26	26.1	2014-02-24	8.9	9	420	382	6	90.95	26	90.7143	95	93.5714
4110	1	1	7		Baseline	2								2014-02-25	23.75	24.25	2014-02-25	10.5	645	615	30	95.3488	0								2014-02-25	24.75	25.25	2014-02-25	11.3	11.5	645	549	30	85.12	54	80.9302	93.0233	89.3023
4111	1	1	1		Baseline	2								2014-02-18	23.1833	23.5167	2014-02-19	7.75	514	424	20	82.4903	70								2014-02-18	23.1833	23.6	2014-02-19	7.68333	7.75	514	430	25	87.76	31
4111	1	1	2		Baseline	2								2014-02-19	25.2333	25.65	2014-02-20	8.66667	446	421	25	94.3946	0								2014-02-19	23.2333				8.66667	566
4111	1	1	3		Baseline	2								2014-02-20	23	23.3333	2014-02-21	7.66667	520	500	20	96.1538	0								2014-02-20	23				7.66667	520
4111	1	1	4		Baseline	2								2014-02-21	23.3333	23.5833	2014-02-22	8.66667	560	505	15	90.1786	40								2014-02-21	23.3333	23.5	2014-02-22	8.38333	8.66667	560	481	10	85.89	52	83.3333	93.0108	91.4439
4111	1	1	5		Baseline	2								2014-02-22	23.9333	24.1	2014-02-23	9.06667	548	538	10	98.1752	0								2014-02-22	23.9333	24.0333	2014-02-23	8.2	9.06667	548	449	6	81.93	41	92.8571	91.2088	85.2459
4111	1	1	6		Baseline	2								2014-02-23	23.8333	24	2014-02-24	8.88333	543	458	10	84.3462	75								2014-02-23	23.8333	23.85	2014-02-24	8.78333	8.88333	543	454	1	83.61	82	83.9779	85.0829	83.4254
4111	1	1	7		Baseline	2								2014-02-25	24.5167	24.6833	2014-02-25	8.38333	472	452	10	95.7627	10								2014-02-25	24.5167	24.5167	2014-02-25	8.36667	8.38333	472	406	0	89.43	47	91.8919	85.4305	91.2409
4112	2	0	1		Baseline	1								2014-03-06	22.25	23.75	2014-03-07	6.83333	515	385	90	74.7573	40								2014-03-06	22.25	22.5	2014-03-07	6.4	6.83333	515	422	15	81.94	52	85.9649	89.4737	77.907
4112	2	0	2		Baseline	2								2014-03-08	25.8333	26	2014-03-08	9	430	380	10	88.3721	40								2014-03-08	25.8333	25.8333	2014-03-08	8.6	9	430	359	0	83.49	47	91.5493	81.6901	81.1189
4112	2	0	3		Baseline	2								2014-03-08	22.8333	24.3333	2014-03-09	9	610	480	90	78.6885	40
4112	2	0	4		Baseline	1								2014-03-09	22.5	23	2014-03-10	7	510	440	30	86.2745	40								2014-03-09	22.5	22.6333	2014-03-10	6.98333	7	510	438	8	85.88	63	87.0588	85.8824	86.4706
4112	2	0	5		Baseline	2								2014-03-10	23	23.1667	2014-03-11	8.5	570	520	10	91.2281	40								2014-03-10	23	23.1667	2014-03-11	8.36667	8.5	570	475	10	83.33	77	88.4211	89.4737	78.4211
4112	2	0	6		Baseline	1								2014-03-11	23.4167	24.6667	2014-03-12	6.83333	445	330	75	74.1573	40								2014-03-11	23.4167	23.75	2014-03-12	6.78333	6.83333	445	379	20	85.17	43	88.5135	90.5405	87.9195
4112	2	0	7		Baseline	1								2014-03-12	23	24	2014-03-13	6.83333	470	370	60	78.7234	40								2014-03-12	23	23.1667	2014-03-13	6.81667	6.83333	470	401	10	85.32	58	82.0513	86.5385	88.535
4114	1	2	1		Baseline	1								2014-03-06	22.9333	24.1	2014-03-07	6.5	454	374	70	82.3789	10								2014-03-06	22.9333	22.95	2014-03-07	6.38333	6.5	454	422	1	92.95	24	96.0265	94.702	89.4737
4114	1	2	2		Baseline	1								2014-03-08	24.25	24.4167	2014-03-08	7.5	435	355	10	81.6092	70								2014-03-08	24.25	24.25	2014-03-08	7.48333	7.5	435	412	0	94.71	22	95.1724	94.4828	95.1724
4114	1	2	3		Baseline	2								2014-03-08	23.3333	25.3333	2014-03-09	8.66667	560	425	120	75.8929	15								2014-03-08	23.3333	23.3833	2014-03-09	8.31667	8.66667	560	492	3	87.86	44	91.3978	90.3226	89.3048
4114	1	2	4		Baseline	1								2014-03-09	22.4167	24.75	2014-03-10	8.16667	585	395	140	67.5214	50								2014-03-09	22.4167	22.6333	2014-03-10	7.3	8.16667	585	473	13	80.85	47	89.7436	93.3333	72.8205
4114	1	2	5		Baseline	2								2014-03-10	23.5	24	2014-03-11	6.83333	440	400	30	90.9091	10								2014-03-10	23.5	23.5	2014-03-11	6.51667	6.83333	440	389	0	88.41	32	91.0959	93.1507	81.6327
4114	1	2	6		Baseline	1								2014-03-11	23.25	26.4167	2014-03-12	7	465	275	190	59.1398	0								2014-03-11	23.25	25.1	2014-03-12	6.61667	7	465	310	111	66.67	21	63.871	91.6129	85.8065
4114	1	2	7		Baseline	1								2014-03-12	22.25	22.5833	2014-03-13	6.5	495	445	20	89.899	30								2014-03-12	22.25	22.25	2014-03-13	6.16667	6.5	495	452	0	91.31	23	95.1515	94.5455	87.8788
4115	1	2	1		Baseline	1								2014-03-11	23.6667	27.6667	2014-03-11	6.66667	420	135	240	32.1429	45								2014-03-11	25.6667	25.6667	2014-03-11	6.53333	6.66667	300	231	0	77	61	72	77	83
4115	1	2	2		Baseline	1								2014-03-11	23.5	24	2014-03-12	5.25	345	295	30	85.5072	20								2014-03-11	23.5	23.9833	2014-03-12	4.95	5.25	345	271	29	78.55	27	83.4783	92.1739	79.1304
4115	1	2	3		Baseline	1								2014-03-12	23.3333	23.8333	2014-03-13	6.25	415	325	30	78.3133	60								2014-03-12	23.3333	23.6333	2014-03-13	6.15	6.25	415	342	18	82.41	49	84.058	84.7826	85.6115
4115	1	2	4		Baseline	1								2014-03-13	23.8333	24.3333	2014-03-14	6.5	400	340	30	85	30								2014-03-13	23.8333	24.35	2014-03-14	6.41667	6.5	400	262	31	65.5	102	74.4361	79.6992	48.5075
4115	1	2	5		Baseline	2								2014-03-14	23.75	24	2014-03-15	7	435	240	15	55.1724	180								2014-03-14	23.75	24.5167	2014-03-15	8.98333	9	555	466	46	83.96	42	78.9189	92.973	90.2703
4115	1	2	6		Baseline	2								2014-03-16	24.5	24.75	2014-03-16	9.5	540	435	15	80.5556	90								2014-03-16	24.5	25.2833	2014-03-16	9.01667	9.5	540	423	47	78.33	41	78.8889	92.2222	85.5556
4115	1	2	7		Baseline	1								2014-03-17	24.5	24.75	2014-03-17	7.75	435	270	15	62.069	150								2014-03-17	24.5	24.65	2014-03-17	7.13333	7.75	435	345	9	79.31	44	91.7241	87.5862	77.931
4116	1	0	1		Baseline	2								2014-03-07	23.5	23.5167	2014-03-08	8.33333	530	514	1	96.9811	15								2014-03-07	23.5	24.6167	2014-03-08	7.71667	8.33333	530	358	67	67.55	68	69.3182	82.9545	73.4463
4116	1	0	2		Baseline	2								2014-03-09	25.5833	26.5833	2014-03-09	8.5	415	320	60	77.1084	35								2014-03-09	25.5833	26.6667	2014-03-09	8.48333	8.5	415	261	65	62.89	88	52.8986	55.0725	84.1727
4116	1	0	3		Baseline	1								2014-03-10	25	25.5	2014-03-10	9.5	510	445	30	87.2549	35								2014-03-10	25	26.4167	2014-03-10	9.21667	9.5	510	334	85	65.49	74	58.2353	83.5294	71.7647
4116	1	0	4		Baseline	1								2014-03-10	23.5833	25.0833	2014-03-11	8.5	535		90										2014-03-10	23.5833	25.4	2014-03-11	7.75	8.5	535	306	109	57.2	75	52.2472	76.9663	67.0391
4116	1	0	5		Baseline	1								2014-03-12	24.5	26.5	2014-03-12	8.5	480	330	120	68.75	30								2014-03-12	24.5	25.6	2014-03-12	8.23333	8.5	480	333	66	69.38	65	58.125	85.625	72.5
4116	1	0	6		Baseline	2								2014-03-13	24.5	25.5	2014-03-13	8.5	480	360	60	75	60								2014-03-13	25.5	25.8333	2014-03-13	7.5	8.5	420	294	20	70	46	56.7568	91.2752	61.745
4116	1	0	7		Baseline	2								2014-03-14	24.8167	25.8167	2014-03-14	8.5	461	341	60	73.9696	60								2014-03-14	24.8167	25.95	2014-03-14	8.4	8.5	461	331	68	71.8	56	56.2092	83.6601	79.2208
4117	2	0	1		Baseline	2								2014-03-08	25.3333	25.6667	2014-03-08	8	400	360	20	90	20								2014-03-08	25.3333	25.4	2014-03-08	7.88333	8	400	367	4	91.75	22	87.218	96.2406	96.2687
4117	2	0	2		Baseline	2								2014-03-08	23.8333	24.1667	2014-03-09	9.03333	552	472	20	85.5072	60								2014-03-08	23.8333	24.2	2014-03-09	8.93333	9.03333	552	469	22	84.96	55	80.4348	89.1304	88.587
4117	2	0	3		Baseline	2								2014-03-09	23.9667	24.2167	2014-03-10	8.85	533	478	15	89.6811	40								2014-03-09	23.9667	24.2	2014-03-10	8.68333	8.85	533	443	14	83.11	66	81.9209	88.7006	84.8315
4117	2	0	4		Baseline	1								2014-03-10	23.1667	23.8333	2014-03-11	7	470	400	40	85.1064	30								2014-03-10	23.1667	23.4	2014-03-11	6.98333	7	470	382	14	81.28	73	71.1538	85.2564	89.172
4117	2	0	5		Baseline	1								2014-03-11	23.95	24.1167	2014-03-12	5.75	348	333	10	95.6897	5								2014-03-11	23.95	24.0167	2014-03-12	5.66667	5.75	348	321	4	92.24	18	89.6552	93.9655	93.1034
4117	2	0	6		Baseline	1								2014-03-12	23.95	24.2	2014-03-13	7	423	403	15	95.2719	5								2014-03-12	23.95	23.95	2014-03-13	6.95	7	423	382	0	90.31	38	89.3617	95.0355	87.234
4117	2	0	7		Baseline	1								2014-03-13	23.6667	23.8333	2014-03-14	6.25	395	365	10	92.4051	20								2014-03-13	23.6667	23.8	2014-03-14	5.95	6.25	395	331	8	83.8	38	85.4962	89.313	84.8485
4118	1	2	1		Baseline	2								2014-03-07	22.5	23.5	2014-03-08	7	510	418	60	81.9608	32								2014-03-07	22.5	23.0833	2014-03-08	6.5	7	510	402	35	78.82	43	88.8235	87.6471	85.8824
4118	1	2	2		Baseline	2								2014-03-09	25.4	25.5667	2014-03-09	9	456	446	10	97.807	0								2014-03-09	25.4	25.4333	2014-03-09	8.85	9	456	408	2	89.47	37	86.8421	93.4211	92.1053
4118	1	2	3		Baseline	2								2014-03-10	27	27.5	2014-03-10	10	420	390	30	92.8571	0								2014-03-10	27	27.0667	2014-03-10	9.98333	10	420	375	4	89.29	40	82.8571	92.8571	92.1429
4118	1	2	4		Baseline	1								2014-03-10	23.5	23.8333	2014-03-11	7.33333	470	450	20	95.7447	0								2014-03-10	23.5	23.8333	2014-03-11	7.23333	7.33333	470	369	20	78.51	75	76.2821	82.6923	83.4395
4118	1	2	5		Baseline	1								2014-03-11	21.9167	22.4167	2014-03-12	6.51667	516	486	30	94.186	0								2014-03-11	21.9167	22	2014-03-12	5.1	6.51667	516	392	5	75.97	34	91.8605	90.6977	80.814
4118	1	2	6		Baseline	1								2014-03-12	23.9333	24.4333	2014-03-13	6.6	400	370	30	92.5	0								2014-03-12	23.9333	24.0333	2014-03-13	6.36667	6.6	400	345	6	86.25	35	93.985	93.2331	80.597
4118	1	2	7		Baseline	1								2014-03-13	23.3333	23.6667	2014-03-14	6.33333	420	400	20	95.2381	0								2014-03-13	23.3333	23.5333	2014-03-14	6.2	6.33333	420	357	12	85	43	85	87.8571	87.1429
4119	1	1	1		Baseline	1								2014-03-07	27.8333	28.5	2014-03-07	10.25	385	340	40	88.3117	5
4119	1	1	2		Baseline	2								2014-03-08	26.25	26.4167	2014-03-08	8.5	375	340	10	90.6667	25
4119	1	1	3		Baseline	2								2014-03-08	21.75	21.8333	2014-03-08	9.5	705	700	5	99.2908	0
4119	1	1	4		Baseline	2								2014-03-10	26	26.25	2014-03-10	9.75	465	450	15	96.7742	0
4119	1	1	5		Baseline	1								2014-03-11	26.3333	26.5	2014-03-11	9.25	415	405	10	97.5904	0
4119	1	1	6		Baseline	1								2014-03-12	26.5	26.6667	2014-03-12	10	450	430	10	95.5556	10
4119	1	1	7		Baseline	1								2014-03-13	28	28.0833	2014-03-13	8.5	270	265	5	98.1481	0
4121	1	1	1		Baseline	1								2014-03-11	23	24.5	2014-03-11	10.3333	680	500	90	73.5294	90								2014-03-11	26.5	26.9833	2014-03-11	10.3167	10.3333	470	390	29	82.98	50	85.2564	85.2564	87.2611
4121	1	1	2		Baseline	2								2014-03-12	27	28	2014-03-12	11	480	320	60	66.6667	100								2014-03-12	27	27.5	2014-03-12	10.7667	11	480	389	30	81.04	47	80	91.875	80
4121	1	1	3		Baseline	2								2014-03-13	25	26	2014-03-13	10.5	570	470	60	82.4561	40								2014-03-13	26.5	26.6167	2014-03-13	10.4667	10.5	480	418	7	87.08	53	90.625	86.25	85.625
4121	1	1	4		Baseline	1								2014-03-14	25.5	25.8333	2014-03-14	10.3333	530	480	20	90.566	30								2014-03-14	25.5	25.5	2014-03-14	10.3167	10.3333	530	463	0	87.36	66	88.0682	92.6136	81.9209
4121	1	1	5		Baseline	2								2014-03-15	25	25.3333	2014-03-15	11.5	630	490	20	77.7778	120								2014-03-15	26	26.1333	2014-03-15	11.3667	11.5	570	450	8	78.95	104	78.9474	90	71.0526
4121	1	1	6		Baseline	1								2014-03-15	23.5	24.1667	2014-03-16	9	570	500	40	87.7193	30								2014-03-15	23.5	24.2667	2014-03-16	8.88333	9	570	447	46	78.42	70	71.0526	80.5263	90
4121	1	1	7		Baseline	2								2014-03-17	26	26	2014-03-17	10	480	480	0	100	0								2014-03-17	26	26	2014-03-17	9.98333	10	480	416	0	86.67	63	91.25	84.375	85
4122	2	0	1		Baseline	2								2014-03-14	22.6667	22.6667	2014-03-15	8.5	590	0	0	0	600								2014-03-14	22.6667	22.85	2014-03-15	8.46667	8.5	590	418	11	70.85	159	56.6327	72.449	86.802
4122	2	0	2		Baseline	2								2014-03-15	23	30.5	2014-03-16	8.5	570	0	450	0	360								2014-03-15	23	23.2	2014-03-16	8.26667	8.5	570	428	12	75.09	116	61.0526	90	77.3684
4122	2	0	3		Baseline	1								2014-03-16	23	30.5	2014-03-17	7	480	0	450	0	300								2014-03-16	23	23	2014-03-17	6.98333	7	480	363	0	75.63	116	90.625	46.25	90.625
4122	2	0	4		Baseline	1								2014-03-17	22	22.25	2014-03-18	7	540	345	15	63.8889	180								2014-03-17	22.5	22.6167	2014-03-18	6.85	7	510	337	7	66.08	157	75.7396	43.1953	85.8824
4122	2	0	5		Baseline	1								2014-03-19	23	23	2014-03-19	6.5	450	60	0	13.3333	390								2014-03-19	24	24.6667	2014-03-19	6.18333	6.5	390	228	40	60.64	89	68	64	70.5357
4122	2	0	6		Baseline	1								2014-03-19	23	23.5	2014-03-20	7	480	270	30	56.25	180								2014-03-19	23	23.4833	2014-03-20	6.98333	7	480	391	29	81.46	59	88.75	74.375	94.375
4122	2	0	7		Baseline	1								2014-03-20	23.75	31.25	2014-03-21	7	435	0	450	0	315								2014-03-20	23.75	24.2	2014-03-21	6.98333	7	435
4123	2	0	1		Baseline	2								2014-03-21	23.45	23.95	2014-03-22	9.5	603	513	30	85.0746	60								2014-03-21	23.45	23.6667	2014-03-22	9.48333	9.5	603	531	13	88.06	58	85.0746	94.0299	87.0647
4123	2	0	2		Baseline	2								2014-03-23	24.7167	25.3833	2014-03-23	10.5833	592	522	40	88.1757	30								2014-03-23	24.7167	24.8833	2014-03-23	10.5333	10.5833	592	527	10	89.02	52	90.3553	92.3858	85.8586
4123	2	0	3		Baseline	1								2014-03-24	24.85	25.85	2014-03-24	8	429	309	60	72.028	60								2014-03-24	24.85	24.9833	2014-03-24	7.71667	8	429	381	8	88.81	23	85.3147	96.5035	90.2098
4123	2	0	4		Baseline	1								2014-03-25	24.7667	25.5167	2014-03-25	8	434	359	45	82.7189	30								2014-03-25	24.7667	25.0167	2014-03-25	7.96667	8	434	378	15	87.1	39	77.7778	94.4444	93.7931
4123	2	0	5		Baseline	1								2014-03-26	25.5333	26.0333	2014-03-26	8	388	328	30	84.5361	30								2014-03-26	25.5333	25.8333	2014-03-26	7.78333	8	388	341	18	87.89	16	89.1473	97.6744	89.2308
4123	2	0	6		Baseline	1								2014-03-27	25.95	26.2833	2014-03-27	8	363	323	20	88.9807	20								2014-03-27	25.95	26.2	2014-03-27	7.98333	8	363	326	15	89.81	21	85.124	92.562	94.2149
4123	2	0	7		Baseline	2								2014-03-28	24.7167	25.05	2014-03-28	8	437	397	20	90.8467	20								2014-03-28	24.7167	24.9167	2014-03-28	7.73333	8	437	380	12	86.96	29	89.6552	85.5172	93.1507
4124	2	0	1		Baseline	2								2014-03-22	24.5	24.9167	2014-03-22	12	690	664	25	96.2319	1								2014-03-22	24.5	24.5	2014-03-22	11.8667	12	690	631	0	91.45	51	93.913	90.8696	90.8696
4124	2	0	2		Baseline	2								2014-03-23	27.5	27.75	2014-03-23	9	330	314	15	95.1515	1								2014-03-23	27.5	27.65	2014-03-23	8.98333	9	330	288	9	87.27	32	89.0909	90	88.1818
4124	2	0	3		Baseline	1								2014-03-24	24.5	24.5833	2014-03-24	7.25	405	380	5	93.8272	20								2014-03-24	24.5	24.5	2014-03-24	7.18333	7.25	405	371	0	91.6	30	95.5556	93.3333	87.4074
4124	2	0	4		Baseline	1								2014-03-24	23.5	23.8333	2014-03-25	7.25	465	445	20	95.6989	0								2014-03-24	23.5	23.5	2014-03-25	7.21667	7.25	465	423	0	90.97	40	94.8387	92.9032	85.8065
4124	2	0	5		Baseline	1								2014-03-26	24	24.1667	2014-03-26	7.25	435	425	10	97.7011	0								2014-03-26	24	24	2014-03-26	7.23333	7.25	435	406	0	93.33	28	93.1034	96.5517	90.3448
4124	2	0	6		Baseline	1								2014-03-26	23	23.1667	2014-03-27	7.5	510	500	10	98.0392	0								2014-03-26	23	23	2014-03-27	7.23333	7.5	510	456	0	89.41	38	88.2353	99.4118	84.1176
4124	2	0	7		Baseline	1								2014-03-27	22.5	22.5833	2014-03-28	7.5	540	535	5	99.0741	0								2014-03-27	22.5	23	2014-03-28	7.23333	7.5	540	433	30	80.19	61	76.1111	86.1111	86.1111
4126	1	0	1		Baseline	2								2014-03-22	25.9167	26.0833	2014-03-22	11	545	475	10	87.156	60								2014-03-22	25.9167	25.9167	2014-03-22	10.9833	11	545	512	0	93.94	32	96.6851	93.3702	92.3077
4126	1	0	2		Baseline	2								2014-03-23	25.8	25.8833	2014-03-23	11	552	517	5	93.6594	30								2014-03-23	25.8	25.8333	2014-03-23	10.9833	11	552	516	2	93.48	33	98.3696	92.3913	90.2174
4126	1	0	3		Baseline	1								2014-03-23	23.6333	24.6333	2014-03-24	8.28333	519	399	60	76.8786	60								2014-03-23	23.6333	23.6833	2014-03-24	8.26667	8.28333	519	488	3	94.03	27	93.6416	97.1098	91.9075
4126	1	0	4		Baseline	1								2014-03-25	24.3333	24.4167	2014-03-25	8.16667	470	450	5	95.7447	15								2014-03-25	24.3333	24.45	2014-03-25	7.81667	8.16667	470	419	7	89.15	23	94.8718	92.3077	87.8981
4126	1	0	5		Baseline	1								2014-03-26	24	25	2014-03-26	8.16667	490	370	60	75.5102	60								2014-03-26	24	24.2667	2014-03-26	8.15	8.16667	490	439	16	89.59	34	84.6626	95.7055	92.0732
4126	1	0	6		Baseline	1								2014-03-27	24.1667	24.6667	2014-03-27	8.33333	490	415	30	84.6939	45								2014-03-27	24.1667	24.4333	2014-03-27	7.95	8.33333	490	417	16	85.1	34	90.7975	90.184	89.6341
4126	1	0	7		Baseline	1								2014-03-28	24.1667	24.3333	2014-03-28	8.33333	490	450	10	91.8367	30								2014-03-28	24.1667	24.6333	2014-03-28	7.96667	8.33333	490	395	28	80.61	45	84.6626	88.9571	85.9756
4129	1	1	1		Baseline	1								2014-04-08	25	25.3333	2014-04-08	8	420	400	20	95.2381	0								2014-04-08	25	25.4	2014-04-08	8.8	9	480	413	24	86.04	31	88.75	96.875	83.75
4129	1	1	2		Baseline	2								2014-04-09	25.5	25.8333	2014-04-09	10	510	490	20	96.0784	0								2014-04-09	26	26	2014-04-09	9.3	9.5	450	421	0	93.56	17	96.6667	96	96
4129	1	1	3		Baseline	1								2014-04-10	25.5	25.8333	2014-04-10	9	450	430	20	95.5556	0								2014-04-10	25.5	26.0667	2014-04-10	8.98333	9	450	371	34	82.44	44	77.3333	96	80
4129	1	1	4		Baseline	2								2014-04-11	26	26.25	2014-04-11	12	600	585	15	97.5	0								2014-04-11	27	27.4	2014-04-11	9.25	9.5	390	330	24	84.62	21	81.5385	96.1538	89.2308
4129	1	1	5		Baseline	1								2014-04-12	26	26.1667	2014-04-12	7.33333	320	310	10	96.875	0								2014-04-12	26	26.2333	2014-04-12	7.2	7.33333	320	279	14	87.19	19	83.0189	92.4528	95.3271
4129	1	1	6		Baseline	1								2014-04-13	26	26.25	2014-04-13	9.5	450	435	15	96.6667	0								2014-04-13	27.5	27.5833	2014-04-13	9.26667	9.5	360	327	5	90.83	14	95	94.1667	88.3333
4129	1	1	7		Baseline	0
4130	1	2	1		Baseline	2								2014-04-19	27	27.75	2014-04-19	11.5	510	465	45	91.1765	0								2014-04-19	28	28.4667	2014-04-19	11.25	11.5	450	353	28	78.44	54	84.6667	71.3333	90.6667
4130	1	2	2		Baseline	2								2014-04-20	25	25.6667	2014-04-20	10.5	570	520	40	91.2281	10								2014-04-20	27	27.15	2014-04-20	8.36667	8.5	330	270	9	81.82	43	90	87.2727	77.2727
4130	1	2	3		Baseline	2								2014-04-21	25	25.5	2014-04-21	11.5	630	585	30	92.8571	15								2014-04-21	26	26.4667	2014-04-21	10.4167	11.5	570	394	28	69.12	83	84.7368	76.3158	63.1579
4130	1	2	4		Baseline	1								2014-04-21	23.8333	24.1667	2014-04-22	8	490	465	20	94.898	5								2014-04-21	23.8333	24.05	2014-04-22	6.15	8	490	316	13	64.49	50	90.7975	76.0736	74.3902
4130	1	2	5		Baseline	1								2014-04-22	22	22.5833	2014-04-23	8	600	555	35	92.5	10								2014-04-22	22	22.65	2014-04-23	6.48333	7	540	408	39	75.56	62	77.7778	78.3333	88.8889
4130	1	2	6		Baseline	1								2014-04-23	23.5	23.9167	2014-04-24	8.25	525	495	25	94.2857	5								2014-04-23	23.5	23.7333	2014-04-24	7.71667	8	510	402	14	78.82	77	87.6471	83.5294	73.5294
4130	1	2	7		Baseline	0
4131	2	0	1		Baseline	2								2014-04-04	23.45	23.7	2014-04-05	7	453	418	15	92.2737	20								2014-04-04	23.45	23.6667	2014-04-05	5.3	7	453	309	13	68.21	29	88.0795	84.7682	66.8874
4131	2	0	2		Baseline	2								2014-04-05	23.4167	23.5833	2014-04-06	5.5	365	295	10	80.8219	60								2014-04-05	23.4167	23.8333	2014-04-06	5.48333	5.5	365	307	25	84.11	32	86.7769	96.6942	86.8852
4131	2	0	3		Baseline	1								2014-04-06	23.3333	23.5	2014-04-07	7	460	440	10	95.6522	10								2014-04-06	23.3333	24.8667	2014-04-07	6.06667	7	460	293	92	63.7	19	50.9804	92.1569	76.6234
4131	2	0	4		Baseline	1								2014-04-07	22	22.1667	2014-04-08	5.5	450	400	10	88.8889	40								2014-04-07	23	23.25	2014-04-08	5.11667	5.5	390	324	15	83.08	28	86.1538	86.1538	89.2308
4131	2	0	5		Baseline	1								2014-04-09	23.75	23.9167	2014-04-09	5.66667	355	335	10	94.3662	10								2014-04-09	24.75	24.9833	2014-04-09	4.88333	5.66667	295	225	14	76.27	9	83.6735	96.9388	81.8182
4131	2	0	6		Baseline	1								2014-04-09	22	22.1667	2014-04-10	5.33333	440	415	10	94.3182	15								2014-04-09	23	23	2014-04-10	5.31667	5.33333	380	352	0	92.63	27	97.619	85.7143	95.2756
4131	2	0	7		Baseline	1								2014-04-10	23	23.1667	2014-04-11	7	480	460	10	95.8333	10								2014-04-10	23	23.5333	2014-04-11	6.55	7	480	384	32	80	37	78.75	96.25	84.375
4132	2	0	1		Baseline	2								2014-04-06	25.5333	25.6167	2014-04-06	9.66667	488	423	5	86.6803	60								2014-04-06	25.5333	25.5667	2014-04-06	9.55	9.66667	488	430	2	88.11	49	93.8272	88.8889	82.2086
4132	2	0	2		Baseline	2								2014-04-07	25.9	25.9833	2014-04-07	8.25	381	331	5	86.8766	45								2014-04-07	25.9	25.9	2014-04-07	8.08333	8.25	381	356	0	93.44	15	97.6378	96.8504	92.9134
4132	2	0	3		Baseline	2								2014-04-08	26.6	26.7667	2014-04-08	8.75	369	319	10	86.4499	40								2014-04-08	27.3	27.6333	2014-04-08	9.66667	9.75	387	331	20	85.53	31	93.7984	92.2481	86.0465
4132	2	0	4		Baseline	1								2014-04-09	26.1167	26.2	2014-04-09	7.85	344	324	5	94.186	15								2014-04-09	27.1167	27.15	2014-04-09	8.76667	8.85	344	300	2	87.21	37	86.8421	89.4737	86.087
4132	2	0	5		Baseline	1								2014-04-10	25.95	26.0333	2014-04-10	8	363	338	5	93.1129	20								2014-04-10	26.8333	26.9667	2014-04-10	8.73333	9	370	316	8	85.41	30	85.3659	92.6829	87.0968
4132	2	0	6		Baseline	1								2014-04-11	25.8333	26	2014-04-11	8.08333	375	365	10	97.3333	0								2014-04-11	26.8333	26.8833	2014-04-11	8.95	9.08333	375	336	3	89.6	28	89.6	92	91.2
4132	2	0	7		Baseline	0
4133	2	0	1		Baseline	2								2014-04-05	24.5	25	2014-04-05	8.75	495	435	30	87.8788	30								2014-04-05	24.5	24.9	2014-04-05	8.71667	8.75	495	421	24	85.05	48	93.9394	81.8182	91.5152
4133	2	0	2		Baseline	2								2014-04-06	24.25	24.75	2014-04-06	7	405	370	30	91.358	5								2014-04-06	24.25	24.7667	2014-04-06	7.88333	8	465	379	31	81.51	48	82.5806	86.4516	83.2258
4133	2	0	3		Baseline	1								2014-04-07	23.8333	24.1667	2014-04-07	6.5	400	380	20	95	0								2014-04-07	25.8333	25.8833	2014-04-07	7.48333	7.5	340	291	3	85.59	45	81.4159	88.4956	89.4737
4133	2	0	4		Baseline	1								2014-04-08	24.6667	24.9167	2014-04-08	6	320	305	15	95.3125	0								2014-04-08	25.6667	25.9333	2014-04-08	6.88333	7	320	263	16	82.19	34	87.7358	85.8491	86.9159
4133	2	0	5		Baseline	1								2014-04-09	24.8333	25	2014-04-09	6.33333	330	320	10	96.9697	0								2014-04-09	25.8333	25.8667	2014-04-09	7.31667	7.33333	330	303	2	91.82	24	91.8182	96.3636	88.1818
4133	2	0	6		Baseline	1								2014-04-10	24.3333	24.5833	2014-04-10	7.25	415	390	15	93.9759	10								2014-04-10	25.3333	25.6333	2014-04-10	8.18333	8.25	415	343	18	82.65	50	87.6812	89.8551	75.5396
4133	2	0	7		Baseline	1								2014-04-11	24.75	24.9167	2014-04-11	6.66667	355	330	10	92.9577	15								2014-04-11	25.75	25.8833	2014-04-11	7.65	7.66667	355	308	8	86.76	38	86.4407	96.6102	78.1513
4134	1	1	1		Baseline	1								2014-04-09	23.5	24.5	2014-04-10	7	450	385	60	85.5556	5								2014-04-09	23.5	23.7333	2014-04-10	6.96667	7	450	380	14	84.44	54	78.0822	92.6174	86.5772
4134	1	1	2		Baseline	1								2014-04-10	23.5	24.5	2014-04-11	7	450	390	60	86.6667	0								2014-04-10	23.5	23.5	2014-04-11	6.95	7	450	407	0	90.44	40	85.3333	96.6667	89.3333
4134	1	1	3		Baseline	2								2014-04-11	23.5	23.8333	2014-04-12	9	570	530	20	92.9825	20								2014-04-11	23.5	23.5167	2014-04-12	8.95	9	570	519	1	91.05	47	91.5789	90.5263	91.0526
4134	1	1	4		Baseline	2								2014-04-12	23.1667	23.8333	2014-04-13	8	530	470	40	88.6792	20								2014-04-12	23.1667	23.2667	2014-04-13	7.98333	8	530	435	6	82.08	88	78.4091	90.9091	78.5311
4134	1	1	5		Baseline	1								2014-04-13	22.25	23.25	2014-04-14	7	525	460	60	87.619	5								2014-04-13	22.25	22.25	2014-04-14	6.96667	7	525	476	0	90.67	47	91.4286	89.1429	92
4134	1	1	6		Baseline	1								2014-04-15	23	24	2014-04-15	7.5	510	450	60	88.2353	0								2014-04-15	24.5	24.5	2014-04-15	7.46667	7.5	420	383	0	91.19	35	93.5714	95	85.7143
4134	1	1	7		Baseline	1								2014-04-15	22.6667	24.1667	2014-04-16	6.66667	480	390	90	81.25	0								2014-04-15	22.6667	22.8833	2014-04-16	6.38333	6.66667	480	405	13	84.38	45	79.7468	94.9367	90.566
4136	1	1	1		Baseline	1								2014-05-17	23.5	25.5	2014-05-17	8.5	540	390	120	72.2222	30								2014-05-17	25	25.5	2014-05-17	9.98333	10	540	449	30	83.15	60	87.2222	87.2222	83.8889
4136	1	1	2		Baseline	2								2014-05-18	24.5	26	2014-05-18	7.5	420	285	90	67.8571	45								2014-05-18	24.5	25.85	2014-05-18	7.48333	7.5	420	305	81	72.62	33	59.2857	88.5714	87.8571
4136	1	1	3		Baseline	2								2014-05-18	23	28.5	2014-05-19	8	540	150	330	27.7778	60								2014-05-18	23	23.6833	2014-05-19	9.63333	10	660	497	41	75.3	100	73.1818	86.8182	87.7273
4136	1	1	4		Baseline	1								2014-05-19	23.5	25.5	2014-05-20	7.5	480	330	120	68.75	30								2014-05-19	23.5	24.6333	2014-05-20	9.75	10	630	474	68	75.24	73	71.9048	88.0952	80.9524
4136	1	1	5		Baseline	1								2014-05-21	23.75	25.75	2014-05-21	7	435	255	120	58.6207	60								2014-05-21	25.25	25.8167	2014-05-21	7.58333	8	405	303	34	74.81	43	88.1481	87.4074	69.6296
4136	1	1	6		Baseline	1								2014-05-21	23.75	26.75	2014-05-22	8	495	285	180	57.5758	30								2014-05-21	23.75	25.7167	2014-05-22	7.78333	8	495	326	118	65.86	38	46.6667	89.0909	89.0909
4136	1	1	7		Baseline	1								2014-05-23	23.5	27	2014-05-23	7.5	480	225	210	46.875	45								2014-05-23	24.5	25.8333	2014-05-23	7.45	7.5	420	311	80	74.05	26	77.8571	93.5714	90.7143
4137	2	0	1		Baseline	1								2014-05-02	24.5	25.1667	2014-05-02	7.66667	430	375	40	87.2093	15								2014-05-02	24.5	24.5	2014-05-02	7.41667	7.66667	430	401	0	93.26	14	97.9021	94.4056	90.2778
4137	2	0	2		Baseline	2								2014-05-03	24.75	25.4167	2014-05-03	9	495	450	40	90.9091	5								2014-05-03	24.75	24.85	2014-05-03	8.98333	9	495	437	6	88.28	51	78.1818	96.9697	92.7273
4137	2	0	3		Baseline	2								2014-05-04	25.5	25.9167	2014-05-04	11.5	600	565	25	94.1667	10								2014-05-04	25.5	25.55	2014-05-04	10.4833	10.5	540	503	3	93.15	33	93.8889	93.8889	92.2222
4137	2	0	4		Baseline	1								2014-05-05	25	25.5	2014-05-05	8	420	380	30	90.4762	10								2014-05-05	25	25	2014-05-05	8.83333	9	480	429	0	89.38	41	95	90	87.5
4137	2	0	5		Baseline	1								2014-05-06	25	25.3333	2014-05-06	6.83333	350	320	20	91.4286	10								2014-05-06	25	25.8167	2014-05-06	6.81667	6.83333	350	275	49	78.57	25	79.3103	92.2414	88.8889
4137	2	0	6		Baseline	1								2014-05-06	22.75	23	2014-05-07	7.75	540	525	15	97.2222	0								2014-05-06	22.75	23.2667	2014-05-07	7.73333	7.75	540	464	31	85.93	44	91.6667	88.3333	91.1111
4137	2	0	7		Baseline	1								2014-05-08	25	25.25	2014-05-08	7.5	390	370	15	94.8718	5								2014-05-08	25	25.4667	2014-05-08	7.35	7.5	390	334	28	85.64	19	84.6154	96.1538	87.6923
4138	1	0	1		Baseline	1								2014-05-02	26.3333	26.4167	2014-05-02	9	400	390	5	97.5	5								2014-05-02	29.3333	29.3833	2014-05-02	10.4	10.5	310	235	3	75.81	66	84.466	69.9029	75.9615
4138	1	0	2		Baseline	2								2014-05-03	26.5	26.5833	2014-05-03	9	390	380	5	97.4359	5								2014-05-03	27.5	27.65	2014-05-03	10.7667	11	450	375	9	83.33	52	80	88	82
4138	1	0	3		Baseline	2								2014-05-04	27	27.1667	2014-05-04	8.75	345	330	10	95.6522	5								2014-05-04	27	27.2167	2014-05-04	10.75	11.25	495	393	13	79.39	59	86.0606	85.4545	81.2121
4138	1	0	4		Baseline	2								2014-05-05	29	29.1667	2014-05-05	8.66667	220	200	10	90.9091	10								2014-05-05	27	27.25	2014-05-05	10.4333	10.6667	460	375	15	81.52	56	83.6601	91.5033	74.026
4138	1	0	5		Baseline	1								2014-05-06	26.8333	27.0833	2014-05-06	10	430	410	15	95.3488	5								2014-05-06	26.8333	27.1167	2014-05-06	9.91667	10	430	371	17	86.28	37	81.8182	88.8112	93.0556
4138	1	0	6		Baseline	1								2014-05-07	27.0333	27.2	2014-05-07	10.6833	459	449	10	97.8214	0								2014-05-07	27.0333	27.1833	2014-05-07	7.86667	8.18333	309	248	9	80.26	33	82.5243	91.2621	79.6117
4138	1	0	7		Baseline	2								2014-05-08	27.1667	27.25	2014-05-08	10.1667	420	405	5	96.4286	10								2014-05-08	27.1667	27.5667	2014-05-08	8.8	10.1667	420	273	24	65	41	80.7143	82.8571	70.7143
4143	1	2	1		Baseline	1								2014-05-05	23	23.3333	2014-05-06	7.25	495	430	20	86.8687	45								2014-05-05	23	23.0333	2014-05-06	6.98333	7.25	495	441	2	89.09	36	91.5152	93.3333	91.5152
4143	1	2	2		Baseline	1								2014-05-06	22.5167	22.7667	2014-05-07	7.4	533	508	15	95.3096	10								2014-05-06	22.5167	22.6167	2014-05-07	7.38333	7.4	533	488	6	91.56	38	89.8305	92.0904	93.2584
4143	1	2	3		Baseline	1								2014-05-07	23.3167	23.5667	2014-05-08	7.58333	496	476	15	95.9677	5								2014-05-07	23.3167	23.6167	2014-05-08	6.98333	7.58333	496	402	18	81.05	40	86.0606	89.697	83.7349
4143	1	2	4		Baseline	1								2014-05-08	23.3333	23.5833	2014-05-09	7.4	484	469	15	96.9008	0								2014-05-08	23.3333	23.5167	2014-05-09	7.28333	7.4	484	423	11	87.4	43	88.1988	93.1677	85.8025
4143	1	2	5		Baseline	2								2014-05-10	24.0833	24.1667	2014-05-10	8.76667	521	516	5	99.0403	0								2014-05-10	24.0833	24.15	2014-05-10	8.68333	8.76667	521	476	4	91.36	36	92.4855	94.7977	89.6552
4143	1	2	6		Baseline	2								2014-05-11	24.7167	24.8	2014-05-11	9	497	492	5	98.994	0								2014-05-11	24.7167	24.8667	2014-05-11	8.98333	9	497	451	9	90.74	36	89.0909	93.3333	90.3614
4143	1	2	7		Baseline	1								2014-05-11	23.2833	23.3667	2014-05-12	7.71667	506	497	5	98.2213	4								2014-05-11	23.2833	23.75	2014-05-12	7.08333	7.71667	506	403	28	79.64	37	86.9048	92.8571	86.9822
4145	2	0	1		Baseline	2								2014-05-17	25.35	26.0167	2014-05-17	9.66667	499	399	40	79.9599	60								2014-05-17	25.35	25.3833	2014-05-17	9.38333	9.66667	499	427	2	85.57	53	91.5663	92.7711	77.8443
4145	2	0	2		Baseline	2								2014-05-17	23.25	23.75	2014-05-18	10	645	615	30	95.3488	0								2014-05-17	23.25	23.45	2014-05-18	9.91667	10	645	533	12	82.64	95	80	90.6977	79.5349
4145	2	0	3		Baseline	1								2014-05-19	24.7333	25.0667	2014-05-19	7.5	406	386	20	95.0739	0								2014-05-19	24.7333	24.8333	2014-05-19	7.48333	7.5	406	355	6	87.44	44	88.1481	87.4074	87.5
4145	2	0	4		Baseline	1								2014-05-20	24.9667	25.2167	2014-05-20	8	422	407	15	96.4455	0								2014-05-20	24.9667	24.9667	2014-05-20	7.95	8	422	363	0	86.02	56	78.5714	95	85.1064
4145	2	0	5		Baseline	1								2014-05-21	24.7833	24.95	2014-05-21	7.53333	405	395	10	97.5309	0								2014-05-21	24.7833	24.8667	2014-05-21	7.51667	7.53333	405	359	5	88.64	40	88.8889	90.3704	87.4074
4145	2	0	6		Baseline	1								2014-05-22	24.3	24.55	2014-05-22	7.4	426	411	15	96.4789	0								2014-05-22	24.3	24.3333	2014-05-22	7.31667	7.4	426	384	2	90.14	35	91.5493	91.5493	89.4366
4145	2	0	7		Baseline	1								2014-05-23	25	25.1667	2014-05-23	7.63333	398	388	10	97.4874	0								2014-05-23	25	25	2014-05-23	7.6	7.63333	398	355	0	89.2	41	95.4545	92.4242	80.4511
4146	1	2	1		Baseline	2								2014-06-25	25	25.5	2014-06-25	12.3167	679	629	30	92.6362	20								2014-06-25	25	25.1333	2014-06-25	11.2333	12.3167	679	554	8	81.59	52	91.1504	91.1504	64.7577
4146	1	2	2		Baseline	1								2014-06-26	26.3333	26.5	2014-06-26	12.3167	599	549	10	91.6528	40								2014-06-26	25.95	26.1833	2014-06-26	8.03333	8.61667	400	325	14	81.25	26	91.5385	94.6565	82.5758
4146	1	2	3		Baseline	2								2014-06-27	27.1667	27.3333	2014-06-27	11.5	500	470	10	94	20								2014-06-27	27.1667	27.1667	2014-06-27	11.4833	11.5	500	466	0	93.2	33	96.3855	95.7831	88.024
4146	1	2	4		Baseline	2								2014-06-29	26.5	26.8333	2014-06-29	11.6667	550	510	20	92.7273	20								2014-06-29	25.6667	26.1	2014-06-29	8.93333	9.13333	448	383	26	85.87	25	75.1724	96.6216	92.6174
4146	1	2	5		Baseline	1								2014-06-30	25.5	25.8333	2014-06-30	13.3333	710	680	20	95.7746	10								2014-06-30	25.65	25.65	2014-06-30	8.65	8.78333	428	375	0	87.62	45	83.0986	92.9577	88.8112
4146	1	2	6		Baseline	0																									2014-07-01	24.9667	24.9667	2014-07-01	13.3	13.3167	741	675	0	91.09	65	95.1417	90.6883	87.8543
4146	1	2	7		Baseline	0
4147	1	1	1		Baseline	1								2014-05-21	25.5	26.3333	2014-05-21	9	450	390	50	86.6667	10								2014-05-21	25.5	26.0833	2014-05-21	9.98333	10	510	438	35	85.88	36	81.1765	92.9412	89.4118
4147	1	1	2		Baseline	1								2014-05-22	26.5	27.1667	2014-05-22	6.93333	266	196	40	73.6842	30								2014-05-22	26.5	26.9333	2014-05-22	6.91667	6.93333	266	220	26	82.71	19	62.5	94.3182	92.1348
4147	1	1	3		Baseline	1								2014-05-23	24.75	25.5833	2014-05-23	6.93333	371	271	50	73.0458	50								2014-05-23	24.75	24.8333	2014-05-23	6.91667	6.93333	371	331	5	89.22	34	82.9268	92.6829	92.7419
4147	1	1	4		Baseline	2								2014-05-24	27.8	27.8833	2014-05-24	14.3333	632	527	5	83.3861	100								2014-05-24	27.8	28.15	2014-05-24	14.3167	14.3333	632	537	21	84.97	73	87.619	78.0952	90.0474
4147	1	1	5		Baseline	1								2014-05-25	29.8333	30	2014-05-25	13.9167	485	475	10	97.9381	0								2014-05-25	29.8333	30	2014-05-25	13.9	13.9167	485	422	10	87.01	52	80.7453	93.1677	87.6543
4147	1	1	6		Baseline	1								2014-05-26	25.5667	26.0667	2014-05-26	9.03333	448	418	30	93.3036	0								2014-05-26	25.5667	25.9333	2014-05-26	8.95	9.03333	448	381	22	85.04	40	82.5503	87.9195	86
4147	1	1	7		Baseline	1								2014-05-27	26.1667	26.5833	2014-05-27	8	350	325	25	92.8571	0								2014-05-27	26.1667	26.3833	2014-05-27	7.53333	8	350	279	13	79.71	30	87.931	82.7586	89.7436
4149	2	0	1		Baseline	2								2014-05-24	25	26	2014-05-24	8.5	450	370	60	82.2222	20								2014-05-24	25	25	2014-05-24	8.48333	8.5	450	411	0	91.33	38	93.3333	90	91.3333
4149	2	0	2		Baseline	2								2014-05-24	23.75	24.25	2014-05-25	8	495	435	30	87.8788	30								2014-05-24	23.75	23.8333	2014-05-25	7.98333	8	495	456	5	92.12	33	91.5152	90.9091	94.5455
4149	2	0	3		Baseline	1								2014-05-25	23.25	24.25	2014-05-26	7.75	510	405	60	79.4118	45								2014-05-25	23.25	23.4667	2014-05-26	7.73333	7.75	510	471	13	92.35	25	89.4118	94.1176	94.1176
4149	2	0	4		Baseline	1								2014-05-26	23	23.5	2014-05-27	7.5	510	420	30	82.3529	60								2014-05-26	23	23.2833	2014-05-27	7.33333	7.5	510	448	17	87.84	35	88.2353	92.9412	90.5882
4149	2	0	5		Baseline	1								2014-05-28	24	24.3333	2014-05-28	7.75	465	405	20	87.0968	40								2014-05-28	24	24.0167	2014-05-28	7.73333	7.75	465	433	1	93.12	30	90.9677	96.129	92.9032
4149	2	0	6		Baseline	1								2014-05-28	23.6667	23.9167	2014-05-29	7.75	485	455	15	93.8144	15								2014-05-28	23.6667	23.7667	2014-05-29	7.48333	7.75	485	425	6	87.63	38	89.441	91.9255	90.7407
4149	2	0	7		Baseline	1								2014-05-29	23.25	23.5	2014-05-30	7.75	510	475	15	93.1373	20								2014-05-29	23.25	23.4333	2014-05-30	7.73333	7.75	510	454	11	89.02	44	85.8824	90.5882	92.9412
4150	1	2	1		Baseline	1								2014-05-23	23.5	24.1667	2014-05-24	7.5	480	440	40	91.6667	0								2014-05-23	23.5	23.7333	2014-05-24	7.41667	7.5	480	430	14	89.58	31	82.5	93.75	96.25
4150	1	2	2		Baseline	2								2014-05-25	24.5	24.5833	2014-05-25	9.25	525	475	5	90.4762	45								2014-05-25	24.5	24.65	2014-05-25	8.91667	9.25	525	413	9	78.67	83	76	88.5714	80.5714
4150	1	2	3		Baseline	1								2014-05-26	24	24.25	2014-05-26	7	420	405	15	96.4286	0								2014-05-26	24	24.3167	2014-05-26	6.76667	7	420	335	19	79.76	52	77.8571	88.5714	85.7143
4150	1	2	4		Baseline	1								2014-05-26	23.25	23.5	2014-05-27	8.25	540	505	15	93.5185	20								2014-05-26	23.25	23.3333	2014-05-27	8.05	8.25	540	433	5	80.19	90	86.1111	82.2222	77.2222
4150	1	2	5		Baseline	1								2014-05-27	23	23.5	2014-05-28	7.83333	530	500	30	94.3396	0								2014-05-27	23	23	2014-05-28	7.78333	7.83333	530	468	0	88.3	59	92.0455	86.9318	87.0056
4150	1	2	6		Baseline	1								2014-05-28	22.75	23.0833	2014-05-29	8	555	535	20	96.3964	0								2014-05-28	22.75	22.9667	2014-05-29	7.4	8	555	443	13	79.82	63	83.7838	84.8649	87.027
4150	1	2	7		Baseline	1								2014-05-29	23	23.5	2014-05-30	9.5	630	590	30	93.6508	10								2014-05-29	23	23.45	2014-05-30	9.48333	9.5	630	540	27	85.71	62	85.7143	89.5238	87.619
4151	1	2	1		Baseline	1								2014-06-17	22.75	23.75	2014-06-18	7.5	525	345	60	65.7143	120								2014-06-17	22.75	22.8333	2014-06-18	7.48333	7.5	525	468	5	89.14	51	87.4286	91.4286	89.1429
4151	1	2	2		Baseline	1								2014-06-18	23.3333	24.0833	2014-06-19	7.5	490	385	45	78.5714	60								2014-06-18	23.3333	23.4167	2014-06-19	7.48333	7.5	490	453	5	92.45	31	92.638	95.7055	91.4634
4151	1	2	3		Baseline	2								2014-06-20	26.0833	26.5833	2014-06-20	10.5	505	385	30	76.2376	90								2014-06-20	26.0833	26.0833	2014-06-20	10.2	10.5	505	456	0	90.3	31	94.6429	91.0714	93.4911
4151	1	2	4		Baseline	2								2014-06-21	26	26.75	2014-06-21	10.25	495	405	45	81.8182	45								2014-06-21	26	26.1833	2014-06-21	10.2333	10.25	495	445	11	89.9	38	93.3333	95.7576	85.4545
4151	1	2	5		Baseline	2								2014-06-22	26.5	27	2014-06-22	10.5	480	330	30	68.75	120								2014-06-22	26.5	27.0167	2014-06-22	8.68333	9	390	315	31	80.77	25	86.1538	93.8462	86.1538
4151	1	2	6		Baseline	1								2014-06-23	24.1667	24.6667	2014-06-23	7	410	380	30	92.6829	0								2014-06-23	24.1667	24.3167	2014-06-23	6.98333	7	410	370	9	90.24	30	85.2941	92.6471	93.4307
4151	1	2	7		Baseline	1								2014-06-24	25.4167	29.4167	2014-06-24	7.5	365	0	240	0	270								2014-06-24	26.4167	26.7833	2014-06-24	7.48333	7.5	305	230	22	75.41	52	75.2475	87.1287	81.3725
4153	1	1	1		Baseline	1								2014-07-11	25.5	26.5	2014-07-11	10	510	450	60	88.2353	0								2014-07-11	25.5	26.0667	2014-07-11	9.83333	10	510	435	34	85.29	31	74.7059	96.4706	90
4153	1	1	2		Baseline	2								2014-07-12	28.5	29	2014-07-12	11.5	420	390	30	92.8571	0								2014-07-12	29.5	29.5	2014-07-12	11.3167	11.5	360	339	0	94.17	10	95.8333	97.5	92.5
4153	1	1	3		Baseline	1								2014-07-13	29	29.25	2014-07-13	12	420	405	15	96.4286	0								2014-07-13	29	29	2014-07-13	11.9833	12	420	404	0	96.19	15	97.1429	95	97.1429
4153	1	1	4		Baseline	0
4153	1	1	5		Baseline	1								2014-07-15	28	28.5	2014-07-15	15	660	630	30	95.4545	0								2014-07-15	29	29.1	2014-07-15	14.9833	15	600	578	6	96.33	15	95	99	96
4153	1	1	6		Baseline	1								2014-07-16	26	27	2014-07-16	6	240	180	60	75	0								2014-07-16	27	27.2667	2014-07-16	6.98333	7	240	205	16	85.42	18	88.75	95	93.75
4153	1	1	7		Baseline	0
4156	1	0	1		Baseline	2								2014-06-28	25.25	25.4167	2014-06-28	10	525	510	10	97.1429	5								2014-06-28	25.25	25.4667	2014-06-28	9.98333	10	525	454	13	86.48	57	81.1429	85.7143	94.2857
4156	1	0	2		Baseline	2								2014-06-29	25.75	25.9167	2014-06-29	10	495	485	10	97.9798	0								2014-06-29	25.75	26.5833	2014-06-29	9.98333	10	495	407	50	82.22	37	61.8182	89.0909	96.9697
4156	1	0	3		Baseline	2								2014-06-30	26.9167	27	2014-06-30	8.66667	345	340	5	98.5507	0								2014-06-30	26.9167	27.05	2014-06-30	8.65	8.66667	345	305	8	88.41	31	86.9565	90.4348	87.8261
4156	1	0	4		Baseline	2								2014-07-01	25.5	25.5833	2014-07-01	10	510	505	5	99.0196	0								2014-07-01	25.5	25.5667	2014-07-01	9.98333	10	510	467	4	91.57	38	90.5882	91.1765	93.5294
4156	1	0	5		Baseline	1								2014-07-02	25.5	25.6667	2014-07-02	10	510	500	10	98.0392	0								2014-07-02	25.5	25.85	2014-07-02	9.98333	10	510	449	21	88.04	39	82.3529	90.5882	93.5294
4156	1	0	6		Baseline	1								2014-07-02	23.6667	25	2014-07-03	8	500	420	80	84	0								2014-07-02	23.6667	25.2833	2014-07-03	7.76667	8	500	354	97	70.8	35	48.7952	86.1446	88.6228
4156	1	0	7		Baseline	0
4157	1	2	1		Baseline	1								2014-06-26	23.6667	23.9167	2014-06-27	6.66667	420	395	15	94.0476	10								2014-06-26	23.6667	23.85	2014-06-27	6.46667	6.66667	420	376	11	89.52	21	91.4286	94.2857	90.7143
4157	1	2	2		Baseline	2								2014-06-28	24.4333	24.6	2014-06-28	10.4	598	568	10	94.9833	20								2014-06-28	24.4333	24.5	2014-06-28	10.3333	10.4	598	548	4	91.64	42	95.9799	91.9598	87
4157	1	2	3		Baseline	2								2014-06-29	24.5	24.8333	2014-06-29	10	570	520	20	91.2281	30								2014-06-29	24.5	24.9667	2014-06-29	9.98333	10	570	498	28	87.37	43	91.0526	95.2632	88.9474
4157	1	2	4		Baseline	1								2014-06-29	22.5833	23	2014-06-30	6.75	490	435	25	88.7755	30								2014-06-29	22.5833	22.6333	2014-06-30	6.26667	6.75	490	408	3	83.27	50	95.092	76.6871	85.9756
4157	1	2	5		Baseline	1								2014-06-30	23.6667	24.1667	2014-07-01	6	380	330	30	86.8421	20								2014-06-30	23.6667	24.8333	2014-07-01	5.73333	6	380	271	70	71.32	23	54.7619	97.619	86.6142
4157	1	2	6		Baseline	1								2014-07-02	24.5	25	2014-07-02	7	390	340	30	87.1795	20								2014-07-02	24.5	25.9667	2014-07-02	6.7	7	390	276	88	70.77	8	66.1538	99.2308	87.6923
4157	1	2	7		Baseline	1								2014-07-02	23	23.1667	2014-07-03	6.58333	455	445	10	97.8022	0								2014-07-02	23	23.05	2014-07-03	6.48333	6.58333	455	432	3	94.95	14	93.3775	98.6755	94.7368
4158	1	1	1		Baseline	1								2014-07-19	24	24.5	2014-07-19	9.75	585	540	30	92.3077	15								2014-07-19	24	24.3667	2014-07-19	9.73333	9.75	585	523	22	89.4	39	90.2564	92.8205	90.7692
4158	1	1	2		Baseline	2								2014-07-19	23.75	24.0833	2014-07-20	10	615	590	20	95.935	5								2014-07-19	23.75	24.2833	2014-07-20	11.4333	11.5	705	611	32	86.67	58	84.2553	93.617	88.0851
4158	1	1	3		Baseline	1								2014-07-20	23.6667	24.1667	2014-07-21	7	440	410	30	93.1818	0								2014-07-20	23.6667	24.0667	2014-07-21	6.9	7	440	381	24	86.59	29	75.3425	95.8904	94.5578
4158	1	1	4		Baseline	2								2014-07-21	23.5	23.75	2014-07-22	8.25	525	500	15	95.2381	10								2014-07-21	23.5	23.5	2014-07-22	8.08333	8.25	525	470	0	89.52	45	86.8571	93.7143	91.4286
4158	1	1	5		Baseline	1								2014-07-22	23.5	23.6667	2014-07-23	7.75	495	485	10	97.9798	0								2014-07-22	23.5	23.65	2014-07-23	7.61667	7.75	495	438	9	88.48	40	89.697	89.697	90.303
4158	1	1	6		Baseline	1								2014-07-23	23.6667	23.8333	2014-07-24	7.75	485	475	10	97.9381	0								2014-07-23	23.6667	24.1	2014-07-24	7.56667	7.75	485	404	26	83.3	44	79.5031	89.441	90.1235
4158	1	1	7		Baseline	1								2014-07-24	23.6667	24.1667	2014-07-25	8.75	545	515	30	94.4954	0								2014-07-24	23.6667	23.75	2014-07-25	8.73333	8.75	545	490	5	89.91	49	91.1602	88.9503	90.1099
4159	1	0	1		Baseline	1								2014-06-24	26.25	27	2014-06-24	11	525	455	45	86.6667	25								2014-06-24	26.25	26.25	2014-06-24	10.1	11	525	418	0	79.62	53	90.2857	89.7143	77.1429
4159	1	0	2		Baseline	2								2014-06-25	25.8333	28.8333	2014-06-25	12.1667	620	400	180	64.5161	40								2014-06-25	30.8333	31.0667	2014-06-25	12.15	12.1667	320	258	14	80.63	47	84.9057	87.7358	76.6355
4159	1	0	3		Baseline	1								2014-06-26	26	29	2014-06-26	13.5	690	505	180	73.1884	5								2014-06-26	28.5	28.6833	2014-06-26	9.43333	9.5	300	252	11	84	33	81	90	82
4159	1	0	4		Baseline	1								2014-06-27	22.5	24.5	2014-06-27	8	570	415	120	72.807	35								2014-06-27	25	25.35	2014-06-27	7.96667	8	420	357	21	85	40	90	90	84.2857
4159	1	0	5		Baseline	1								2014-06-28	25.5	26.3333	2014-06-28	15.8333	860	805	50	93.6047	5								2014-06-28	27	27.05	2014-06-28	13.7	13.75	645	544	3	84.34	95	89.3023	85.1163	79.5349
4159	1	0	6		Baseline	2								2014-06-29	25.5	27.4167	2014-06-29	14.5	780	655	115	83.9744	10								2014-06-29	25.5	25.6833	2014-06-29	14.2	14.5	780	593	11	76.03	158	75.7692	86.5385	69.6154
4159	1	0	7		Baseline	2								2014-06-30	25	28	2014-06-30	19	1080	840	180	77.7778	60								2014-06-30	29	29	2014-06-30	18.9833	19	840	657	0	78.21	182	81.0714	70.7143	83.2143
4160	1	2	1		Baseline	1								2014-07-05	24	26	2014-07-05	10.5	630	510	120	80.9524	0								2014-07-05	27	27.5167	2014-07-05	10.0333	10.5	450	351	31	78	40	77.3333	88	90.6667
4160	1	2	2		Baseline	1								2014-07-06	25	26	2014-07-06	10.5	570	508	60	89.1228	2								2014-07-06	25	25.3167	2014-07-06	9.01667	9.5	510	399	19	78.24	63	78.8235	85.8824	79.4118
4160	1	2	3		Baseline	1								2014-07-07	25.5	26	2014-07-07	9.5	480	445	30	92.7083	5								2014-07-07	25.5	25.8	2014-07-07	8.68333	9.5	480	329	18	68.54	84	80.625	88.75	54.375
4160	1	2	4		Baseline	2								2014-07-08	23	24	2014-07-08	10.5	690	630	60	91.3043	0								2014-07-08	28.5	29.2333	2014-07-08	10.4833	10.5	360	286	44	79.44	29	80.8333	96.6667	79.1667
4160	1	2	5		Baseline	1								2014-07-09	24.5	25.5	2014-07-09	9.16667	520	455	60	87.5	5								2014-07-09	24.5	25.5	2014-07-09	10.15	10.1667	580	422	60	72.76	97	63.2124	90.1554	78.3505
4160	1	2	6		Baseline	1								2014-07-10	24.5	25.5	2014-07-10	9.5	540	440	60	81.4815	40								2014-07-10	24.5	24.7	2014-07-10	9.33333	9.5	540	454	12	84.07	64	86.1111	89.4444	81.6667
4160	1	2	7		Baseline	2								2014-07-11	24.5	25.5	2014-07-11	9.5	540	470	60	87.037	10								2014-07-11	24.5	25.9	2014-07-11	9.48333	9.5	540	376	84	69.63	79	76.6667	90.5556	67.2222
4162	1	2	1		Baseline	2								2014-07-05	27	27.1667	2014-07-05	11	480	450	10	93.75	20								2014-07-05	27	27	2014-07-05	10.25	11	480	394	0	82.08	41	98.125	83.125	76.875
4162	1	2	2		Baseline	2								2014-07-06	26	27.25	2014-07-06	10	480	390	75	81.25	15								2014-07-06	26	26.1833	2014-07-06	9.93333	10	480	426	11	88.75	39	86.25	93.125	91.875
4162	1	2	3		Baseline	1								2014-07-07	25	26.5	2014-07-07	8.5	450	355	90	78.8889	5								2014-07-07	25	25.5167	2014-07-07	8.08333	8.5	450	348	31	77.33	46	65.3333	93.3333	90
4162	1	2	4		Baseline	2								2014-07-08	24.6667	26.1667	2014-07-08	12.5	710	600	90	84.507	20								2014-07-08	25.6667	25.75	2014-07-08	12.4667	12.5	650	571	5	87.85	72	95.3704	81.9444	87.5576
4162	1	2	5		Baseline	2								2014-07-09	25.6667	26.6667	2014-07-09	13	680	580	60	85.2941	40								2014-07-09	25.6667	26.6167	2014-07-09	12.8	13	680	519	57	76.32	92	79.646	75.2212	88.1057
4162	1	2	6		Baseline	1								2014-07-10	25.5	28.5	2014-07-10	8.91667	445	250	180	56.1798	15								2014-07-10	25.5	25.5	2014-07-10	8.18333	8.91667	445	349	0	78.43	52	71.6216	95.2703	91.2752
4162	1	2	7		Baseline	1								2014-07-11	25	25.75	2014-07-11	7.66667	400	355	45	88.75	0								2014-07-11	26	26.3333	2014-07-11	7.6	7.66667	340	293	20	86.18	23	96.4602	96.4602	84.2105
4163	1	1	1		Baseline	2								2014-07-12	28	28.1667	2014-07-12	12.5833	515	500	10	97.0874	5								2014-07-12	28	28.2	2014-07-12	12.5667	12.5833	515	445	12	86.41	57	85.9649	88.3041	87.2093
4163	1	1	2		Baseline	1								2014-07-13	28	28.0833	2014-07-13	7	180	165	5	91.6667	10								2014-07-13	28	28.2833	2014-07-13	6.75	7	180	137	17	76.11	11	95	88.3333	85
4163	1	1	3		Baseline	1								2014-07-13	17	17.0833	2014-07-14	7.5	870	745	5	85.6322	120								2014-07-13	17	17.05	2014-07-14	7.1	7.5	870
4163	1	1	4		Baseline	1								2014-07-15	23.5	23.8333	2014-07-15	8	510	250	20	49.0196	240								2014-07-15	27.5	27.7167	2014-07-15	11.0667	11.5	480	372	13	77.5	69	90	81.25	75
4163	1	1	5		Baseline	1								2014-07-16	24.3333	25	2014-07-16	7.41667	425	355	40	83.5294	30								2014-07-16	24.3333	25.9	2014-07-16	7.31667	7.41667	425	299	94	70.35	26	52.4823	87.234	93.662
4163	1	1	6		Baseline	1								2014-07-17	25.5	25.8333	2014-07-17	10.5	540	500	20	92.5926	20								2014-07-17	27.5	27.5833	2014-07-17	10.4833	10.5	420	379	5	90.24	35	97.1429	88.5714	88.5714
4163	1	1	7		Baseline	0
4164	2	0	1		Baseline	2								2014-07-18	22.5	23.25	2014-07-19	7	510	435	45	85.2941	30								2014-07-18	22.5	23.0333	2014-07-19	6.78333	7	510	421	32	82.55	44	77.6471	88.8235	84.1176
4164	2	0	2		Baseline	2								2014-07-19	22.25	23	2014-07-20	8.75	630	540	45	85.7143	45								2014-07-19	22.25	22.6833	2014-07-20	8.71667	8.75	630	513	26	81.43	89	80.4762	95.2381	72.381
4164	2	0	3		Baseline	1								2014-07-20	22.5	23.25	2014-07-21	6.75	495	430	45	86.8687	20								2014-07-20	22.5	23.3833	2014-07-21	6.45	6.75	495	387	53	78.18	37	75.1515	89.0909	81.2121
4164	2	0	4		Baseline	1								2014-07-21	22.25	22.75	2014-07-22	6.5	495	460	30	92.9293	5								2014-07-21	22.25	22.8333	2014-07-22	5.95	6.5	495	391	35	78.99	36	81.2121	89.697	89.0909
4164	2	0	5		Baseline	1								2014-07-22	22	23	2014-07-23	6.5	510	450	60	88.2353	0								2014-07-22	22	22.7	2014-07-23	6.26667	6.5	510	401	42	78.63	53	74.7059	82.9412	88.2353
4164	2	0	6		Baseline	1								2014-07-23	22.25	23	2014-07-24	6.5	495	430	45	86.8687	20								2014-07-23	22.25	23.2333	2014-07-24	6.48333	6.5	495	399	59	80.61	36	66.6667	89.697	90.303
4164	2	0	7		Baseline	1								2014-07-24	22	23	2014-07-25	6.5	510	430	60	84.3137	20								2014-07-24	22	23.0833	2014-07-25	6.28333	6.5	510	388	65	76.08	44	68.2353	88.2353	83.5294
4165	1	2	1		Baseline	1								2014-07-08	23.6667	24.4167	2014-07-09	10	620	530	45	85.4839	45								2014-07-08	23.6667	24.2	2014-07-09	9.98333	10	620	470	32	75.81	117	76.699	80.5825	80.1932
4165	1	2	2		Baseline	1								2014-07-09	23.1667	23.8333	2014-07-10	10.5	680	560	40	82.3529	80								2014-07-09	23.1667	23.7	2014-07-10	10.4833	10.5	680	489	32	71.91	158	74.3363	63.7168	84.141
4165	1	2	3		Baseline	1								2014-07-10	23.8333	24.3333	2014-07-11	7.83333	480	450	30	93.75	0								2014-07-10	23.8333	24.8667	2014-07-11	7.25	7.83333	480	260	62	54.17	123	57.5	63.125	67.5
4165	1	2	4		Baseline	1								2014-07-11	23.75	24.5833	2014-07-12	9.75	600	520	50	86.6667	30								2014-07-11	23.75	24.8667	2014-07-12	8.48333	9.75	600	346	67	57.67	111	48	72	72
4165	1	2	5		Baseline	1								2014-07-13	26	26.5	2014-07-13	10.8333	530	470	30	88.6792	30								2014-07-13	26	26.2833	2014-07-13	10.4167	10.8333	530	404	17	76.23	84	73.2955	82.9545	83.6158
4165	1	2	6		Baseline	2								2014-07-13	23.8333	24.8333	2014-07-14	10.25	625	505	60	80.8	60								2014-07-13	23.8333	25.75	2014-07-14	10	10.25	625	382	115	61.12	113	54.3269	70.6731	84.2105
4165	1	2	7		Baseline	1								2014-07-15	24	26	2014-07-15	9.33333	560	380	120	67.8571	60								2014-07-15	25	26.4	2014-07-15	9.06667	9.33333	500	294	84	58.8	106	63.8554	71.0843	72.4551
4166	2	0	1		Baseline	2								2014-07-19	25.5	25.6667	2014-07-19	8.5	420	410	10	97.619	0								2014-07-19	24	24	2014-07-19	8.48333	8.5	510	472	0	92.55	37	91.7647	94.7059	91.7647
4166	2	0	2		Baseline	2								2014-07-20	25	25.1667	2014-07-20	10.1667	550	535	10	97.2727	5								2014-07-20	24	24	2014-07-20	10.1333	10.1667	610	569	0	93.28	39	94.5813	96.0591	90.1961
4166	2	0	3		Baseline	2								2014-07-20	23.25	24.25	2014-07-21	9	585	495	60	84.6154	30								2014-07-20	21.25	22.1833	2014-07-21	8.95	9	705	570	56	80.85	76	80.8511	93.1915	85.1064
4166	2	0	4		Baseline	1								2014-07-21	24	24.5	2014-07-22	7	420	385	30	91.6667	5								2014-07-21	21.5	21.8833	2014-07-22	5.7	7	570	409	23	71.75	60	76.3158	94.7368	72.6316
4166	2	0	5		Baseline	1								2014-07-22	23	24.5	2014-07-23	6.66667	460	365	90	79.3478	5								2014-07-22	22	22.6167	2014-07-23	6.45	6.66667	520	417	37	80.19	53	76.8786	97.6879	78.7356
4166	2	0	6		Baseline	1								2014-07-23	24.25	24.5833	2014-07-24	9.33333	545	525	20	96.3303	0								2014-07-23	22.25	22.3	2014-07-24	6.56667	7.33333	545	454	3	83.3	42	85.0829	95.5801	75.2747
4166	2	0	7		Baseline	1								2014-07-24	25	25.1667	2014-07-25	7.33333	380	350	10	92.1053	20								2014-07-24	22.5	22.55	2014-07-25	6.78333	7.33333	530	440	3	83.02	54	85.7955	93.75	71.7514
4167	1	2	1		Baseline	2								2014-07-19	25.25	26.25	2014-07-19	10	525	450	60	85.7143	15								2014-07-19	25.25	25.45	2014-07-19	8.95	10	525	421	12	80.19	29	93.1429	88.5714	85.7143
4167	1	2	2		Baseline	2								2014-07-20	25.25	25.75	2014-07-20	9.91667	520	490	30	94.2308	0								2014-07-20	25.25	25.4	2014-07-20	9.9	9.91667	520	475	9	91.35	35	93.6416	92.4855	89.6552
4167	1	2	3		Baseline	1								2014-07-20	22.0833	26.0833	2014-07-21	7.25	550	130	240	23.6364	180								2014-07-20	22.0833	22.1833	2014-07-21	7.23333	7.25	550	417	6	75.82	126	48.0874	89.6175	90.2174
4167	1	2	4		Baseline	1								2014-07-21	22.6	26.6	2014-07-22	7	504	264	240	52.381	0								2014-07-21	22.6	22.6333	2014-07-22	6.61667	7	504	371	2	73.61	108	57.7381	89.2857	80.9524
4167	1	2	5		Baseline	1								2014-07-22	22.6667	26.1667	2014-07-23	7	500	260	210	52	30								2014-07-22	22.6667	22.7333	2014-07-23	6.98333	7	500	450	4	90	45	87.9518	87.9518	94.6108
4167	1	2	6		Baseline	1								2014-07-24	24.25	25.25	2014-07-24	7	405	330	60	81.4815	15								2014-07-24	24.25	24.3167	2014-07-24	6.98333	7	405	359	4	88.64	41	91.1111	82.2222	93.3333
4167	1	2	7		Baseline	1								2014-07-24	22.6	24.6	2014-07-25	7	504	364	120	72.2222	20								2014-07-24	22.5833	22.7667	2014-07-25	6.98333	7	505	451	11	89.31	42	88.6905	91.0714	91.716
4168	1	1	1		Baseline	0
4168	1	1	2		Baseline	2								2014-07-27	24	24.0833	2014-07-27	6.5	390	370	5	94.8718	15								2014-07-27	24	24.9833	2014-07-27	8.75	9.5	570	408	59	71.58	58	68.9474	85.7895	82.1053
4168	1	1	3		Baseline	1								2014-07-27	20	20.0833	2014-07-28	7	660	650	5	98.4848	5								2014-07-27	20	20	2014-07-28	6.81667	7	660	579	0	87.73	70	88.6364	90.4545	87.2727
4168	1	1	4		Baseline	1								2014-07-28	22.8333	23.5833	2014-07-29	7.66667	530	480	45	90.566	5								2014-07-28	22.8333	23.2167	2014-07-29	7.48333	7.66667	530	409	23	77.17	87	80.1136	84.0909	79.096
4168	1	1	5		Baseline	2								2014-07-29	23.5	23.75	2014-07-30	7.83333	500	480	15	96	5								2014-07-29	23.5	23.7	2014-07-30	7.78333	7.83333	500	413	12	82.6	72	87.9518	85.5422	80.8383
4168	1	1	6		Baseline	2								2014-07-30	23.6667	24.1667	2014-07-31	7.83333	490	455	30	92.8571	5								2014-07-30	23.6667	23.8	2014-07-31	7.48333	7.83333	490	393	8	80.2	68	80.9816	80.9816	89.0244
4168	1	1	7		Baseline	1								2014-07-31	23.25	23.75	2014-08-01	7.5	495	455	30	91.9192	10								2014-07-31	23.25	23.25	2014-08-01	7.38333	7.5	495	436	0	88.08	52	87.2727	91.5152	87.8788
4171	1	1	1		Baseline	1								2014-07-16	23.6667	24.25	2014-07-17	7.33333	460	410	35	89.1304	15								2014-07-16	23.6667	23.9167	2014-07-17	7.21667	7.33333	460	375	15	81.52	63	86.2745	84.9673	78.5714
4171	1	1	2		Baseline	1								2014-07-17	23	24.0833	2014-07-18	7.25	495	420	65	84.8485	10								2014-07-17	23	23.3167	2014-07-18	7.13333	7.25	495	384	19	77.58	85	83.0303	78.7879	80.6061
4171	1	1	3		Baseline	1								2014-07-18	22.75	23.25	2014-07-19	8.5	585	545	30	93.1624	10								2014-07-18	22.75	23	2014-07-19	8.06667	8.5	585	448	15	76.58	96	78.9744	80	78.4615
4171	1	1	4		Baseline	2								2014-07-20	24.25	24.75	2014-07-20	9	525	485	30	92.381	10								2014-07-20	24.25	24.7	2014-07-20	8.61667	9	525	386	27	73.52	89	77.1429	78.8571	69.1429
4171	1	1	5		Baseline	2								2014-07-20	23.1667	23.5	2014-07-21	7.25	485	440	20	90.7216	25								2014-07-20	23.1667	23.4167	2014-07-21	6.53333	7.25	485	349	15	71.96	78	73.2919	85.0932	77.7778
4171	1	1	6		Baseline	2								2014-07-21	23.1667	23.4167	2014-07-22	7.25	485	470	15	96.9072	0								2014-07-21	23.1667	23.1667	2014-07-22	6.98333	7.33333	490	374	0	76.33	95	84.6626	77.3006	74.3902
4171	1	1	7		Baseline	0																									2014-07-22	23.3333	23.3333	2014-07-23	6.81667	7.25	475	392	0	82.53	57	85.443	87.9747	79.8742
4172	2	0	1		Baseline	1								2014-07-24	23.5	25	2014-07-25	6.16667	400	310	90	77.5	0								2014-07-24	23.5	25.05	2014-07-25	5.98333	6.16667	400	278	93	69.5	18	56.391	97.7444	94.7761
4172	2	0	2		Baseline	2								2014-07-26	24	25	2014-07-26	9	540	470	60	87.037	10								2014-07-26	24	24.45	2014-07-26	8.98333	9	540	496	27	91.85	16	83.3333	98.3333	95
4172	2	0	3		Baseline	2								2014-07-27	24.25	24.75	2014-07-27	8	465	435	30	93.5484	0								2014-07-27	24.25	24.8333	2014-07-27	7.61667	8	465	387	35	83.23	20	76.129	94.8387	89.0323
4172	2	0	4		Baseline	1								2014-07-28	24	24.5	2014-07-28	9	540	510	30	94.4444	0								2014-07-28	24	24.7167	2014-07-28	8.98333	9	540	441	43	81.67	55	80	97.7778	76.6667
4172	2	0	5		Baseline	1								2014-07-28	23.5	24.5	2014-07-29	9.5	600	535	60	89.1667	5								2014-07-28	23.5	23.7167	2014-07-29	7.43333	9.5	600	438	13	73	25	93	97.5	76
4172	2	0	6		Baseline	1								2014-07-29	23.75	24.75	2014-07-30	9	555	490	60	88.2883	5								2014-07-29	23.75	24.1167	2014-07-30	8.7	9	555	463	22	83.42	52	81.0811	98.3784	82.7027
4172	2	0	7		Baseline	1								2014-07-30	23	25	2014-07-31	10	660	540	120	81.8182	0								2014-07-30	23	23.5333	2014-07-31	8.95	10	660	490	32	74.24	75	75.4545	96.3636	82.7273
4173	2	0	1		Baseline	1								2014-07-21	22.0833	23.1667	2014-07-22	7.01667	536	431	65	80.4104	40								2014-07-21	22.0833	23	2014-07-22	6.98333	7.16667	545	431	55	79.08	48	79.0055	88.3978	85.7143
4173	2	0	2		Baseline	1								2014-07-22	22.1167	23.45	2014-07-23	6.66667	513	388	80	75.6335	45								2014-07-22	22.1167	22.3167	2014-07-23	6.51667	6.66667	513	423	12	82.46	69	84.2105	84.2105	84.2105
4173	2	0	3		Baseline	1								2014-07-23	22.0833	23.0833	2014-07-24	6.33333	495	435	60	87.8788	0								2014-07-23	22.0833	22.8667	2014-07-24	6.31667	6.33333	495	410	47	82.83	37	77.5758	89.697	91.5152
4173	2	0	4		Baseline	1								2014-07-24	22	23.25	2014-07-25	6.5	510	405	75	79.4118	30								2014-07-24	22	22.25	2014-07-25	6.41667	6.5	510	442	15	86.67	48	82.9412	90.5882	90
4173	2	0	5		Baseline	1								2014-07-25	22.1	23.9333	2014-07-26	9.66667	694	564	110	81.268	20								2014-07-25	22.1	22.4333	2014-07-26	9.65	9.66667	694	593	20	85.45	80	78.7879	92.2078	85.7759
4173	2	0	6		Baseline	2								2014-07-26	22.0167	23.0167	2014-07-27	10.5	749	679	60	90.6542	10								2014-07-26	22.0167	22.55	2014-07-27	10.4833	10.5	749	609	32	81.31	107	71.8876	87.5502	84.8
4173	2	0	7		Baseline	1								2014-07-27	22.05	23.55	2014-07-28	6.5	507	417	90	82.2485	0								2014-07-27	22.05	23.35	2014-07-28	6.43333	6.5	507	373	78	73.57	52	62.7219	91.1243	83.432
4174	2	0	1		Baseline	1								2014-07-25	24	24.4167	2014-07-25	7.25	435	400	25	91.954	10								2014-07-25	24	24.2667	2014-07-25	7.15	7.25	435	380	16	87.36	33	91.0345	92.4138	87.5862
4174	2	0	2		Baseline	2								2014-07-26	24.6667	25.0833	2014-07-26	9.33333	520	490	25	94.2308	5								2014-07-26	24.6667	24.85	2014-07-26	9.08333	9.33333	520	460	11	88.46	34	92.4855	91.9075	89.6552
4174	2	0	3		Baseline	2								2014-07-27	25	25.6667	2014-07-27	11.25	615	545	40	88.6179	30								2014-07-27	24	24.35	2014-07-27	11.1833	11.25	675	588	21	87.11	62	92.4444	92.4444	85.3333
4174	2	0	4		Baseline	1								2014-07-28	25.6667	26	2014-07-28	9.33333	460	410	20	89.1304	30								2014-07-28	24.6667	25.0833	2014-07-28	9.23333	9.33333	520	432	25	83.08	57	91.9075	89.0173	81.5029
4174	2	0	5		Baseline	1								2014-07-29	24.6667	24.8333	2014-07-29	7.66667	420	400	10	95.2381	10								2014-07-29	24.6667	24.6667	2014-07-29	7.45	7.66667	420	375	0	89.29	32	95	93.5714	79.2857
4174	2	0	6		Baseline	1								2014-07-30	24.5	24.75	2014-07-30	9.33333	530	485	15	91.5094	30								2014-07-30	24.5	24.5167	2014-07-30	9.11667	9.33333	530	470	1	88.68	46	97.1591	93.75	80.226
4174	2	0	7		Baseline	1								2014-07-31	24.5	24.6667	2014-07-31	8.33333	470	460	10	97.8723	0								2014-07-31	24.5	24.6667	2014-07-31	9.31667	9.33333	530	468	10	88.3	51	90.3409	91.4773	87.5706
4175	2	0	1		Baseline	1								2014-07-30	26.5	26.75	2014-07-30	9.5	420	405	15	96.4286	0								2014-07-30	26.5	26.5667	2014-07-30	9.33333	9.5	420	390	4	92.86	16	92.8571	99.2857	92.1429
4175	2	0	2		Baseline	1								2014-07-30	23.25	24.75	2014-07-31	9.5	615	525	90	85.3659	0								2014-07-30	23.25	23.55	2014-07-31	9.48333	9.5	615	566	18	92.03	30	90.7317	98.0488	93.1707
4175	2	0	3		Baseline	1								2014-07-31	23.25	24.75	2014-08-01	10	645	555	90	86.0465	0								2014-07-31	23.25	23.3333	2014-08-01	9.98333	10	645	577	5	91.88	45	86.6029	97.1292	94.2584
4175	2	0	4		Baseline	2								2014-08-02	23.75	25.75	2014-08-02	10.5	645	525	120	81.3953	0								2014-08-02	25.25	25.25	2014-08-02	10.4833	10.5	555	540	0	97.3	14	95.6757	97.2973	99.4595
4175	2	0	5		Baseline	2								2014-08-03	25.75	27.25	2014-08-03	11	555	465	90	83.7838	0								2014-08-03	25.75	25.8333	2014-08-03	10.7167	11	555	513	5	92.43	20	93.5135	94.5946	90.8108
4175	2	0	6		Baseline	1								2014-08-04	25.25	26.75	2014-08-04	10	525	435	90	82.8571	0								2014-08-04	25.25	25.9	2014-08-04	9.98333	10	525	472	39	89.9	13	74.8571	100	97.7143
4175	2	0	7		Baseline	1								2014-08-05	27	27.5	2014-08-05	9.5	390	355	30	91.0256	5								2014-08-05	27	27.45	2014-08-05	9.38333	9.5	390	344	27	88.21	12	84.6154	96.9231	94.6154
4178	1	2	1		Baseline	1								2014-08-08	26	26.1667	2014-08-08	6.5	270	260	10	96.2963	0								2014-08-08	26	26.0167	2014-08-08	5.98333	6	240	227	1	94.58	11	97.5	91.25	95
4178	1	2	2		Baseline	2								2014-08-09	25.5	25.6667	2014-08-09	8.5	420	395	10	94.0476	15								2014-08-09	25.5	25.6167	2014-08-09	8.26667	8.5	420	372	7	88.57	27	95	93.5714	80.7143
4178	1	2	3		Baseline	1								2014-08-10	24.5	24.5833	2014-08-10	8.5	480	460	5	95.8333	15								2014-08-10	24.5	24.5	2014-08-10	8.48333	8.5	480	430	0	89.58	49	95	91.25	83.125
4178	1	2	4		Baseline	0																									2014-08-11	24.5	24.5	2014-08-11	8.48333	8.5	480	424	0	88.33	55	91.875	85.625	88.125
4178	1	2	5		Baseline	1								2014-08-12	22.5	24.5	2014-08-12	9	630	450	120	71.4286	60								2014-08-12	25	25.3333	2014-08-12	8.76667	9	480	376	20	78.33	70	72.5	91.25	83.125
4178	1	2	6		Baseline	1								2014-08-12	24.5	24.6667	2014-08-13	9	510	455	10	89.2157	45								2014-08-12	23	23.0667	2014-08-13	10.35	10.5	690
4178	1	2	7		Baseline	1								2014-08-14	25.5	25.5833	2014-08-14	9	450	415	5	92.2222	30								2014-08-14	25.5	25.5667	2014-08-14	10.2833	10.5	540
6001	1	1	1		Baseline	2								2013-06-08	24.3333	24.5833	2013-06-08	9.5	550	530	15	96.3636	5								2013-06-08	24.3333	24.4167	2013-06-08	9.15	9.5	550	474	5	86.18	50	84.6995	90.1639	91.3043
6001	1	1	2		Baseline	2								2013-06-09	29.75	29.8333	2013-06-09	11.8333	365	360	5	98.6301	0								2013-06-09	29.75	30.1	2013-06-09	11.65	11.8333	365	307	21	84.11	26	73.5537	88.4298	99.1803
6001	1	1	3		Baseline	2								2013-06-10	26	26.0833	2013-06-10	11.75	585	580	5	99.1453	0								2013-06-10	26	26.05	2013-06-10	11.7333	11.75	585	532	3	90.94	49	90.2564	92.3077	90.7692
6001	1	1	4		Baseline	1								2013-06-10	23.75	24.0833	2013-06-11	6.5	405	365	20	90.1235	20								2013-06-10	23.75	23.75	2013-06-11	6.28333	6.5	405	356	0	87.9	36	91.8519	91.8519	86.6667
6001	1	1	5		Baseline	1								2013-06-12	24.3333	25	2013-06-12	7.83333	450	380	40	84.4444	30								2013-06-12	24.3333	24.3833	2013-06-12	7.81667	7.83333	450	405	3	90	41	90	91.3333	89.3333
6001	1	1	6		Baseline	1								2013-06-13	24	24.5	2013-06-13	11.75	705	645	30	91.4894	30								2013-06-13	24	24.1333	2013-06-13	11.6833	11.75	705	629	8	89.22	64	89.7872	86.8085	92.3404
6001	1	1	7		Baseline	1								2013-06-13	23	23.5	2013-06-14	6	420	370	30	88.0952	20								2013-06-13	23	23.2333	2013-06-14	5.9	6	420	353	14	84.05	47	91.4286	90.7143	77.8571
6003	1	2	1		Baseline	1								2013-06-06	25.8333	25.9167	2013-06-06	10.8333	540	505	5	93.5185	30								2013-06-06	25.8333	25.8333	2013-06-06	10.7	10.8333	540	468	0	86.67	64	91.1111	84.4444	85.5556
6003	1	2	2		Baseline	1								2013-06-07	26.8333	26.9167	2013-06-07	8.83333	360	350	5	97.2222	5								2013-06-07	26.8333	26.8833	2013-06-07	11.8167	11.8333	540	456	3	84.44	80	77.2222	90	86.6667
6003	1	2	3		Baseline	1								2013-06-08	26.8333	26.8667	2013-06-08	11.8333	540	508	2	94.0741	30								2013-06-08	26.8333	26.8333	2013-06-08	8.41667	8.83333	360	311	0	86.39	24	94.1667	92.5	81.6667
6003	1	2	4		Baseline	2								2013-06-09	26.3333	26.4167	2013-06-09	8.33333	360	355	5	98.6111	0								2013-06-09	26.3333	26.9333	2013-06-09	8.31667	8.33333	360	272	36	75.56	51	68.3333	85.8333	80.8333
6003	1	2	5		Baseline	2								2013-06-09	21.6667	22.6667	2013-06-10	7.66667	600	420	60	70	120								2013-06-09	21.6667	21.8667	2013-06-10	7.26667	7.66667	600	522	12	87	42	88	94	81.5
6003	1	2	6		Baseline	1								2013-06-10	21.8333	21.9167	2013-06-11	10.5	760	750	5	98.6842	5								2013-06-10	21.8333	21.8333	2013-06-11	10.4833	10.5	760	676	0	88.95	83	92.4901	90.5138	84.252
6003	1	2	7		Baseline	2								2013-06-12	26.3333	26.5833	2013-06-12	9.83333	450	430	15	95.5556	5								2013-06-12	26.3333	26.75	2013-06-12	10.6667	10.8333	510	413	25	80.98	62	73.5294	88.2353	84.1176
6004	1	1	1		Baseline	1								2013-07-31	26	26.5	2013-07-31	7.33333	320	260	30	81.25	30								2013-07-31	26.6167	26.6167	2013-07-31	7.28333	7.88333	316	250	0	79.11	30	94.2857	80.9524	71.6981
6004	1	1	2		Baseline	1								2013-08-01	24.6667	25	2013-08-01	8.5	470	445	20	94.6809	5								2013-08-01	24.8833	24.8833	2013-08-01	8.41667	8.48333	456	408	0	89.47	44	94.0789	85.5263	90.7895
6004	1	1	3		Baseline	1								2013-08-02	26	26.0833	2013-08-02	8.5	390	385	5	98.7179	0								2013-08-02	26.1	26.4333	2013-08-02	8.58333	9.31667	433	332	20	76.67	37	88.8889	88.1944	74.4828
6004	1	1	4		Baseline	1								2013-08-03	26	26.25	2013-08-03	9.5	450	435	15	96.6667	0								2013-08-03	26.2333	26.2667	2013-08-03	9.25	9.46667	434	389	2	89.63	30	92.3611	91.6667	90.3448
6004	1	1	5		Baseline	1								2013-08-04	26.5	26.75	2013-08-04	9.5	420	405	15	96.4286	0								2013-08-04	26.8	26.9167	2013-08-04	9.23333	10.8667	484	338	7	69.83	41	88.1988	88.1988	67.9012
6004	1	1	6		Baseline	1								2013-08-05	25	25.25	2013-08-05	9	480	465	15	96.875	0								2013-08-05	25.6667	25.6667	2013-08-05	8.86667	9.01667	441	401	0	90.93	31	95.2381	93.1973	87.0748
6004	1	1	7		Baseline	1								2013-08-06	25.5	25.8333	2013-08-06	9.5	480	460	20	95.8333	0								2013-08-06	25.9	26.0333	2013-08-06	9.53333	9.55	459	390	8	84.97	60	84.3137	85.6209	85.6209
6006	1	0	1		Baseline	2								2013-07-12	22.65	27.65	2013-07-13	13.9167	916	606	300	66.1572	10								2013-07-12	22.65	26.3333	2013-07-13	13.4667	13.9167	916	586	221	63.97	82	55.4098	91.8033	86.6013
6006	1	0	2		Baseline	1								2013-07-14	24	24.5	2013-07-14	7.83333	470	430	30	91.4894	10								2013-07-14	24	24.2333	2013-07-14	7.81667	7.83333	470	401	14	85.32	54	78.8462	97.4359	84.0764
6006	1	0	3		Baseline	1								2013-07-14	21.4167	23.6667	2013-07-15	9.3	713	573	135	80.3647	5								2013-07-14	21.4167	21.45	2013-07-15	9.25	9.3	713	587	2	82.33	121	74.2616	89.8734	83.1933
6006	1	0	4		Baseline	1								2013-07-15	22.35	22.85	2013-07-16	8.33333	599	569	30	94.9917	0								2013-07-15	22.35	22.3833	2013-07-16	7.36667	8.33333	599	473	2	78.96	66	87.4372	88.4422	75.5
6006	1	0	5		Baseline	2								2013-07-16	22.75	27.25	2013-07-17	12.1833	806	536	270	66.5012	0								2013-07-16	22.75	23.1	2013-07-17	12.1667	12.1833	806	631	21	78.29	153	61.194	89.9254	87.3606
6006	1	0	6		Baseline	1								2013-07-17	22.1667	22.6667	2013-07-18	8.25	605	565	30	93.3884	10								2013-07-17	22.1667	22.4167	2013-07-18	7.88333	8.25	605	514	15	84.96	54	88.5572	89.0547	90.5941
6006	1	0	7		Baseline	2								2013-07-18	23.8667	24.3667	2013-07-19	8.78333	535	505	30	94.3925	0								2013-07-18	23.8667	23.8833	2013-07-19	8.75	8.78333	535	475	1	88.79	57	88.2022	94.9438	83.2402
6007	1	2	1		Baseline	0
6007	1	2	2		Baseline	2								2013-07-07	27	27.1667	2013-07-07	12.5833	575	560	10	97.3913	5								2013-07-07	27	28.0333	2013-07-07	12.5	12.5833	575	461	62	80.17	47	71.2042	90.5759	89.0625
6007	1	2	3		Baseline	1								2013-07-08	27.7333	27.8667	2013-07-08	8.25	271	263	8	97.048	0								2013-07-08	27.7333	27.7333	2013-07-08	8.15	8.25	271	243	0	89.67	22	97.7778	87.7778	84.6154
6007	1	2	4		Baseline	1								2013-07-09	25	25.0833	2013-07-09	8.28333	437	432	5	98.8558	0								2013-07-09	25	25.0667	2013-07-09	8.26667	8.28333	437	398	4	91.08	34	91.0345	93.1034	89.726
6007	1	2	5		Baseline	1								2013-07-10	25	25.0833	2013-07-10	8.5	450	440	5	97.7778	5								2013-07-10	25	25	2013-07-10	8.51667	8.83333	470	418	0	88.94	33	94.8718	94.8718	78.3439
6007	1	2	6		Baseline	1								2013-07-11	25	25.0833	2013-07-11	8.66667	460	450	5	97.8261	5								2013-07-11	25	25.6	2013-07-11	8.6	8.66667	460	374	36	81.3	46	72.549	87.5817	86.3636
6007	1	2	7		Baseline	1								2013-07-12	25.5	25.5	2013-07-12	10.8333	560	530	0	94.6429	30								2013-07-12	25.5	25.6167	2013-07-12	10.8167	10.8333	560	512	7	91.43	40	93.0108	91.9355	90.9091
6008	2	0	1		Baseline	0																									2013-07-26	25	25.1667	2013-07-26	8.88333	9	480	417	10	86.88	46	83.75	92.5	89.375
6008	2	0	2		Baseline	2								2013-07-28	24.25	24.4167	2013-07-28	9.33333	545	530	10	97.2477	5								2013-07-28	24.25	24.4667	2013-07-28	9.25	9.33333	545	489	13	89.72	38	87.8453	93.3702	93.4066
6008	2	0	3		Baseline	1								2013-07-29	24.5	24.75	2013-07-29	9.5	540	523	15	96.8519	2								2013-07-29	24.5	24.5833	2013-07-29	9.36667	9.5	540	507	5	93.89	20	95.5556	94.4444	95
6008	2	0	4		Baseline	1								2013-07-30	26.25	27.25	2013-07-30	9.83333	455	394	60	86.5934	1								2013-07-30	26.25	26.5667	2013-07-30	9.8	9.83333	455	412	19	90.55	22	85.4305	95.3642	97.3684
6008	2	0	5		Baseline	1								2013-07-31	24.8333	25	2013-07-31	8.16667	440	428	10	97.2727	2								2013-07-31	24.8333	24.5667	2013-07-31	8.03333	8.16667	440	403	0	91.59	29	91.7808	92.4658	94.5578
6008	2	0	6		Baseline	1								2013-08-01	24.3333	24.6667	2013-08-01	9.08333	525	504	20	96	1								2013-08-01	24.3333	24.4	2013-08-01	9	9.08333	525	484	4	92.19	32	94.8571	92.5714	92.5714
6008	2	0	7		Baseline	1								2013-08-02	26.1667	26.4167	2013-08-02	8.5	380	360	15	94.7368	5								2013-08-02	24.6667	25.1167	2013-08-02	8.5	8.5	470	406	27	86.38	36	77.5641	97.4359	92.3567
6009	1	1	1		Baseline	2								2013-08-24	26.5	27.5	2013-08-24	9.5	420	360	60	85.7143	0								2013-08-24	26.05	26.2667	2013-08-24	9.98333	10.4833	506	437	13	86.36	26	92.2619	92.2619	91.1243
6009	1	1	2		Baseline	2								2013-08-25	26	26.5	2013-08-25	11.5	570	530	30	92.9825	10								2013-08-25	25.6167	26.2833	2013-08-25	11.15	11.1667	573	512	40	89.35	20	86.3874	94.2408	97.3822
6009	1	1	3		Baseline	1								2013-08-25	25.6667	26.5	2013-08-26	9.16667	450	400	50	88.8889	0								2013-08-25	23.4833	25.25	2013-08-26	9.55	9.56667	605	463	106	76.53	35	82.0896	96.0199	89.604
6009	1	1	4		Baseline	2								2013-08-27	25	28	2013-08-27	12.5	690	505	180	73.1884	5								2013-08-27	26.4167	26.6	2013-08-27	12.9333	12.95	632	567	11	89.72	53	93.8095	92.381	88.1517
6009	1	1	5		Baseline	1								2013-08-28	24.5	24.8333	2013-08-28	9.5	540	520	20	96.2963	0								2013-08-28	25.1333	25.3833	2013-08-28	9.46667	9.63333	510	439	15	86.08	46	90.5882	92.3529	85.2941
6009	1	1	6		Baseline	1								2013-08-29	27.5	27.75	2013-08-29	10.5	420	375	15	89.2857	30								2013-08-29	27.6	27.7667	2013-08-29	11.95	11.9667	502	463	10	92.23	28	91.6168	96.4072	91.0714
6009	1	1	7		Baseline	1								2013-08-30	24.5	25	2013-08-30	11	630	600	30	95.2381	0								2013-08-30	25.75	25.85	2013-08-30	11.2	11.4	579	521	6	89.98	40	94.3005	88.601	92.7461
6011	2	0	1		Baseline	0																									2013-08-09	23.25	23.3833	2013-08-10	8.48333	8.5	555	519	8	93.51	27	92.4324	94.0541	95.1351
6011	2	0	2		Baseline	2								2013-08-11	26.3333	27.0833	2013-08-11	8.16667	350	305	45	87.1429	0								2013-08-11	26.3333	26.7667	2013-08-11	8.15	8.16667	350	311	26	88.86	12	86.2069	94.8276	95.7265
6011	2	0	3		Baseline	1								2013-08-12	25	25.5	2013-08-12	8.08333	425	395	30	92.9412	0								2013-08-12	25	25.1667	2013-08-12	8.06667	8.08333	425	397	10	93.41	17	91.4894	97.1631	94.3662
6011	2	0	4		Baseline	1								2013-08-13	24.2667	24.7667	2013-08-13	8.16667	474	444	30	93.6709	0								2013-08-13	24.25	24.7	2013-08-13	7.73333	7.75	450	400	27	88.89	22	94	95.3333	90
6011	2	0	5		Baseline	1								2013-08-13	23.8333	24.5	2013-08-14	8	490	330	40	67.3469	120								2013-08-13	21.3333	21.5667	2013-08-14	7.61667	7.75	625	565	14	90.4	38	94.7115	93.2692	93.7799
6011	2	0	6		Baseline	1								2013-08-15	24.9167	25.5833	2013-08-15	8.08333	430	390	40	90.6977	0								2013-08-15	24.9167	25.3	2013-08-15	7.76667	8.08333	430	369	23	85.81	19	93.7063	94.4056	86.8056
6011	2	0	7		Baseline	1								2013-08-16	24.3333	25	2013-08-16	7.58333	435	385	40	88.5057	10								2013-08-16	24.3333	24.35	2013-08-16	7.45	7.58333	435	404	1	92.87	22	94.4828	97.931	89.6552
6012	1	2	1		Baseline	2								2013-07-31	27	27.0833	2013-07-31	12.6667	580	570	5	98.2759	5								2013-07-31	27.0333	27.0333	2013-07-31	12.75	12.9167	593	532	0	89.71	51	94.4162	90.8629	87.8788
6012	1	2	2		Baseline	1								2013-08-01	27	27.0333	2013-08-01	9.25	375	373	2	99.4667	0								2013-08-01	27.0833	27.1333	2013-08-01	8.68333	9.25	370	303	3	81.89	30	93.4959	87.8049	83.871
6012	1	2	3		Baseline	1								2013-08-02	25.0667	25.7333	2013-08-02	8.33333	436	394	40	90.367	2								2013-08-02	25.45	25.45	2013-08-02	8.26667	8.28333	410	364	0	88.78	45	91.9118	87.5	87.5912
6012	1	2	4		Baseline	1								2013-08-03	26	26.25	2013-08-03	8.23333	374	359	15	95.9893	0								2013-08-03	26.15	26.7	2013-08-03	7.81667	8.15	360	282	33	78.33	25	82.5	88.3333	91.6667
6012	1	2	5		Baseline	1								2013-08-04	24.5	24.6667	2013-08-04	8.5	480	470	10	97.9167	0								2013-08-04	25.6667	25.7667	2013-08-04	8.63333	8.9	434	373	6	85.94	39	90.9722	91.6667	87.5862
6012	1	2	6		Baseline	1								2013-08-05	26.1667	26.3333	2013-08-05	7.16667	300	290	10	96.6667	0								2013-08-05	25.6833	26.25	2013-08-05	6.38333	7.13333	327	237	34	72.48	11	72.4771	95.4128	89.9083
6012	1	2	7		Baseline	2								2013-08-06	24.5	24.5	2013-08-06	11.1333	638	634	0	99.373	4								2013-08-06	24.3833	24.4833	2013-08-06	11.1	11.1167	644	579	6	89.91	58	92.9907	89.7196	88.3721
6013	1	0	1		Baseline	1								2013-08-17	24.6667	24.75	2013-08-17	7.25	395	390	5	98.7342	0								2013-08-17	24.6667	24.8	2013-08-17	7.18333	7.25	395	353	8	89.37	30	87.7863	92.3664	89.3939
6013	1	0	2		Baseline	2								2013-08-18	27.6667	27.75	2013-08-18	9.16667	330	323	5	97.8788	2								2013-08-18	27.6667	27.9667	2013-08-18	8.81667	9.16667	330	269	18	81.52	22	86.3636	90	89.0909
6013	1	0	3		Baseline	1								2013-08-19	24	24.0833	2013-08-19	8.75	525	520	5	99.0476	0								2013-08-19	24	24.4833	2013-08-19	8.33333	8.75	525	418	29	79.62	53	81.7143	97.1429	82.2857
6013	1	0	4		Baseline	1								2013-08-20	24.9167	25	2013-08-20	8.66667	465	460	5	98.9247	0								2013-08-20	24.9167	25.3833	2013-08-20	7.76667	8.66667	465	346	28	74.41	37	87.0968	87.7419	83.2258
6013	1	0	5		Baseline	1								2013-08-21	24	24.0833	2013-08-21	9	540	530	5	98.1481	5								2013-08-21	24	24.0167	2013-08-21	8.63333	9	540	456	1	84.44	61	93.3333	90.5556	76.6667
6013	1	0	6		Baseline	1								2013-08-21	23.75	23.8333	2013-08-22	7.75	480	460	5	95.8333	15								2013-08-21	23.75	23.75	2013-08-22	7.25	7.75	480	387	0	80.63	63	94.375	93.125	66.875
6013	1	0	7		Baseline	2								2013-08-23	24.5	24.5833	2013-08-23	10	570	563	5	98.7719	2								2013-08-23	24.5	24.85	2013-08-23	9.66667	10	570	482	21	84.56	47	90	84.2105	90
6015	1	1	1		Baseline	1								2013-08-24	24.75	25.75	2013-08-24	8.16667	445	375	60	84.2697	10								2013-08-24	25.5333	25.55	2013-08-24	7.76667	8.13333	396	298	1	75.25	75	83.3333	68.9394	85.6061
6015	1	1	2		Baseline	2								2013-08-25	24.3333	25.0833	2013-08-25	9	520	465	45	89.4231	10								2013-08-25	24.8333	24.8333	2013-08-25	8.7	8.71667	473	411	0	86.89	61	90.4459	83.4395	87.3418
6015	1	1	3		Baseline	1								2013-08-26	27.1	27.4333	2013-08-26	10.1667	424	394	20	92.9245	10								2013-08-26	27.4	27.4	2013-08-26	9.78333	9.8	384	338	0	88.02	45	92.1875	82.8125	89.8438
6015	1	1	4		Baseline	1								2013-08-27	25.8333	26.1667	2013-08-27	9.93333	486	456	20	93.8272	10								2013-08-27	25.9833	26.1	2013-08-27	9.75	9.76667	467	402	7	86.08	57	80.6452	90.9677	87.1795
6015	1	1	5		Baseline	1								2013-08-28	27	27.3333	2013-08-28	11.25	495	455	20	91.9192	20								2013-08-28	27.0667	27.0667	2013-08-28	11.2333	11.5	506	426	0	84.19	64	91.6667	85.7143	78.1065
6015	1	1	6		Baseline	1								2013-08-29	24.9333	25.4333	2013-08-29	8	424	384	30	90.566	10								2013-08-29	25.5	25.5833	2013-08-29	7.96667	7.98333	389	329	5	84.58	54	87.5969	83.7209	86.9231
6015	1	1	7		Baseline	1								2013-08-30	24.5667	25.0667	2013-08-30	8.25	461	421	30	91.3232	10								2013-08-30	24.7167	24.7333	2013-08-30	8.15	8.21667	450	367	1	81.56	78	85.3333	74.6667	86
6016	1	2	1		Baseline	2								2013-09-21	26.25	26.5	2013-09-21	11.75	570	555	15	97.3684	0								2013-09-21	26.25	26.2667	2013-09-21	10.4667	10.75	510	459	1	90	33	96.4706	91.1765	86.4706
6016	1	2	2		Baseline	2								2013-09-22	27	27.25	2013-09-22	11	480	425	15	88.5417	40								2013-09-22	27	27.3667	2013-09-22	10.4333	11	480	391	22	81.46	33	88.125	94.375	78.75
6016	1	2	3		Baseline	1								2013-09-23	24.5	24.75	2013-09-23	11	630	605	15	96.0317	10								2013-09-23	24.5	24.6667	2013-09-23	10.6167	11	630	560	10	88.89	37	94.7619	93.8095	88.0952
6016	1	2	4		Baseline	1								2013-09-24	28	28.25	2013-09-24	12	480	455	15	94.7917	10								2013-09-24	28	28.05	2013-09-24	11.6667	12	480	424	3	88.33	33	95	94.375	83.125
6016	1	2	5		Baseline	1								2013-09-25	28.5	29	2013-09-25	11	390	350	30	89.7436	10								2013-09-25	28.5	28.9	2013-09-25	10.55	11	390	301	24	77.18	38	86.1538	90	81.5385
6016	1	2	6		Baseline	1								2013-09-26	29	29.25	2013-09-26	12	420	395	15	94.0476	10								2013-09-26	29	29.0667	2013-09-26	11.9833	12	420	377	4	89.76	38	89.2857	94.2857	86.4286
6016	1	2	7		Baseline	2								2013-09-27	24.5	26.5	2013-09-27	12.5	720	540	120	75	60								2013-09-27	24.5	25.4833	2013-09-27	12.3333	12.5	720	544	59	75.56	107	75	76.25	90.4167
6018	2	0	1		Baseline	2								2014-01-10	23.25	23.25	2014-01-11	8	525	515	0	98.0952	10								2014-01-10	23.25	23.25	2014-01-11	7.96667	8	525	430	0	81.9	93	89.7143	78.2857	78.8571
6018	2	0	2		Baseline	2								2014-01-12	24.25	24.6667	2014-01-12	8	465	430	25	92.4731	10								2014-01-12	24.25	24.3	2014-01-12	7.83333	8	465	404	3	86.88	48	92.2581	86.4516	85.1613
6018	2	0	3		Baseline	1								2014-01-12	23.8333	24.0833	2014-01-13	7.33333	450	425	15	94.4444	10								2014-01-12	23.8333	23.9167	2014-01-13	7.31667	7.33333	450	379	5	84.22	65	84	89.3333	80
6018	2	0	4		Baseline	1								2014-01-13	23.5833	23.75	2014-01-14	7.33333	465	450	10	96.7742	5								2014-01-13	23.5833	23.6167	2014-01-14	7.31667	7.33333	465	420	2	90.32	42	90.9677	89.0323	91.6129
6018	2	0	5		Baseline	1								2014-01-14	23	23.25	2014-01-15	7.5	510	495	15	97.0588	0								2014-01-14	23	23.0167	2014-01-15	7.21667	7.5	510	414	1	81.18	78	85.8824	84.1176	73.5294
6018	2	0	6		Baseline	1								2014-01-15	24.5	24.5833	2014-01-16	6.66667	370	360	5	97.2973	5								2014-01-15	22.5	22.5	2014-01-16	6.63333	6.66667	490	416	0	85.42	69	89.5062	87.037	81.25
6018	2	0	7		Baseline	2								2014-01-16	23.1667	23.4167	2014-01-17	8.16667	540	520	15	96.2963	5								2014-01-16	23.1667	23.1667	2014-01-17	8.08333	8.16667	540	468	0	86.67	67	90	84.4444	86.1111
6019	2	0	1		Baseline	2								2013-09-14	30	30.1667	2013-09-14	12	360	320	10	88.8889	30								2013-09-14	30	30.05	2013-09-14	11.9333	12	360	325	3	90.28	28	93.3333	88.3333	89.1667
6019	2	0	2		Baseline	2								2013-09-14	23.9	24.2333	2013-09-15	11	666	526	20	78.979	120								2013-09-14	23.9	24.0667	2013-09-15	10.8333	11	666	548	10	82.28	98	84.6847	83.7838	80.1802
6019	2	0	3		Baseline	1								2013-09-15	23.9667	27.9667	2013-09-16	7.76667	468	168	240	35.8974	60								2013-09-15	23.9667	25.2	2013-09-16	7.7	7.76667	468	355	74	75.85	35	55.1282	88.4615	91.0256
6019	2	0	4		Baseline	1								2013-09-16	23.9833	24.4	2013-09-17	7.33333	441	416	25	94.3311	0								2013-09-16	23.9833	24.5167	2013-09-17	6.83333	7.33333	441	365	32	82.77	14	77.551	95.9184	89.1156
6019	2	0	5		Baseline	1								2013-09-17	23.2	23.7	2013-09-18	6.91667	463	430	30	92.8726	3								2013-09-17	23.2	23.8167	2013-09-18	6.85	6.91667	463	399	37	86.18	23	77.9221	94.1558	92.2581
6019	2	0	6		Baseline	1								2013-09-18	22.55	23.2167	2013-09-19	7.58333	542	492	40	90.7749	10								2013-09-18	22.55	22.9333	2013-09-19	6.91667	7.58333	542	432	23	79.7	47	80	92.7778	82.8729
6019	2	0	7		Baseline	2								2013-09-19	23.0833	23.5833	2013-09-20	7.46667	503	470	30	93.4394	3								2013-09-19	23.0833	23.35	2013-09-20	7.1	7.46667	503	428	16	85.09	37	85.0299	94.012	83.3333
6020	1	2	1		Baseline	2								2013-10-19	25.5833	25.6667	2013-10-19	11	565	560	5	99.115	0								2013-10-19	25.5833	26.65	2013-10-19	10.8333	11	565	466	64	82.48	25	68.0851	94.6809	95.2381
6020	1	2	2		Baseline	1								2013-10-20	25	25.5833	2013-10-20	10.5	570	490	35	85.9649	45								2013-10-20	24	24.1833	2013-10-20	9.46667	9.5	570	484	11	84.91	73	84.7368	95.7895	75.2632
6020	1	2	3		Baseline	1								2013-10-21	25	25.0833	2013-10-21	8	420	415	5	98.8095	0								2013-10-21	25	25	2013-10-21	7.91667	8	420	392	0	93.33	23	95	92.8571	93.5714
6020	1	2	4		Baseline	1								2013-10-22	25.5833	25.9167	2013-10-22	10.5	535	515	20	96.2617	0								2013-10-22	25.5833	26	2013-10-22	10.05	10.5	535	448	25	83.74	35	82.0225	95.5056	83.2402
6020	1	2	5		Baseline	2								2013-10-23	25.5	25.8333	2013-10-23	8.5	420	400	20	95.2381	0								2013-10-23	25.5	25.6	2013-10-23	7.96667	8.5	420	347	6	82.62	35	87.1429	91.4286	80
6020	1	2	6		Baseline	0
6020	1	2	7		Baseline	0
6021	1	0	1		Baseline	1								2013-10-27	28	28	2013-10-27	11	420	420	0	100	0								2013-10-27	28	28	2013-10-27	10.7667	11	420	309	0	73.57	97	72.1429	84.2857	72.1429
6021	1	0	2		Baseline	1								2013-10-28	25	25.25	2013-10-28	11	600	585	15	97.5	0								2013-10-28	27	27	2013-10-28	10.9167	11	480	401	0	83.54	74	97.5	88.75	65.625
6021	1	0	3		Baseline	1								2013-10-29	26	26.25	2013-10-29	10	480	465	15	96.875	0								2013-10-29	26	27.2	2013-10-29	8.98333	10	480	270	72	56.25	77	53.75	84.375	60
6021	1	0	4		Baseline	1								2013-10-30	27	28	2013-10-30	9	360	300	60	83.3333	0								2013-10-30	27	27.05	2013-10-30	8.58333	9	360	286	3	79.44	46	96.6667	80	74.1667
6021	1	0	5		Baseline	1								2013-10-31	25	25.5	2013-10-31	8	420	390	30	92.8571	0								2013-10-31	26.5	26.5167	2013-10-31	7.35	8	330	259	1	78.48	31	92.7273	84.5455	75.4545
6021	1	0	6		Baseline	1								2013-11-01	26	26.25	2013-11-01	9	420	405	15	96.4286	0								2013-11-01	26	27.1	2013-11-01	7.85	9	420	256	66	60.95	29	62.3077	93.4307	51.4493
6021	1	0	7		Baseline	1								2013-11-02	24.5	24.5833	2013-11-02	9	510	505	5	99.0196	0								2013-11-02	25.5	25.5	2013-11-02	8.95	9	450	402	0	89.33	45	86.6667	90	91.3333
6023	1	0	1		Baseline	1								2013-10-04	23.25	25.3333	2013-10-05	8.7	567	422	125	74.4268	20								2013-10-04	23.25	23.2667	2013-10-05	8.63333	8.7	567	477	1	84.13	85	77.7778	87.8307	87.3016
6023	1	0	2		Baseline	2								2013-10-05	23.8333	25.25	2013-10-06	11.1333	678	588	85	86.7257	5								2013-10-05	23.8333	25.4167	2013-10-06	10.45	11.1333	678	516	95	76.11	26	84.0708	95.1327	83.6283
6023	1	0	3		Baseline	2								2013-10-06	23.6667	25.5833	2013-10-07	11.25	695	515	115	74.1007	65								2013-10-06	23.6667	23.8167	2013-10-07	10.1333	10.25	635	521	9	82.05	98	80.5687	79.6209	90.0943
6023	1	0	4		Baseline	2								2013-10-07	23.5833	24.4167	2013-10-08	9.83333	615	530	50	86.1789	35								2013-10-07	23.5833	23.6333	2013-10-08	8.56667	8.83333	555	475	3	85.59	61	92.973	79.4595	87.5676
6023	1	0	5		Baseline	1								2013-10-08	23.6667	25.0833	2013-10-09	9.5	590	475	85	80.5085	30								2013-10-08	23.6667	24.8667	2013-10-09	9.48333	9.5	590	455	72	77.12	62	75	91.8367	83.2487
6023	1	0	6		Baseline	1								2013-10-09	23.5	25.5833	2013-10-10	8.5	540	370	125	68.5185	45								2013-10-09	23.5	24.9333	2013-10-10	7.15	7.5	480	339	86	70.63	34	66.25	84.375	90.625
6023	1	0	7		Baseline	1								2013-10-10	23.3333	25.25	2013-10-11	9.5	610	485	115	79.5082	10								2013-10-10	23.3333	25.2	2013-10-11	7.61667	8.5	550	355	112	64.55	30	66.1202	92.3497	83.6957
6024	2	0	1		Baseline	2								2013-10-05	27.25	27.4167	2013-10-05	8.5	315	305	10	96.8254	0								2013-10-05	27.25	27.25	2013-10-05	8.08333	8.5	315	247	0	78.41	43	92.381	81.9048	74.2857
6024	2	0	2		Baseline	2								2013-10-06	26.5	26.5833	2013-10-06	10	450	445	5	98.8889	0								2013-10-06	26.5	26.5	2013-10-06	9.41667	10	450	355	0	78.89	60	88.6667	82.6667	78
6024	2	0	3		Baseline	2								2013-10-07	25.5	26	2013-10-07	10	510	480	30	94.1176	0								2013-10-07	24.5	24.5	2013-10-07	8.41667	9	510	397	0	77.84	78	85.2941	83.5294	74.1176
6024	2	0	4		Baseline	1								2013-10-08	25.5	26	2013-10-08	10	510	480	30	94.1176	0								2013-10-08	24.5	24.5	2013-10-08	8.98333	9	510	423	0	82.94	86	90	87.0588	72.3529
6024	2	0	5		Baseline	1								2013-10-09	25.75	25.9167	2013-10-09	7.25	330	320	10	96.9697	0								2013-10-09	24.75	24.75	2013-10-09	4.91667	6.25	330	233	0	70.61	17	92.7273	91.8182	70.9091
6024	2	0	6		Baseline	1								2013-10-10	28	28.1667	2013-10-10	8	240	230	10	95.8333	0								2013-10-10	27	27	2013-10-10	6.91667	7	240	212	0	88.33	23	95	98.75	71.25
6024	2	0	7		Baseline	1								2013-10-10	24.5	24.8333	2013-10-11	8.25	465	445	20	95.6989	0								2013-10-10	22.5	22.5	2013-10-11	6.41667	7.25	525	419	0	79.81	56	89.7143	88	68
6028	2	0	1		Baseline	2								2013-10-12	25	26.5	2013-10-12	8.16667	430	340	90	79.0698	0								2013-10-12	25	25.3667	2013-10-12	8.15	8.16667	430	370	22	86.05	37	80.4196	97.2028	88.1944
6028	2	0	2		Baseline	2								2013-10-12	25	25.0833	2013-10-13	5.5	270	265	5	98.1481	0								2013-10-12	21.5	21.5	2013-10-13	5.48333	5.5	480	417	0	86.88	62	94.375	90.625	75.625
6028	2	0	3		Baseline	1								2013-10-14	24.6667	24.75	2013-10-14	5.83333	310	300	5	96.7742	5								2013-10-14	24.6667	24.85	2013-10-14	5.68333	5.83333	310	270	11	87.1	20	91.2621	95.1456	83.6538
6028	2	0	4		Baseline	1								2013-10-15	24.5	26	2013-10-15	7	390	300	90	76.9231	0								2013-10-15	24.5	24.9333	2013-10-15	6.83333	7	390	334	26	85.64	20	90	96.1538	87.6923
6028	2	0	5		Baseline	1								2013-10-15	23.5	23.8333	2013-10-16	8.75	555	535	20	96.3964	0								2013-10-15	23.5	23.5333	2013-10-16	8.7	8.75	555	492	2	88.65	58	84.8649	96.2162	84.8649
6028	2	0	6		Baseline	1								2013-10-17	25	25.6667	2013-10-17	8.5	450	410	40	91.1111	0								2013-10-17	25	25.3	2013-10-17	8.43333	8.5	450	381	18	84.67	47	78.6667	91.3333	88
6028	2	0	7		Baseline	1								2013-10-18	24.5	25.5	2013-10-18	7.75	435	375	60	86.2069	0								2013-10-18	24.5	25.6167	2013-10-18	7.66667	7.75	435	324	67	74.48	39	68.9655	90.3448	88.9655
6029	2	0	1		Baseline	2								2013-10-12	24.5	25.25	2013-10-12	11	630	565	45	89.6825	20								2013-10-12	24.5	24.5	2013-10-12	10.9667	11	630	580	0	92.06	48	89.5238	93.3333	93.8095
6029	2	0	2		Baseline	2								2013-10-13	25.5	25.8333	2013-10-13	10	510	465	20	91.1765	25								2013-10-13	25.5	25.5	2013-10-13	9.93333	10	510	472	0	92.55	34	92.9412	91.1765	93.5294
6029	2	0	3		Baseline	1								2013-10-14	25.5	26	2013-10-14	7.75	375	320	30	85.3333	25								2013-10-14	25.5	25.5833	2013-10-14	7.73333	7.75	375	335	5	89.33	34	80.8	92.8	96.8
6029	2	0	4		Baseline	1								2013-10-15	24.5	25	2013-10-15	8	450	405	30	90	15								2013-10-15	24.5	24.5	2013-10-15	7.85	8	450	415	0	92.22	26	92.6667	95.3333	93.3333
6029	2	0	5		Baseline	1								2013-10-15	24.6667	25	2013-10-16	8.25	455	415	20	91.2088	20								2013-10-15	23.6667	23.7667	2013-10-16	8.21667	8.25	515	462	6	89.71	45	84.7953	90.0585	95.3488
6029	2	0	6		Baseline	1								2013-10-16	24.5	24.8333	2013-10-17	7.66667	430	390	20	90.6977	20								2013-10-16	23.5	23.6333	2013-10-17	7.61667	7.66667	490	441	8	90	38	89.5706	91.411	92.0732
6029	2	0	7		Baseline	1								2013-10-18	24.75	25.0833	2013-10-18	7.33333	395	345	20	87.3418	30								2013-10-18	24.75	24.8	2013-10-18	7.21667	7.33333	395	371	3	93.92	14	94.6565	96.1832	95.4545
6032	1	1	1		Baseline	1								2013-10-26	25	25.25	2013-10-26	11.75	645	630	15	97.6744	0								2013-10-26	25	25.0667	2013-10-26	10.05	10.75	585	474	4	81.03	65	87.6923	90.2564	78.4615
6032	1	1	2		Baseline	2								2013-10-27	26	26.75	2013-10-27	11	540	495	45	91.6667	0								2013-10-27	26	26.8	2013-10-27	10.9	11	540	407	48	75.37	79	72.7778	81.6667	80.5556
6032	1	1	3		Baseline	1								2013-10-27	23.75	24	2013-10-28	7.66667	475	450	15	94.7368	10								2013-10-27	23.75	23.75	2013-10-28	7.15	7.66667	475	378	0	79.58	66	93.6709	73.4177	77.9874
6032	1	1	4		Baseline	1								2013-10-29	24.1667	25.6667	2013-10-29	7.66667	450	360	90	80	0								2013-10-29	24.1667	25.15	2013-10-29	7.61667	7.66667	450	333	59	74	55	64.6667	88.6667	79.3333
6032	1	1	5		Baseline	1								2013-10-30	25.4167	25.6667	2013-10-30	7.75	380	365	15	96.0526	0								2013-10-30	25.4167	25.6333	2013-10-30	7.23333	7.75	380	288	13	75.79	48	80.1587	87.3016	73.2283
6032	1	1	6		Baseline	1								2013-10-31	25.3333	25.5833	2013-10-31	7.75	385	370	15	96.1039	0								2013-10-31	25.3333	25.3333	2013-10-31	7.55	7.75	385	313	0	81.3	60	88.2812	80.4688	76.7442
6032	1	1	7		Baseline	1								2013-11-01	25.75	27.75	2013-11-01	7.83333	365	245	120	67.1233	0								2013-11-01	25.75	26	2013-11-01	7.63333	7.83333	365	231	15	63.29	107	31.405	91.7355	69.6721
6039	2	0	1		Baseline	1								2013-10-26	26.3333	26.4167	2013-10-26	8.5	370	365	5	98.6486	0								2013-10-26	25	25.0667	2013-10-26	10.05	10.75	585	474	4	81.03	65
6039	2	0	2		Baseline	2								2013-10-27	25.5	25.5833	2013-10-27	10.5	540	523	5	96.8519	12								2013-10-27	26	26.8	2013-10-27	10.9	11	540	407	48	75.37	79
6039	2	0	3		Baseline	1								2013-10-27	27	27.5	2013-10-28	10	420	375	30	89.2857	15								2013-10-27	23.75	23.75	2013-10-28	7.15	7.66667	475	378	0	79.58	66
6039	2	0	4		Baseline	1								2013-10-29	24	24.1667	2013-10-29	8.25	495	475	10	95.9596	10								2013-10-29	24.1667	25.15	2013-10-29	7.61667	7.66667	450	333	59	74	55
6039	2	0	5		Baseline	1								2013-10-30	25	25.1667	2013-10-30	8	420	400	10	95.2381	10								2013-10-30	25.4167	25.6333	2013-10-30	7.23333	7.75	380	288	13	75.79	48
6039	2	0	6		Baseline	1								2013-10-31	25.5	25.5833	2013-10-31	9.5	480	465	5	96.875	10								2013-10-31	25.3333	25.3333	2013-10-31	7.55	7.75	385	313	0	81.3	60
6039	2	0	7		Baseline	1								2013-11-01	26.75	27	2013-11-01	10	435	400	15	91.954	20								2013-11-01	25.75	26	2013-11-01	7.63333	7.83333	365	231	15	63.29	107
6041	1	1	1		Baseline	1								2014-02-28	26.25	26.5833	2014-02-28	8.5	375	295	20	78.6667	60								2014-02-28	26.25	26.2667	2014-02-28	8.48333	8.5	375	351	1	93.6	22	92	92.8	96.8
6041	1	1	2		Baseline	2								2014-03-01	24.5	25	2014-03-01	9.75	555	515	30	92.7928	10								2014-03-01	24.5	24.5	2014-03-01	9.73333	9.75	555	525	0	94.59	29	94.5946	97.2973	92.4324
6041	1	1	3		Baseline	2								2014-03-02	25.25	25.5	2014-03-02	10	525	420	15	80	90								2014-03-02	25.25	25.25	2014-03-02	9.86667	10	525	488	0	92.95	29	95.4286	94.2857	89.1429
6041	1	1	4		Baseline	1								2014-03-03	26.1667	26.5	2014-03-03	8.83333	400	350	20	87.5	30								2014-03-03	26.1667	26.1667	2014-03-03	8.58333	8.83333	400	363	0	90.75	22	95.4887	96.2406	82.0896
6041	1	1	5		Baseline	1								2014-03-03	23	24.5	2014-03-04	8.58333	575	470	90	81.7391	15								2014-03-03	23.1667	23.3	2014-03-04	8.26667	8.58333	565	491	8	86.9	47	85.6383	95.7447	80.9524
6041	1	1	6		Baseline	1								2014-03-05	24.25	24.5	2014-03-05	8.5	495	480	15	96.9697	0								2014-03-05	24.25	24.25	2014-03-05	8.48333	8.5	495	461	0	93.13	33	93.3333	92.1212	94.5455
6041	1	1	7		Baseline	1								2014-03-06	25.5	25.8333	2014-03-06	7.75	375	335	20	89.3333	20								2014-03-06	25.5	25.5	2014-03-06	7.43333	7.75	375	328	0	87.47	28	96.8	93.6	72
6043	1	0	1		Baseline	1								2014-03-07	26	26.0833	2014-03-07	9	420	410	5	97.619	5								2014-03-07	26	26	2014-03-07	8.8	9	420	365	0	86.9	43	91.4286	89.2857	87.8571
6043	1	0	2		Baseline	1								2014-03-08	29	29.0833	2014-03-08	13.5	510	500	5	98.0392	5								2014-03-08	29	29	2014-03-08	12.4833	12.5	450	405	0	90	44	90	88	92.6667
6043	1	0	3		Baseline	1								2014-03-09	29	29.0833	2014-03-09	13	480	470	5	97.9167	5								2014-03-09	30	30	2014-03-09	12.9	13	420	385	0	91.67	29	94.2857	90.7143	92.8571
6043	1	0	4		Baseline	1								2014-03-10	26	26.0833	2014-03-10	8.83333	410	400	5	97.561	5								2014-03-10	28	28.0167	2014-03-10	8.75	8.83333	290	248	1	85.52	36	92.7083	85.4167	83.5052
6043	1	0	5		Baseline	1								2014-03-11	25	25.0833	2014-03-11	9	480	470	5	97.9167	5								2014-03-11	25	25	2014-03-11	8.81667	9	480	385	0	80.21	84	94.375	70.625	78.75
6043	1	0	6		Baseline	2								2014-03-12	25	25.0833	2014-03-12	9.5	510	500	5	98.0392	5								2014-03-12	25	25.6333	2014-03-12	3.51667	4.5	210	108	38	51.43	5	58.5714	94.2857	67.1429
6043	1	0	7		Baseline	1								2014-03-12	23.25	23.3333	2014-03-13	8.5	555	545	5	98.1982	5								2014-03-12	23.25	23.9167	2014-03-13	8.31667	8.5	555	460	40	82.88	44	69.7297	95.1351	88.1081
6044	1	2	1		Baseline	1								2014-02-28	29	29.3333	2014-02-28	13.5	510	460	20	90.1961	30								2014-02-28	29	29.1	2014-02-28	13.1333	13.5	510	423	6	82.94	59	94.5783	77.5148	79.8817
6044	1	2	2		Baseline	1								2014-02-28	23.5	24	2014-03-01	10	630		30										2014-02-28	23.5	23.55	2014-03-01	9.91667	10	630	536	3	85.08	86	91.9048	78.5714	87.1429
6044	1	2	3		Baseline	2								2014-03-02	29.25	29.25	2014-03-02	13.5	495	485	0	97.9798	10								2014-03-02	28.25	28.2667	2014-03-02	13.3167	13.5	555	476	1	85.77	67	88.6486	83.2432	89.1892
6044	1	2	4		Baseline	1								2014-03-03	27	27.5	2014-03-03	8.91667	355	320	30	90.1408	5								2014-03-03	27	27.1167	2014-03-03	8.9	8.91667	355	284	7	80	63	80.5085	75.4237	86.5546
6044	1	2	5		Baseline	1								2014-03-03	25.6667	26.6667	2014-03-04	9.16667	450	370	60	82.2222	20								2014-03-03	23.1667	24.5833	2014-03-04	7.65	7.66667	510	347	85	68.04	77	51.7647	85.2941	82.3529
6044	1	2	6		Baseline	1								2014-03-05	26	26.0833	2014-03-05	8.83333	410	385	5	93.9024	20								2014-03-05	26	26.2833	2014-03-05	8.76667	8.83333	410	336	17	81.95	53	83.0882	88.9706	80.292
6044	1	2	7		Baseline	2								2014-03-06	25	25.0833	2014-03-06	6.66667	340	215	5	63.2353	120								2014-03-06	25	25.0167	2014-03-06	6.51667	6.66667	340	269	1	79.12	61	77.8761	80.531	81.5789
6046	2	0	1		Baseline	2								2014-03-15	25.2667	25.35	2014-03-15	10.1667	534		5										2014-03-15	25.2667	25.35	2014-03-15	10.15	10.1667	534	513	5	96.07	15	95.5056	97.191	96.0674
6046	2	0	2		Baseline	2								2014-03-16	25.6667	25.7167	2014-03-16	8.25	395	392	3	99.2405	0								2014-03-16	25.6667	26.6833	2014-03-16	8	8.25	395	302	61	76.46	17	74.0458	96.1832	87.8788
6046	2	0	3		Baseline	1								2014-03-17	26	26.05	2014-03-17	7.5	330	327	3	99.0909	0								2014-03-17	26	26.25	2014-03-17	7.48333	7.5	330	303	15	91.82	11	89.0909	96.3636	96.3636
6046	2	0	4		Baseline	1								2014-03-18	24.8333	24.8833	2014-03-18	7.66667	410		3										2014-03-18	24.8333	25.0333	2014-03-18	7.55	7.66667	410	375	12	91.46	16	93.3824	95.5882	91.2409
6046	2	0	5		Baseline	1								2014-03-19	24.5	24.55	2014-03-19	7.5	420	417	3	99.2857	0								2014-03-19	24.5	25.25	2014-03-19	7.4	7.5	420	351	45	83.57	18	80	97.1429	87.8571
6046	2	0	6		Baseline	1								2014-03-20	25.5	25.55	2014-03-20	7.5	360		3										2014-03-20	25.5	25.95	2014-03-20	7.48333	7.5	360	318	27	88.33	14	78.3333	90.8333	98.3333
6046	2	0	7		Baseline	2								2014-03-20	21.25	21.3333	2014-03-21	7.5	615	610	5	99.187	0								2014-03-20	21.25	21.4833	2014-03-21	7.45	7.5	615	565	14	91.87	33	92.6829	93.6585	94.1463
6047	1	2	1		Baseline	1								2014-03-17	26	29	2014-03-17	14	720	540	180	75	0								2014-03-17	26	29.3333	2014-03-17	12.7	13	660	380	200	57.58	62	44.5455	85.4545	81.3636
6047	1	2	2		Baseline	1								2014-03-18	27	29	2014-03-18	8	300	180	120	60	0								2014-03-18	27	29.15	2014-03-18	7.88333	8	300	148	129	49.33	16	22.9167	75	85.567
6047	1	2	3		Baseline	1								2014-03-18	22	22.1667	2014-03-19	12	840	830	10	98.8095	0								2014-03-18	19.5	19.5	2014-03-19	10.9833	11	930	818	0	87.96	111	90.6452	87.0968	86.4516
6047	1	2	4		Baseline	1								2014-03-20	27	27.1667	2014-03-20	9	360	350	10	97.2222	0								2014-03-20	28	29.1833	2014-03-20	12.9167	13	540	408	71	75.56	56	67.7778	85	87.7778
6047	1	2	5		Baseline	1								2014-03-21	27	27.3333	2014-03-21	8	300	280	20	93.3333	0								2014-03-21	27	27.7333	2014-03-21	7.98333	8	300	231	44	77	24	60	91	92
6047	1	2	6		Baseline	1								2014-03-22	27	27.3333	2014-03-22	14	660	640	20	96.9697	0								2014-03-22	28	28.1667	2014-03-22	13.4667	14	600	502	10	83.67	56	88.5	88	74.5
6047	1	2	7		Baseline	2								2014-03-23	33	33.0833	2014-03-23	17	480	475	5	98.9583	0								2014-03-23	33	33.8833	2014-03-23	17.75	18	540	431	53	79.81	41	65	93.3333	83.8889
6048	2	0	1		Baseline	1								2014-03-16	27	27.25	2014-03-16	9.16667	370	325	15	87.8378	30								2014-03-16	27	27	2014-03-16	9.15	9.16667	370	302	0	81.62	67	79.6748	86.9919	79.0323
6048	2	0	2		Baseline	1								2014-03-17	24.4167	24.9167	2014-03-17	6.25	350	300	30	85.7143	20								2014-03-17	24.4167	24.7167	2014-03-17	6.23333	6.25	350	280	18	80	51	84.4828	90.5172	69.2308
6048	2	0	3		Baseline	2								2014-03-18	25.75	26	2014-03-18	6.75	300	285	15	95	0								2014-03-18	25.75	26.0167	2014-03-18	6.73333	6.75	300	262	16	87.33	21	84	95	91
6048	2	0	4		Baseline	2								2014-03-18	31.75	32	2014-03-18	12.75	300	265	15	88.3333	20								2014-03-18	31.75	31.75	2014-03-18	12.5167	12.75	300	261	0	87	25	92	92	84
6048	2	0	5		Baseline	2								2014-03-19	31	31.25	2014-03-19	13.1667	370	345	15	93.2432	10								2014-03-19	31	31	2014-03-19	13.0667	13.1667	370	343	0	92.7	21	95.935	92.6829	91.9355
6048	2	0	6		Baseline	1								2014-03-20	29	29.25	2014-03-20	7.5	150	125	15	83.3333	10								2014-03-20	29	29.25	2014-03-20	7.43333	7.5	150	110	15	73.33	21	66	88	72
6048	2	0	7		Baseline	1								2014-03-21	24.5	24.8333	2014-03-21	5.25	285	250	20	87.7193	15								2014-03-21	24.5	24.5333	2014-03-21	5.23333	5.25	285	247	2	86.67	35	84.2105	83.1579	95.7895
6051	2	0	1		Baseline	1								2014-03-21	23	23.75	2014-03-22	8	540	455	45	84.2593	40								2014-03-21	23	23.8333	2014-03-22	7.71667	8	540	445	50	82.41	28	87.2222	92.2222	91.6667
6051	2	0	2		Baseline	2								2014-03-22	22.75	23.4167	2014-03-23	9.5	645	575	40	89.1473	30								2014-03-22	22.75	23.0667	2014-03-23	9.48333	9.5	645	576	19	89.3	49	91.6279	88.3721	94.4186
6051	2	0	3		Baseline	1								2014-03-23	22.5	23.3333	2014-03-24	7.91667	565	465	50	82.3009	50								2014-03-23	22.5	22.5667	2014-03-24	7.81667	7.91667	565	524	4	92.74	31	93.617	93.617	92.5926
6051	2	0	4		Baseline	1								2014-03-25	25.2833	25.7833	2014-03-25	9.5	493	453	30	91.8864	10								2014-03-25	25.2833	25.65	2014-03-25	9.48333	9.5	493	448	22	90.87	22	90.8537	91.4634	97.5758
6051	2	0	5		Baseline	1								2014-03-25	23.25	23.75	2014-03-26	6.66667	445	405	30	91.0112	10								2014-03-25	23.25	23.2833	2014-03-26	6.65	6.66667	445	411	2	92.36	31	95.9459	87.8378	93.2886
6051	2	0	6		Baseline	1								2014-03-27	24.3667	24.7	2014-03-27	10	578	538	20	93.0796	20								2014-03-27	24.3667	24.4833	2014-03-27	9.98333	10	578	547	7	94.64	23	96.3542	92.7083	96.8912
6051	2	0	7		Baseline	2								2014-03-27	23.5	23.8333	2014-03-28	7.75	495	415	20	83.8384	60								2014-03-27	23.5	23.6167	2014-03-28	7.73333	7.75	495	441	7	89.09	46	95.7576	87.2727	88.4848
6052	2	0	1		Baseline	2								2014-04-04	23.65	23.8167	2014-04-05	7.66667	481	471	10	97.921	0								2014-04-04	23.65	23.7333	2014-04-05	7.56667	7.66667	481	396	5	82.33	74	88.75	83.125	75.7764
6052	2	0	2		Baseline	2								2014-04-06	24.5833	24.75	2014-04-06	6.5	355	345	10	97.1831	0								2014-04-06	24.5833	24.65	2014-04-06	6.48333	6.5	355	305	4	85.92	45	87.2881	83.0508	88.2353
6052	2	0	3		Baseline	1								2014-04-07	23.5333	23.7	2014-04-07	7.33333	468	453	10	96.7949	5								2014-04-07	24.5333	24.55	2014-04-07	8.13333	8.33333	468	400	1	85.47	55	94.8718	88.4615	73.7179
6052	2	0	4		Baseline	2								2014-04-08	23.8667	24.0333	2014-04-08	7.33333	448	438	10	97.7679	0								2014-04-08	24.8667	24.9167	2014-04-08	8.31667	8.33333	448	384	3	85.71	60	91.2752	83.2215	83.3333
6052	2	0	5		Baseline	1								2014-04-09	24.1333	24.3	2014-04-09	7.5	442	427	10	96.6063	5								2014-04-09	25.1333	25.35	2014-04-09	8.1	8.5	442	350	13	79.19	55	84.3537	87.7551	72.2973
6052	2	0	6		Baseline	1								2014-04-10	23.4167	23.5	2014-04-10	6.83333	445	440	5	98.8764	0								2014-04-10	24.4167	24.4167	2014-04-10	7.5	7.83333	445	363	0	81.57	62	90.5405	81.7568	78.5235
6052	2	0	7		Baseline	1								2014-04-11	22.1667	22.25	2014-04-11	6.5	500	490	5	98	5								2014-04-11	24.1667	24.2	2014-04-11	6.98333	7.5	440	352	2	80	55	89.726	88.3562	75.5102
6054	2	0	1		Baseline	2								2014-04-05	26	26.25	2014-04-05	9.5	450	425	15	94.4444	10								2014-04-05	26	26	2014-04-05	9.35	9.5	450	406	0	90.22	35	88	96	89.3333
6054	2	0	2		Baseline	2								2014-04-06	24.8333	25.0833	2014-04-06	7.5	400	380	15	95	5								2014-04-06	24.8333	24.9333	2014-04-06	7.16667	7.5	400	333	6	83.25	41	86.4662	92.4812	79.1045
6054	2	0	3		Baseline	1								2014-04-06	23.8333	24.25	2014-04-07	6.75	415	370	25	89.1566	20								2014-04-06	23.8333	24.5667	2014-04-07	6.58333	6.75	415	324	44	78.07	37	77.5362	86.2319	94.964
6054	2	0	4		Baseline	1								2014-04-08	23.5	24	2014-04-08	6.75	435	360	30	82.7586	45								2014-04-08	24.5	24.5833	2014-04-08	6.98333	7.5	420	341	5	81.19	43	87.1429	90	76.4286
6054	2	0	5		Baseline	1								2014-04-09	23.1667	23.6667	2014-04-09	6.75	455	410	30	90.1099	15								2014-04-09	24.1667	24.2333	2014-04-09	6.55	6.75	395	353	4	89.37	26	91.6031	93.1298	90.1515
6054	2	0	6		Baseline	1								2014-04-10	23.8333	24.5833	2014-04-10	6.75	415	280	45	67.4699	90								2014-04-10	24.8333	24.8333	2014-04-10	6.98333	7.5	400	334	0	83.5	35	93.985	93.2331	76.8657
6054	2	0	7		Baseline	1								2014-04-11	23	23.75	2014-04-11	6.75	465	345	45	74.1935	75								2014-04-11	24	24	2014-04-11	7.48333	7.5	450	394	0	87.56	55	92	86	84.6667
6056	1	1	1		Baseline	2								2014-04-04	23.8	24.3	2014-04-05	8.96667	550	520	30	94.5455	0								2014-04-04	23.8	24.4	2014-04-05	8.76667	8.96667	550	434	36	78.91	68	88.8889	86.1111	81.3793
6056	1	1	2		Baseline	2								2014-04-05	22.8333	23.8333	2014-04-06	7.88333	543	483	60	88.9503	0								2014-04-05	22.8333	23.8667	2014-04-06	8.8	8.83333	600	464	62	77.33	72	73.7705	86.3388	82.6087
6056	1	1	3		Baseline	1								2014-04-07	23.9833	24.9833	2014-04-07	8.25	496	436	60	87.9032	0								2014-04-07	25	25.7333	2014-04-07	8.76667	9.25	495	363	44	73.33	59	67.5	89	84
6056	1	1	4		Baseline	1								2014-04-08	23.6667	24.1667	2014-04-08	7.58333	475	445	30	93.6842	0								2014-04-08	24.6667	25.2833	2014-04-08	8.38333	8.5	470	397	37	84.47	29	72.1212	88.4848	72.1212
6056	1	1	5		Baseline	1								2014-04-09	23.1667	24.1667	2014-04-09	7.48333	499	439	60	87.976	0								2014-04-09	24.1667	24.7	2014-04-09	7.71667	8.5	500	382	32	76.4	39	76.9231	92.9487	87.8981
6056	1	1	6		Baseline	1								2014-04-09	22.7167	22.7167	2014-04-10	7.66667	537	537	0	100	0								2014-04-09	23.75	24.1	2014-04-10	7.58333	8.66667	535	395	21	73.83	54	78.9157	90.3614	80.8383
6056	1	1	7		Baseline	1								2014-04-10	22.6333	23.3833	2014-04-11	10.05	685	640	45	93.4307	0								2014-04-10	23.6667	24.55	2014-04-11	10.85	11	680	550	53	80.88	68	85.3933	85.3933	78.2123
6057	1	2	1		Baseline	2								2014-04-11	25.8333	28.8333	2014-04-12	8.5	400	40	180	10	180
6057	1	2	2		Baseline	2								2014-04-06	24.35	24.85	2014-04-06	9.35	540	510	30	94.4444	0								2014-04-06	24.35	24.9833	2014-04-06	8.9	9.35	540	433	38	80.19	42	82.2222	90.5556	86.1111
6057	1	2	3		Baseline	1								2014-04-07	24.3333	24.8333	2014-04-07	8.25	475	445	30	93.6842	0								2014-04-07	24.3333	24.5667	2014-04-07	8.16667	8.25	475	419	14	88.21	37	91.1392	93.6709	88.6792
6057	1	2	4		Baseline	1								2014-04-08	24	24.75	2014-04-08	8	480	435	45	90.625	0								2014-04-08	24	24.6	2014-04-08	7.78333	8	480	400	36	83.33	31	90.625	93.125	90
6057	1	2	5		Baseline	1								2014-04-09	24.25	24.75	2014-04-09	8.08333	470	410	30	87.234	30								2014-04-09	24.25	24.9833	2014-04-09	8	8.08333	470	383	44	81.49	38	68.5897	96.7949	87.8981
6057	1	2	6		Baseline	1								2014-04-10	24	24.75	2014-04-10	7.83333	470	425	45	90.4255	0								2014-04-10	24	25.1667	2014-04-10	7.78333	7.83333	470	363	70	77.23	34	61.5385	91.6667	91.0828
6057	1	2	7		Baseline	1								2014-04-11	24	24.75	2014-04-11	7.41667	445	370	45	83.1461	30								2014-04-11	24	24.4833	2014-04-11	7.23333	7.41667	445	372	29	83.6	33	79.7297	89.1892	95.302
6062	1	0	1		Baseline	1								2014-04-25	25	25.25	2014-04-25	9	480	465	15	96.875	0								2014-04-25	26	26	2014-04-25	8.98333	9	420	383	0	91.19	36	91.4286	90.7143	92.1429
6062	1	0	2		Baseline	1								2014-04-26	26	26.1667	2014-04-26	8.5	390	380	10	97.4359	0								2014-04-26	25	25.05	2014-04-26	8.48333	8.5	450	411	3	91.33	35	94	89.3333	92
6062	1	0	3		Baseline	1								2014-04-27	26	26.1667	2014-04-27	7	300	290	10	96.6667	0								2014-04-27	26	26	2014-04-27	8.38333	8.5	390	365	0	93.59	18	97.6923	92.3077	93.0769
6062	1	0	4		Baseline	2								2014-04-28	26	26.1667	2014-04-28	7	300	290	10	96.6667	0								2014-04-28	25	25.05	2014-04-28	6.98333	7	360	326	3	90.56	30	93.3333	90.8333	90.8333
6062	1	0	5		Baseline	2								2014-04-29	26	26.1667	2014-04-29	7	300	290	10	96.6667	0								2014-04-29	26	26	2014-04-29	6.98333	7	300	285	0	95	14	95	97	94
6062	1	0	6		Baseline	2								2014-04-30	23	23.25	2014-05-01	10	660	630	15	95.4545	15								2014-04-30	23	23	2014-05-01	9.98333	10	660	612	0	92.73	47	96.8182	89.0909	92.7273
6062	1	0	7		Baseline	1								2014-05-02	25	25.3333	2014-05-02	7	360	320	20	88.8889	20								2014-05-02	25	25.0667	2014-05-02	6.75	7	360	308	4	85.56	33	95	87.5	83.3333
6063	1	1	1		Baseline	2								2014-04-26	27.4	27.7333	2014-04-26	9.75	381	359	20	94.2257	2								2014-04-26	27.4	27.7	2014-04-26	9.43333	9.75	381	319	18	83.73	25	94.4882	94.4882	83.4646
6063	1	1	2		Baseline	2								2014-04-27	27.8333	28.1667	2014-04-27	12.8667	542	522	20	96.31	0								2014-04-27	27.8333	28.6333	2014-04-27	12.85	12.8667	542	432	48	79.7	61	72.2222	89.4444	88.3978
6063	1	1	3		Baseline	1								2014-04-28	27.75	28.25	2014-04-28	9.53333	347	311	30	89.6254	6								2014-04-28	27.75	28.45	2014-04-28	9.45	9.53333	347	259	42	74.64	41	64.3478	82.6087	85.3448
6063	1	1	4		Baseline	1								2014-04-29	27.1333	27.4667	2014-04-29	9.66667	392	372	20	94.898	0								2014-04-29	27.1333	27.4167	2014-04-29	8.85	9.66667	392	297	17	75.77	29	86.9231	94.6154	83.2061
6063	1	1	5		Baseline	1								2014-04-30	27.9167	28.0833	2014-04-30	10.8333	415	405	10	97.5904	0								2014-04-30	27.9167	28.1333	2014-04-30	10.5333	10.8333	415	344	13	82.89	40	81.8841	91.3043	84.8921
6063	1	1	6		Baseline	1								2014-05-01	27.5333	28.0333	2014-05-01	7.41667	233	188	30	80.6867	15								2014-05-01	27.5333	28	2014-05-01	7.18333	7.41667	233	178	28	76.39	13	62.3377	93.5065	93.5897
6063	1	1	7		Baseline	1								2014-05-02	27.5333	27.8667	2014-05-02	10.05	391	361	20	92.3274	10								2014-05-02	27.5333	27.9167	2014-05-02	9.98333	10.05	391	319	23	81.59	45	78.4615	93.8462	77.0992
6064	1	1	1		Baseline	2								2014-05-03	24.7667	25.2667	2014-05-03	11.35	635	605	30	95.2756	0								2014-05-03	24.7667	25.75	2014-05-03	11.15	11.35	635	508	59	80	56	76.7773	92.4171	85.8491
6064	1	1	2		Baseline	1								2014-05-04	25.6667	26.1667	2014-05-04	9.71667	483	453	30	93.7888	0								2014-05-04	25.6667	25.9667	2014-05-04	8.08333	9.71667	483	326	18	67.49	41	90.0621	84.472	81.3665
6064	1	1	3		Baseline	1								2014-05-05	25.0333	25.5333	2014-05-05	8.16667	428	398	30	92.9907	0								2014-05-05	25.0333	25.4667	2014-05-05	8.1	8.16667	428	350	26	81.78	48	83.8028	88.7324	85.3147
6064	1	1	4		Baseline	1								2014-05-06	25.2667	26.0167	2014-05-06	8.18333	415	370	45	89.1566	0								2014-05-06	25.25	26.05	2014-05-06	8.1	8.18333	416	337	48	81.01	26	81.1594	94.9275	87.7698
6064	1	1	5		Baseline	1								2014-05-07	24.8333	25.3333	2014-05-07	5.86667	302	272	30	90.0662	0								2014-05-07	24.8333	24.8833	2014-05-07	5.58333	5.86667	302	261	3	86.42	21	87	97	84.1584
6064	1	1	6		Baseline	1								2014-05-07	23.9333	24.4333	2014-05-08	5.83333	354	324	30	91.5254	0								2014-05-07	23.9333	23.95	2014-05-08	5.65	5.83333	354	316	1	89.27	26	91.5254	90.678	92.3729
6064	1	1	7		Baseline	1								2014-05-09	26.65	26.9	2014-05-09	8.01667	322	307	15	95.3416	0								2014-05-09	26.65	26.9167	2014-05-09	7.9	8.01667	322	274	16	85.09	25	90.6542	92.5234	85.1852
6069	2	0	1		Baseline	2								2014-05-20	30.5	30.5833	2014-05-20	15	510	325	5	63.7255	180								2014-05-20	30.5	30.6333	2014-05-20	14.4167	15	510	398	8	78.04	69	94.1176	76.4706	75.2941
6069	2	0	2		Baseline	1								2014-05-21	25.0833	25.4167	2014-05-21	5	235	185	20	78.7234	30								2014-05-21	25.0833	25.0833	2014-05-21	4.61667	5	235	189	0	80.43	23	79.4872	97.4359	69.6203
6069	2	0	3		Baseline	1								2014-05-21	23.6667	24.0833	2014-05-22	7.75	485	460	25	94.8454	0								2014-05-21	22.6667	22.6833	2014-05-22	7.73333	7.75	545	494	1	90.64	49	95.0276	93.3702	84.0659
6069	2	0	4		Baseline	1								2014-05-22	23.5	23.8333	2014-05-23	7.75	495	475	20	95.9596	0								2014-05-22	23.5	23.5	2014-05-23	7.58333	7.75	495	441	0	89.09	44	95.1515	95.7576	76.3636
6069	2	0	5		Baseline	1								2014-05-23	23.8333	24.1667	2014-05-24	7.5	460	440	20	95.6522	0								2014-05-23	22.8333	22.8333	2014-05-24	7.48333	7.5	520	447	0	85.96	72	91.9075	94.7977	71.8391
6069	2	0	6		Baseline	1								2014-05-25	25.0833	25.4167	2014-05-25	7.5	385	365	20	94.8052	0								2014-05-25	24.0833	24.2167	2014-05-25	7.13333	7.5	445	394	8	88.54	21	93.9189	95.2703	83.8926
6069	2	0	7		Baseline	2								2014-05-26	24.75	25.0833	2014-05-26	6.5	345	325	20	94.2029	0								2014-05-26	24.75	24.75	2014-05-26	5.78333	6.5	345	284	0	82.32	18	93.913	94.7826	61.7391
6071	1	1	1		Baseline	2								2014-05-24	25.1667	25.5	2014-05-24	7.75	395	365	20	92.4051	10								2014-05-24	25.1667	25.6167	2014-05-24	7.41667	7.75	395	333	27	84.3	15	78.626	96.9466	88.6364
6071	1	1	2		Baseline	2								2014-05-24	23.5	23.6667	2014-05-25	8	510	497	10	97.451	3								2014-05-24	23.5	23.55	2014-05-25	7.96667	8	510	450	3	88.24	55	83.5294	91.7647	90.5882
6071	1	1	3		Baseline	1								2014-05-26	24.4167	24.9167	2014-05-26	6.83333	385	352	30	91.4286	3								2014-05-26	24.4167	24.8667	2014-05-26	6.81667	6.83333	385	334	27	86.75	23	82.0312	93.75	92.2481
6071	1	1	4		Baseline	1								2014-05-27	24.0833	24.8833	2014-05-27	7.16667	425	377	48	88.7059	0								2014-05-27	24.0833	24.4333	2014-05-27	6.75	7.25	430	360	21	83.72	19	83.9161	95.8042	80.5556
6071	1	1	5		Baseline	1								2014-05-27	23.5	23.8333	2014-05-28	7.25	465	442	20	95.0538	3								2014-05-27	23.5	23.5	2014-05-28	6.76667	7.25	465	388	0	85.46	37	87.3333	96.6887	86.1842
6071	1	1	6		Baseline	1								2014-05-28	23.5	23.75	2014-05-29	7.16667	460	440	15	95.6522	5								2014-05-28	23.5	23.8167	2014-05-29	6.5	7.16667	460	360	19	78.26	41	86.9281	87.5817	78.5714
6071	1	1	7		Baseline	1								2014-05-30	24.05	24.3833	2014-05-30	6.83333	407	380	20	93.3661	7								2014-05-30	24.05	24.05	2014-05-30	6.16667	6.83333	407	328	0	80.59	39	88.8889	87.4074	88.2353
6072	1	2	1		Baseline	2								2014-05-03	25.5	30	2014-05-03	15	810	500	270	61.7284	40								2014-05-03	25.5	25.5333	2014-05-03	14.9667	15	810	686	2	84.69	120	74.0741	92.5926	88.1481
6072	1	2	2		Baseline	2								2014-05-04	27.75	30	2014-05-04	15.75	720	545	135	75.6944	40								2014-05-04	27.75	28.3	2014-05-04	15.6333	15.75	720	584	33	81.11	96	75	93.3333	83.3333
6072	1	2	3		Baseline	1								2014-05-05	27.5	30.5	2014-05-05	10.75	435	245	180	56.3218	10								2014-05-05	27.5	28.2833	2014-05-05	10.65	10.75	435	312	47	71.72	70	68.2759	86.8966	86.8966
6072	1	2	4		Baseline	1								2014-05-06	25.5	27.5	2014-05-06	10.75	555	425	120	76.5766	10								2014-05-06	24.5	24.5	2014-05-06	10.2167	10.75	615	510	0	82.93	73	73.1707	96.0976	88.7805
6072	1	2	5		Baseline	1								2014-05-07	28	30.25	2014-05-07	13	540	395	135	73.1481	10								2014-05-07	28	28.7833	2014-05-07	12.9833	13	540	412	47	76.3	80	64.4444	92.7778	85
6072	1	2	6		Baseline	1								2014-05-08	28.1	30.1	2014-05-08	12.25	489	349	120	71.3701	20								2014-05-08	28	28	2014-05-08	12.2167	12.25	495	435	0	87.88	58	81.8182	93.3333	88.4848
6072	1	2	7		Baseline	1								2014-05-09	27.1	28.1	2014-05-09	12	534	444	60	83.1461	30								2014-05-09	27	27	2014-05-09	11.9833	12	540	476	0	88.15	63	83.3333	89.4444	92.2222
6074	1	1	1		Baseline	1								2014-05-03	24.3333	25.6667	2014-05-03	9.25	535	375	80	70.0935	80								2014-05-03	24.3333	24.9667	2014-05-03	8.93333	9.25	535	425	38	79.44	53	74.1573	88.764	88.764
6074	1	1	2		Baseline	2								2014-05-04	25.8333	27.3333	2014-05-04	9	430	240	90	55.814	100								2014-05-04	25.8333	25.8667	2014-05-04	8.88333	9	430	366	2	85.12	55	88.8112	88.8112	80.5556
6074	1	1	3		Baseline	1								2014-05-04	21.8333	22.8333	2014-05-05	9.5	700	575	60	82.1429	65								2014-05-04	21.8333	21.8667	2014-05-05	8.98333	9.5	700	580	2	82.86	87	84.5494	86.6953	86.7521
6074	1	1	4		Baseline	1								2014-05-05	22.3333	23.1667	2014-05-06	5.75	445	335	50	75.2809	60								2014-05-05	22.3333	23.4833	2014-05-06	5.73333	5.75	445	339	69	76.18	36	68.9189	91.2162	91.2752
6074	1	1	5		Baseline	1								2014-05-06	22.6667	23.4167	2014-05-07	10	680	590	45	86.7647	45								2014-05-06	22.6667	22.7833	2014-05-07	9.56667	10	680	553	7	81.32	94	80.9735	87.6106	84.5815
6074	1	1	6		Baseline	1								2014-05-07	22.6667	23.4167	2014-05-08	6.5	470	375	45	79.7872	50								2014-05-07	22.6667	23.1167	2014-05-08	6.48333	6.5	470	395	27	84.04	47	84.6154	87.1795	85.9873
6074	1	1	7		Baseline	1								2014-05-08	22.75	24.75	2014-05-09	10	675	435	120	64.4444	120								2014-05-08	22.75	23.45	2014-05-09	9.8	10	675	566	42	83.85	55	79.1111	92	90.6667
6076	2	0	1		Baseline	2								2014-05-10	24.1667	24.3333	2014-05-10	11	650	635	10	97.6923	5								2014-05-10	24.1667	24.1667	2014-05-10	10.5833	11	650	588	0	90.46	37	94.9074	92.1296	89.4009
6076	2	0	2		Baseline	2								2014-05-11	24	24.4167	2014-05-11	9.33333	560	530	25	94.6429	5								2014-05-11	24	24.6167	2014-05-11	9.06667	9.33333	560	471	37	84.11	36	81.7204	93.0108	83.9572
6076	2	0	3		Baseline	1								2014-05-12	24	24.4167	2014-05-12	8.5	510	485	25	95.098	0								2014-05-12	24	24	2014-05-12	6.48333	6.5	390	359	0	92.05	30	92.3077	90.7692	93.8462
6076	2	0	4		Baseline	1								2014-05-13	24.3333	24.5833	2014-05-13	9.5	550	530	15	96.3636	5								2014-05-13	24.3333	24.4667	2014-05-13	9.48333	9.5	550	520	8	94.55	21	90.1639	96.7213	97.8261
6076	2	0	5		Baseline	1								2014-05-14	24.25	24.5833	2014-05-14	7.5	435	410	20	94.2529	5								2014-05-14	24.25	24.45	2014-05-14	8.8	9	525	461	12	87.81	40	88.5714	90.8571	85.7143
6076	2	0	6		Baseline	1								2014-05-15	24	24.5	2014-05-15	9.33333	560	529.7	30	94.5893	0.3								2014-05-15	24	24	2014-05-15	8.7	9.33333	560	492	0	87.86	30	95.1613	94.086	88.2353
6076	2	0	7		Baseline	1								2014-05-16	25.1667	25.5833	2014-05-16	6.91667	345	317	25	91.8841	3								2014-05-16	25.1667	25.2833	2014-05-16	6.71667	6.91667	345	307	7	88.99	19	89.5652	94.7826	94.7826
6077	2	0	1		Baseline	2								2014-06-13	23.25	23.5833	2014-06-14	6.05	408	378	20	92.6471	10								2014-06-13	23.25	23.6667	2014-06-14	6.03333	6.05	408	327	25	80.15	55	78.6765	79.4118	90.4412
6077	2	0	2		Baseline	2								2014-06-15	24.3	24.3333	2014-06-15	8.5	492	490	2	99.5935	0								2014-06-15	24.3	24.3	2014-06-15	8.48333	8.5	492	462	0	93.9	29	98.1707	90.2439	93.9024
6077	2	0	3		Baseline	1								2014-06-15	23.1333	23.2167	2014-06-16	7.5	502	497	5	99.004	0								2014-06-15	23.1333	23.3833	2014-06-16	7.48333	7.5	502	410	15	81.67	76	79.0419	85.6287	84.5238
6077	2	0	4		Baseline	2								2014-06-16	22.8333	22.8667	2014-06-17	9	610	606.5	2	99.4262	1.5
6077	2	0	5		Baseline	1								2014-06-17	23.0333	23.2	2014-06-18	7.25	493	481.5	10	97.6673	1.5								2014-06-17	23.1167	24.1167	2014-06-18	6.96667	7.25	488	364	60	74.59	47	73.4568	86.4198	85.2761
6077	2	0	6		Baseline	1								2014-06-18	23.0167	23.1333	2014-06-19	7.33333	499	490.5	7	98.2966	1.5								2014-06-18	23.0167	23.5333	2014-06-19	7.23333	7.33333	499	416	31	83.37	46	81.3253	87.3494	90.4192
6077	2	0	7		Baseline	2								2014-06-19	23.45	23.5	2014-06-20	7	453	448	3	98.8962	2								2014-06-19	23.45	23.6167	2014-06-20	6.98333	7	453	397	10	87.64	45	82.7815	92.7152	88.7417
6081	2	0	1		Baseline	2								2014-05-30	23.25	23.3333	2014-05-31	8	525	518	5	98.6667	2								2014-05-30	23.25	23.25	2014-05-31	7.95	8	525	492	0	93.71	30	94.8571	93.7143	93.1429
6081	2	0	2		Baseline	2								2014-05-31	23	23.0833	2014-06-01	8.33333	560	550	5	98.2143	5								2014-05-31	21.5	21.5	2014-06-01	8.03333	8.33333	650	570	0	87.69	62	94.4444	87.5	87.0968
6081	2	0	3		Baseline	2								2014-06-01	23.4167	23.5833	2014-06-02	6	395	383	10	96.962	2								2014-06-01	23.4167	23.4333	2014-06-02	5.95	6	395	358	1	90.63	33	89.313	89.313	93.9394
6081	2	0	4		Baseline	1								2014-06-03	24.1667	24.3333	2014-06-03	8	470	460	10	97.8723	0								2014-06-03	24.1667	24.1667	2014-06-03	7.98333	8	470	418	0	88.94	51	91.6667	89.7436	85.9873
6081	2	0	5		Baseline	1								2014-06-03	23.5	23.6667	2014-06-04	7	450	440	10	97.7778	0								2014-06-03	23.5	23.6833	2014-06-04	6.81667	7	450	392	11	87.11	36	84.6667	92.6667	89.3333
6081	2	0	6		Baseline	1								2014-06-05	25	25.1667	2014-06-05	8	420	410	10	97.619	0								2014-06-05	25	25.0333	2014-06-05	7.75	8	420	374	2	89.05	29	91.4286	92.1429	87.1429
6081	2	0	7		Baseline	2								2014-06-06	24	24.0833	2014-06-06	9	540	535	5	99.0741	0								2014-06-06	24	24.0167	2014-06-06	8.98333	9	540	496	1	91.85	42	93.3333	91.1111	92.2222
6082	1	2	1		Baseline	1								2014-05-19	22.75	23.0833	2014-05-20	6.5	465	440	20	94.6237	5								2014-05-19	22.75	23.0167	2014-05-20	6.48333	6.5	465	417	16	89.68	31	84.5161	94.8387	90.9677
6082	1	2	2		Baseline	1								2014-05-21	24.3333	24.5833	2014-05-21	6.25	355	340	15	95.7746	0								2014-05-21	24.3333	24.4333	2014-05-21	6.23333	6.25	355	327	6	92.11	21	96.6102	92.3729	92.437
6082	1	2	3		Baseline	1								2014-05-21	23.8333	24	2014-05-22	6.33333	390	380	10	97.4359	0								2014-05-21	23.8333	24.1833	2014-05-22	6.31667	6.33333	390	344	21	88.21	24	83.0769	93.0769	92.3077
6082	1	2	4		Baseline	2								2014-05-23	24.5	24.6667	2014-05-23	4	210	200	10	95.2381	0								2014-05-23	24.5	24.5	2014-05-23	3.98333	4	210	204	0	97.14	5	98.5714	98.5714	94.2857
6082	1	2	5		Baseline	2								2014-05-23	23.5	23.6667	2014-05-24	6.75	435	425	10	97.7011	0								2014-05-23	23.5	23.5	2014-05-24	6.48333	6.75	435	397	0	91.26	22	95.8621	93.1034	91.7241
6082	1	2	6		Baseline	2								2014-05-25	24.5	24.75	2014-05-25	9.25	525	510	15	97.1429	0								2014-05-25	24.5	24.5333	2014-05-25	9.2	9.25	525	495	2	94.29	25	96.5714	94.8571	91.4286
6082	1	2	7		Baseline	1								2014-05-25	23.6667	24	2014-05-26	6.75	425	405	20	95.2941	0								2014-05-25	23.6667	23.6667	2014-05-26	6.63333	6.75	425	396	0	93.18	22	94.3262	99.2908	90.8451
6085	2	0	1		Baseline	2								2014-07-05	26.5	26.5833	2014-07-05	14.5	720	715	5	99.3056	0								2014-07-05	31.5	32.1	2014-07-05	11.9	13	330	209	36	63.33	19	83.6364	87.2727	42.7273
6085	2	0	2		Baseline	2								2014-07-06	26.5	26.5833	2014-07-06	12	570	565	5	99.1228	0								2014-07-06	26.5	26.5	2014-07-06	12.9833	13	630	518	0	82.22	111	90	90.4762	66.6667
6085	2	0	3		Baseline	2								2014-07-07	27	27.0833	2014-07-07	11	480	475	5	98.9583	0								2014-07-07	27	27.0833	2014-07-07	12.5333	13	600	509	5	84.83	58	89.5	92.5	85.5
6085	2	0	4		Baseline	2								2014-07-08	27	27.0833	2014-07-08	12	540	535	5	99.0741	0								2014-07-08	27	27.4667	2014-07-08	10.5667	12	540	384	28	71.11	42	80.5556	92.2222	75
6085	2	0	5		Baseline	1								2014-07-09	27	27.0833	2014-07-09	13	600	595	5	99.1667	0								2014-07-09	27	27	2014-07-09	11.7167	13	600	443	0	73.83	80	91.5	82.5	56.5
6085	2	0	6		Baseline	2								2014-07-10	27	27.0833	2014-07-10	11.5	510	505	5	99.0196	0								2014-07-10	27	27.1833	2014-07-10	13.9833	14	660	513	11	77.73	135	87.2727	50.4545	96.8182
6085	2	0	7		Baseline	2								2014-07-11	28	28.0833	2014-07-11	9.75	345	340	5	98.5507	0								2014-07-11	28	28.45	2014-07-11	8.98333	9.75	345	251	27	72.75	21	69.5652	92.1739	60.8696
6088	1	2	1		Baseline	2								2014-06-14	25	25.75	2014-06-14	11.75	645	600	45	93.0233	0								2014-06-14	25	25.05	2014-06-14	11.25	11.75	645	553	3	85.74	59	93.9535	91.6279	80.4651
6088	1	2	2		Baseline	2								2014-06-15	24.5	24.75	2014-06-15	10.75	615	575	15	93.4959	25								2014-06-15	24.5	24.5	2014-06-15	9.88333	10.75	615	523	0	85.04	40	96.5854	93.6585	69.2683
6088	1	2	3		Baseline	1								2014-06-16	24.25	24.9167	2014-06-16	7.91667	460	415	40	90.2174	5								2014-06-16	25.25	26.0667	2014-06-16	7.61667	7.91667	400	315	49	78.75	18	64.6617	94.7368	84.3284
6088	1	2	4		Baseline	1								2014-06-17	25	25.5833	2014-06-17	8.5	450	410	35	91.1111	5								2014-06-17	25	25.2167	2014-06-17	8.03333	8.5	450	371	13	82.44	38	88	86.6667	78
6088	1	2	5		Baseline	1								2014-06-18	25.25	26.0833	2014-06-18	8.41667	430	375	50	87.2093	5								2014-06-18	25.25	25.25	2014-06-18	7.28333	8.41667	430	339	0	78.84	23	96.5035	89.5105	69.4444
6088	1	2	6		Baseline	1								2014-06-19	24.4167	25.0833	2014-06-19	7.08333	400	360	40	90	0								2014-06-19	24.4167	24.4167	2014-06-19	6.46667	7.08333	400	337	0	84.25	26	91.7293	97.7444	70.8955
6088	1	2	7		Baseline	1								2014-06-20	25.4167	25.9167	2014-06-20	8.16667	405	375	30	92.5926	0								2014-06-20	25.4167	25.4167	2014-06-20	7.25	8.16667	405	335	0	82.72	15	97.037	97.7778	59.2593
6092	2	0	1		Baseline	1								2014-06-20	23	23.5	2014-06-21	8	540	490	30	90.7407	20								2014-06-20	23	23.6	2014-06-21	7.88333	8	540	440	36	81.48	57	75	92.2222	80
6092	2	0	2		Baseline	1								2014-06-21	23.25	25.25	2014-06-22	8	525	395	120	75.2381	10								2014-06-21	23.25	23.25	2014-06-22	7.68333	8	525	415	0	79.05	91	63.4286	97.7143	85.1429
6092	2	0	3		Baseline	1								2014-06-22	23	23.25	2014-06-23	7	480	465	15	96.875	0								2014-06-22	23	23.0333	2014-06-23	6.96667	7	480	438	2	91.25	38	90.625	94.375	90
6092	2	0	4		Baseline	1								2014-06-23	23	23.5	2014-06-24	6	420	390	30	92.8571	0								2014-06-23	23	23.5333	2014-06-24	5.81667	6	420	339	32	80.71	38	80.7143	92.1429	87.1429
6092	2	0	5		Baseline	1								2014-06-24	23.75	24	2014-06-25	7	435	405	15	93.1034	15								2014-06-24	23.75	23.7667	2014-06-25	6.96667	7	435	374	1	85.98	58	88.9655	90.3448	79.3103
6092	2	0	6		Baseline	1								2014-06-25	23.5	23.6667	2014-06-26	7.5	480	460	10	95.8333	10								2014-06-25	23.5	23.5	2014-06-26	7.21667	7.5	480	430	0	89.58	33	97.5	94.375	77.5
6092	2	0	7		Baseline	1								2014-06-26	23.5	23.6667	2014-06-27	8	510	490	10	96.0784	10								2014-06-26	23.5	23.5	2014-06-27	7.98333	8	510	438	0	85.88	71	94.7059	77.0588	86.4706
6093	1	0	1		Baseline	1								2014-06-20	23.5	23.8333	2014-06-21	9.16667	580	550	20	94.8276	10								2014-06-20	23.5	23.9833	2014-06-21	8.61667	9.16667	580	490	29	84.48	28	79.2746	98.4456	81.9588
6093	1	0	2		Baseline	2								2014-06-22	26	26.1667	2014-06-22	9.5	450	420	10	93.3333	20								2014-06-22	26	26.2333	2014-06-22	9.05	9.5	450	388	14	86.22	21	92.6667	94.6667	91.3333
6093	1	0	3		Baseline	1								2014-06-22	22.5	23.25	2014-06-23	8.33333	590	500	45	84.7458	45								2014-06-22	23.5	23.55	2014-06-23	7.96667	8.33333	530	461	3	86.98	44	95.4545	93.1818	80.791
6093	1	0	4		Baseline	1								2014-06-23	23.1667	23.5	2014-06-24	8.41667	555	525	20	94.5946	10								2014-06-23	23.1667	23.45	2014-06-24	8.4	8.41667	555	493	17	88.83	44	87.027	90.8108	91.8919
6093	1	0	5		Baseline	2								2014-06-25	23.8333	25.3333	2014-06-25	9.91667	605	480	90	79.3388	35								2014-06-25	25.3333	25.45	2014-06-25	9.73333	9.91667	515	466	7	90.49	31	95.3216	91.8129	92.4419
6093	1	0	6		Baseline	1								2014-06-25	23.1667	23.4167	2014-06-26	8	530	470	15	88.6792	45								2014-06-25	23.1667	23.2667	2014-06-26	7.66667	8	530	453	6	85.47	51	90.3409	90.3409	79.661
6093	1	0	7		Baseline	1								2014-06-26	23.5	23.75	2014-06-27	8.33333	530	490	15	92.4528	25								2014-06-26	23.5	23.5667	2014-06-27	8.31667	8.33333	530	489	4	92.26	36	92.0455	96.5909	88.7006
6094	1	1	1		Baseline	2								2014-07-25	23.8333	25.8333	2014-07-26	8	490	370	120	75.5102	0								2014-07-25	23.8333	24	2014-07-26	7.98333	8	490	448	10	91.43	31	95.092	90.184	95.122
6094	1	1	2		Baseline	1								2014-07-26	23.8333	26.8333	2014-07-27	9.5	580	310	180	53.4483	90								2014-07-26	23.8333	24.1667	2014-07-27	9.05	9.5	580	424	20	73.1	109	80.829	64.7668	82.4742
6094	1	1	3		Baseline	1								2014-07-27	22.25	23.25	2014-07-28	7	525	405	60	77.1429	60								2014-07-27	22.25	22.4	2014-07-28	6.88333	7	525	460	9	87.62	49	86.8571	87.4286	93.7143
6094	1	1	4		Baseline	1								2014-07-28	22.6667	23.6667	2014-07-29	7.25	515	435	60	84.466	20								2014-07-28	22.6667	22.6667	2014-07-29	7.21667	7.25	515	474	0	92.04	39	92.3977	92.9825	91.2791
6094	1	1	5		Baseline	1								2014-07-29	23	24	2014-07-30	7	480	420	60	87.5	0								2014-07-29	23	23.0667	2014-07-30	6.98333	7	480	424	4	88.33	51	89.375	87.5	90.625
6094	1	1	6		Baseline	1								2014-07-30	22.5	23.1667	2014-07-31	7	510	410	40	80.3922	60								2014-07-30	22.5	23.5	2014-07-31	6.85	7	510	390	60	76.47	51	65.2941	88.8235	88.8235
6094	1	1	7		Baseline	2								2014-07-31	23	24.1667	2014-08-01	7	480	230	70	47.9167	180								2014-07-31	23	24.8667	2014-08-01	6.63333	7	480	313	112	65.21	33	65	90	85
6096	1	1	1		Baseline	2								2014-07-11	23	23.5	2014-07-12	9.33333	620	550	30	88.7097	40								2014-07-11	23	23	2014-07-12	9.11667	9.33333	620	560	0	90.32	47	96.6019	93.6893	81.1594
6096	1	1	2		Baseline	2								2014-07-12	23.6667	25	2014-07-13	10.3333	640	558	80	87.1875	2								2014-07-12	23.6667	24.7833	2014-07-13	10.1333	10.3333	640	533	67	83.28	28	91.0798	97.1831	85.0467
6096	1	1	3		Baseline	1								2014-07-14	24.1667	24.5	2014-07-14	7.16667	420	400	20	95.2381	0								2014-07-14	24.1667	24.1667	2014-07-14	6.78333	7.16667	420	376	0	89.52	21	95.7143	93.5714	87.8571
6096	1	1	4		Baseline	1								2014-07-14	23.6667	24.1667	2014-07-15	9.66667	600	568	30	94.6667	2								2014-07-14	23.6667	23.6667	2014-07-15	8.98333	9.66667	600	535	0	89.17	24	98.5	95.5	87.5
6096	1	1	5		Baseline	1								2014-07-16	24	24.3333	2014-07-16	10	600	575	20	95.8333	5								2014-07-16	24	24.9167	2014-07-16	9.65	10	600	493	55	82.17	31	77.5	95.5	88.5
6096	1	1	6		Baseline	1								2014-07-17	24.5	24.8333	2014-07-17	9.5	540	520	20	96.2963	0								2014-07-17	24.5	24.5	2014-07-17	9.48333	9.5	540	517	0	95.74	22	96.1111	98.3333	93.3333
6096	1	1	7		Baseline	2								2014-07-18	25.5	26	2014-07-18	9.5	480	440	30	91.6667	10								2014-07-18	25	25.25	2014-07-18	9.38333	9.5	510	445	15	89.18	32	95.1807	96.3855	86.5385
6099	2	0	1		Baseline	2								2014-07-25	23.5	23.75	2014-07-26	10.5833	665	620	15	93.2331	30								2014-07-25	23.5	23.8	2014-07-26	10.3167	10.5833	665	546	18	82.11	85	91.8182	76.9231	88.2353
6099	2	0	2		Baseline	2								2014-07-26	25.5	25.6667	2014-07-27	10.5	540	520	10	96.2963	10
6099	2	0	3		Baseline	1								2014-07-28	25.5	25.6667	2014-07-28	8.33333	410	395	10	96.3415	5								2014-07-28	25.5	25.5	2014-07-28	8.16667	8.33333	410	361	0	88.05	39	94.8529	88.9706	81.7518
6099	2	0	4		Baseline	1								2014-07-29	25.3333	25.4167	2014-07-29	7.16667	350	345	5	98.5714	0								2014-07-29	25.3333	25.3667	2014-07-29	6.86667	7.16667	350	296	2	84.57	34	93.9655	91.3793	76.0684
6099	2	0	5		Baseline	1								2014-07-30	24	24.0833	2014-07-30	7.16667	430	425	5	98.8372	0								2014-07-30	24	24.1167	2014-07-30	6.86667	7.16667	430	364	7	84.65	41	90.2098	90.9091	77.7778
6099	2	0	6		Baseline	1								2014-07-31	24	24.0833	2014-07-31	7.16667	430	425	5	98.8372	0								2014-07-31	24	24	2014-07-31	6.21667	7.16667	430	350	0	81.4	23	96.5035	92.3077	79.1667
6099	2	0	7		Baseline	1								2014-08-02	24.5	24.5833	2014-08-02	6	330	325	5	98.4848	0

## Sheet: All treatment nights
ParticipantID	Delayed/Not Delayed	Treatment	SleepEpisodeNo	Matching Diary with Actigraphy	StudyPeriod	StudyPeriodWeek	Work/Non-work	DB_dec_SD	Pill_schedule_SD	Pill_Admin_SD	Pill Time_dec_SD	PillTime_SchedvsActual_SD	ActualBTv60min_SD	TimingDiff_SD	Date_Onset_SD	BT_SD	ST_SD	Date_offset_SD	WT_SD	TIB_SD	TST_SD	SOL_SD	SE_SD	WASO_SD	DB_dec_ACT	Pill_schedule_ACT	Pill_Admin_ACT	Pill Time_dec_ACT	PillTime_SchedvsActual_ACT	ActualBTv60min_ACT	TimingDiff_ACT	Date_Onset_ACT	BT_ACT	ST_ACT	Date_offset_ACT	Offset_ACT	Risetime_ACT	TIB_ACT	TST_ACT	SOL_ACT	SE_ACT	WASO_ACT	SET1_ACT	SET2_ACT	SET3_ACT
4001		2	1	1	Treatment	1	1	22.5	21.5	21.5	21.5	0	21.5	0	2013-05-06	22.5	23	2013-05-07	9.08333	635	595	30	93.7008	10	22.5	21.5	21.5	21.5	0	21.5	0	2013-05-06	22.5	22.5167	2013-05-07	9.06667	9.08333	635	598	1	94.17	35	94.7867	96.2085	91.9811
4001		2	2	1	Treatment	1	1	22.5	21.5	21.5	21.5	0	21.5	0	2013-05-07	22.5	23.5	2013-05-08	8.83333	620	500	60	80.6452	60	22.5	21.5	21.5	21.5	0	21.5	0	2013-05-07	22.5	22.5667	2013-05-08	8.81667	8.83333	620	570	4	91.94	45	91.2621	91.2621	93.7198
4001		2	3	1	Treatment	1	1	22.5	21.5	21.5	21.5	0	21.5833	0.0833333	2013-05-08	22.5833	23.0833	2013-05-09	7.83333	555	515	30	92.7928	10	22.5	21.5	21.5	21.5	0	21.5833	0.0833333	2013-05-08	22.5833	22.7	2013-05-09	7.73333	7.83333	555	503	7	90.63	39	89.7297	94.5946	89.1892
4001		2	4	1	Treatment	1	1	22.5	21.5	21.5	21.5	0	21.5	0	2013-05-09	22.5	23	2013-05-10	8.83333	620	570	30	91.9355	20	22.5	21.5	21.5	21.5	0	21.5	0	2013-05-09	22.5	22.6333	2013-05-10	8.51667	8.83333	620	546	8	88.06	47	85.9223	95.1456	91.3043
4001		2	5	1	Treatment	1	2	22.5	21.5						2013-05-10	23.5	23.8333	2013-05-11	10.6667	670	635	20	94.7761	15	22.5	21.5						2013-05-10	23.5	23.5167	2013-05-11	10.65	10.6667	670	624	1	93.13	44	93.722	91.4798	94.6429
4001		2	6	1	Treatment	1	2	22.5	21.5						2013-05-11	23	23.3333	2013-05-12	8	540	505	20	93.5185	15	22.5	21.5						2013-05-11	23	23.0833	2013-05-12	7.7	8	540	475	5	87.96	42	92.2222	88.8889	87.7778
4001		2	7	1	Treatment	1	1	22.5	21.5						2013-05-12	22.8333	23.3333	2013-05-13	7.75	535	475	30	88.785	30	22.5	21.5						2013-05-12	22.8333	22.9	2013-05-13	7.3	7.83333	540	471	4	87.22	33	94.9438	93.2584	86.5922
4001		2	8	1	Treatment	2	1	22.5	21.5	21.5	21.5	0	21.5	0	2013-05-13	22.5	23.1667	2013-05-14	8.66667	610	540	40	88.5246	30	22.5	21.5	21.5	21.5	0	21.5	0	2013-05-13	22.5	22.6	2013-05-14	8.45	8.66667	610	540	6	88.52	51	91.6256	95.5665	84.8039
4001		2	9	1	Treatment	2	1	22.5	21.5	21.5	21.5	0	21.5833	0.0833333	2013-05-14	22.5833	23.0833	2013-05-15	9.33333	645	585	30	90.6977	30	22.5	21.5	21.5	21.5	0	21.5833	0.0833333	2013-05-14	22.5833	22.7167	2013-05-15	9.31667	9.33333	645	580	8	89.92	56	93.0233	92.093	87.4419
4001		2	10	1	Treatment	2	1	22.5	21.5	21.5833	21.5833	0.0833333	21.5833	0	2013-05-15	22.5833	23.0833	2013-05-16	8.66667	605	565	30	93.3884	10	22.5	21.5	21.5833	21.5833	0.0833333	21.5833	0	2013-05-15	22.5833	22.6167	2013-05-16	8.51667	8.66667	605	549	2	90.74	45	93.5323	92.0398	89.604
4001		2	11	1	Treatment	2	1	22.5	21.5	21.5	21.5	0	21.5	0	2013-05-16	22.5	23.1667	2013-05-17	7.83333	560	510	40	91.0714	10	22.5	21.5	21.5	21.5	0	21.5	0	2013-05-16	22.5	22.7167	2013-05-17	7.76667	7.83333	560	504	13	90	39	87.0968	94.086	91.9786
4001		2	12	1	Treatment	2	2	22.5	21.5						2013-05-18	24.5	24.75	2013-05-18	11.5	660	640	15	96.9697	5	22.5	21.5						2013-05-18	24.5	24.9167	2013-05-18	11.4	11.5	660	588	25	89.09	41	89.0909	90.4545	92.2727
4001		2	13	1	Treatment	2	2	22.5	21.5						2013-05-19	24	25.5	2013-05-19	9.66667	580	480	90	82.7586	10	22.5	21.5						2013-05-19	24.5	24.5	2013-05-19	9.43333	9.66667	550	487	0	88.55	49	84.6995	93.4426	91.3043
4001		2	14	1	Treatment	2	1	22.5	21.5	21.5	21.5	0	21.6667	0.166667	2013-05-19	22.6667	24	2013-05-20	7.66667	540	440	80	81.4815	20	22.5	21.5	21.5	21.5	0	21.6667	0.166667	2013-05-19	22.6667	22.7167	2013-05-20	7.4	7.66667	540	469	3	86.85	52	83.8889	95	86.1111
4001		2	15	1	Treatment	3	1	22.5	21.5	21.5	21.5	0	21.5	0	2013-05-20	22.5	23	2013-05-21	7.33333	530	485	30	91.5094	15	22.5	21.5	21.5	21.5	0	21.5	0	2013-05-20	22.5	22.6333	2013-05-21	6.98333	7.33333	530	466	8	87.92	35	91.4773	94.8864	83.0508
4001		2	16	1	Treatment	3	1	22.5	21.5	21.5	21.5	0	21.6667	0.166667	2013-05-21	22.6667	22.9167	2013-05-22	7.66667	540	515	15	95.3704	10	22.5	21.5	21.5	21.5	0	21.6667	0.166667	2013-05-21	22.6667	22.8333	2013-05-22	7.4	7.66667	540	486	10	90	28	91.1111	93.8889	89.4444
4001		2	17	1	Treatment	3	1	22.5	21.5	21.5	21.5	0	21.6667	0.166667	2013-05-22	22.6667	23	2013-05-23	8.5	590	565	20	95.7627	5	22.5	21.5	21.5	21.5	0	21.6667	0.166667	2013-05-22	22.6667	22.7833	2013-05-23	8.4	8.5	590	537	7	91.02	40	92.3469	90.3061	92.3858
4001		2	18	1	Treatment	3	1	22.5	21.5	21.5	21.5	0	22	0.5	2013-05-23	23	24	2013-05-24	7.25	495	435	60	87.8788	0	22.5	21.5	21.5	21.5	0	22	0.5	2013-05-23	23	23	2013-05-24	7.23333	7.25	495	374	0	75.56	120	48.4848	84.8485	93.9394
4001		2	19	1	Treatment	3	1	22.5	21.5						2013-05-25	25	25.1667	2013-05-25	11.5	630	610	10	96.8254	10	22.5	21.5						2013-05-25	25	25.15	2013-05-25	10.9667	11.5	630	562	9	89.21	27	87.619	97.619	86.6667
4001		2	20	1	Treatment	3	2	22.5	21.5						2013-05-25	22.5	22.75	2013-05-26	10	690	670	15	97.1014	5	22.5	21.5						2013-05-26	25	25.0667	2013-05-26	9.98333	10	540	504	4	93.33	31	92.2222	95	94.4444
4001		2	21	1	Treatment	3	2	22.5	21.5	21.6667	21.6667	0.166667	21.5	-0.166667	2013-05-26	22.5	22.8333	2013-05-27	8.5	600	577	20	96.1667	3	22.5	21.5	21.6667	21.6667	0.166667	21.5	-0.166667	2013-05-26	22.5	22.6667	2013-05-27	8.48333	8.5	600	541	10	90.17	48	88	93	90
4001		2	22	1	Treatment	4	1	22.5	21.5	21.5	21.5	0	21.5	0	2013-05-27	22.5	23	2013-05-28	7.75	555	515	30	92.7928	10	22.5	21.5	21.5	21.5	0	21.5	0	2013-05-27	22.5	22.5	2013-05-28	7.51667	7.75	555	500	0	90.09	41	93.5135	91.8919	87.5676
4001		2	23	1	Treatment	4	1	22.5	21.5	21.5	21.5	0	21.4167	-0.0833333	2013-05-28	22.4167	22.9167	2013-05-29	7.25	530	495	30	93.3962	5	22.5	21.5	21.5	21.5	0	21.4167	-0.0833333	2013-05-28	22.4167	22.4167	2013-05-29	7.18333	7.25	530	493	0	93.02	33	91.4773	94.8864	93.7853
4001		2	24	1	Treatment	4	1	22.5	21.5	21.5	21.5	0	21.5833	0.0833333	2013-05-29	22.5833	23.25	2013-05-30	7.5	535	485	40	90.6542	10	22.5	21.5	21.5	21.5	0	21.5833	0.0833333	2013-05-29	22.5833	22.8333	2013-05-30	7.25	7.5	535	455	15	85.05	50	86.5169	86.5169	84.9162
4001		2	25	1	Treatment	4	1	22.5	21.5	21.5	21.5	0	21.75	0.25	2013-05-30	22.75	23.5	2013-05-31	7.5	525	475	45	90.4762	5	22.5	21.5	21.5	21.5	0	21.75	0.25	2013-05-30	22.75	23.1333	2013-05-31	7.23333	7.5	525	454	23	86.48	32	82.2857	94.2857	90.8571
4001		2	26	1	Treatment	4	2	22.5	21.5						2013-05-31	23.6667	24	2013-06-01	8.5	530	509	20	96.0377	1	22.5	21.5						2013-05-31	23.6667	23.6667	2013-06-01	8.28333	8.5	530	486	0	91.7	31	95.4545	92.0455	90.9605
4001		2	27	1	Treatment	4	2	22.5	21.5	21.5	21.5	0	21.8333	0.333333	2013-06-01	22.8333	23.6667	2013-06-02	9.5	640	585	50	91.4062	5	22.5	21.5	21.5	21.5	0	21.8333	0.333333	2013-06-01	22.8333	23.4333	2013-06-02	9.21667	9.5	640	545	36	85.16	42	82.1596	91.0798	91.5888
4001		2	28	1	Treatment	4	1	22.5	21.5	21.5	21.5	0	21.6667	0.166667	2013-06-02	22.6667	23.6667	2013-06-03	7.5	530	467	60	88.1132	3	22.5	21.5	21.5	21.5	0	21.6667	0.166667	2013-06-02	22.6667	23.3333	2013-06-03	7.4	7.5	530	452	40	85.28	32	85.2273	93.1818	91.5254
4012		2	1	1	Treatment	1	1	23.75	22.75	22.75	22.75	0	22.75	0	2013-04-01	23.75	24.5	2013-04-02	8.75	540	495	45	91.6667	0	23.75	22.75	22.75	22.75	0	22.75	0	2013-04-01	23.75	24.55	2013-04-02	8.31667	8.75	540	407	48	75.37	59	69.4444	90.5556	83.8889
4012		2	2	1	Treatment	1	1	23.75	22.75	22.75	22.75	0	22.75	0	2013-04-02	23.75	24	2013-04-03	7.5	465	450	15	96.7742	0	23.75	22.75	22.75	22.75	0	22.75	0	2013-04-02	23.75	24.05	2013-04-03	7.48333	7.5	465	394	18	84.73	52	83.871	91.6129	85.8065
4012		2	3	1	Treatment	1	1	23.75	22.75	22.75	22.75	0	22.75	0	2013-04-03	23.75	24.0833	2013-04-04	7.5	465	445	20	95.6989	0	23.75	22.75	22.75	22.75	0	22.75	0	2013-04-03	23.75	24.15	2013-04-04	7.28333	7.5	465	397	24	85.38	31	81.9355	92.2581	91.6129
4012		2	4	1	Treatment	1	1	23.75	22.75	22.75	22.75	0	22.75	0	2013-04-04	23.75	23.9167	2013-04-05	7.5	465	455	10	97.8495	0	23.75	22.75	22.75	22.75	0	22.75	0	2013-04-04	23.75	23.85	2013-04-05	7.4	7.5	465	383	6	82.37	70	85.1613	87.7419	76.7742
4012		2	5	1	Treatment	1	1	23.75	22.75	22.75	22.75	0	22.75	0	2013-04-05	23.75	24.1667	2013-04-06	7.5	465	440	25	94.6237	0	23.75	22.75	22.75	22.75	0	22.75	0	2013-04-05	23.75	24	2013-04-06	7.28333	7.5	465	372	15	80	65	80.6452	83.2258	84.5161
4012		2	6	1	Treatment	1	1	23.75	22.75	22.75	22.75	0	22.75	0	2013-04-06	23.75	24.0833	2013-04-07	6.5	405	385	20	95.0617	0	23.75	22.75	22.75	22.75	0	22.75	0	2013-04-06	23.75	24.35	2013-04-07	6.1	6.5	405	299	36	73.83	46	74.0741	84.4444	85.9259
4012		2	7	1	Treatment	1	1	23.75	22.75	22.75	22.75	0	22.75	0	2013-04-07	23.75	23.9167	2013-04-08	7	435	425	10	97.7011	0	23.75	22.75	22.75	22.75	0	22.75	0	2013-04-08	24.75	24.8	2013-04-08	7.86667	8	435	381	3	87.59	43	88.2759	88.9655	90.3448
4012		2	8	1	Treatment	2	1	23.75	22.75	22.75	22.75	0	22.75	0	2013-04-08	23.75	24.1667	2013-04-09	6.83333	425	400	25	94.1176	0	23.75	22.75	22.75	22.75	0	22.75	0	2013-04-09	24.75	25.4	2013-04-09	7.76667	8.5	465	355	39	76.34	27	83.871	91.6129	74.1935
4012		2	9	1	Treatment	2	1	23.75	22.75	22.75	22.75	0	22.75	0	2013-04-09	23.75	24.0833	2013-04-10	7.5	465	445	20	95.6989	0	23.75	22.75	22.75	22.75	0	22.75	0	2013-04-10	24.75	25.0167	2013-04-10	8.48333	8.5	465	397	16	85.38	51	87.0968	91.6129	82.5806
4012		2	10	1	Treatment	2	2	23.75	22.75	22.75	22.75	0	22.75	0	2013-04-10	23.75	24.0833	2013-04-11	7.5	465	445	20	95.6989	0	23.75	22.75	22.75	22.75	0	22.75	0	2013-04-11	24.75	25.1	2013-04-11	8.48333	8.5	465	388	21	83.44	55	80.6452	92.2581	86.4516
4012		2	11	1	Treatment	2	1	23.75	22.75	22.75	22.75	0	22.75	0	2013-04-11	23.75	24.0833	2013-04-12	7.5	465	440	20	94.6237	5	23.75	22.75	22.75	22.75	0	22.75	0	2013-04-12	24.75	24.95	2013-04-12	8.48333	8.75	480	379	12	78.96	73	80.625	85.625	72.5
4012		2	12	1	Treatment	2	1	23.75	22.75	22.75	22.75	0	22.75	0	2013-04-12	23.75	24.5833	2013-04-13	7.75	480	430	50	89.5833	0	23.75	22.75	22.75	22.75	0	22.75	0	2013-04-13	24.75	25.9333	2013-04-13	8.48333	8.66667	475	349	71	73.47	44	64.557	90.5063	84.9057
4012		2	13	1	Treatment	2	1	23.75	22.75	22.75	22.75	0	22.75	0	2013-04-13	23.75	24	2013-04-14	7.66667	475	460	15	96.8421	0	23.75	22.75	22.75	22.75	0	22.75	0	2013-04-14	24.75	25.1	2013-04-14	8.5	8.66667	475	385	21	81.05	59	75.9494	94.9367	83.6478
4012		2	14	1	Treatment	2	1	23.75	22.75						2013-04-14	22.4167	22.8333	2013-04-15	7.5	545	520	25	95.4128	0	23.75	22.75						2013-04-14	23.4167	23.5167	2013-04-15	8.48333	8.5	545	475	6	87.16	63	87.8453	89.5028	86.2637
4012		2	15	1	Treatment	3	1	23.75	22.75	22.75	22.75	0	22.75	0	2013-04-15	23.75	24.3333	2013-04-16	7.66667	475	440	35	92.6316	0	23.75	22.75	22.75	22.75	0	22.75	0	2013-04-16	24.75	25.2833	2013-04-16	7.36667	7.66667	415	320	32	77.11	45	68.1159	93.4783	84.8921
4012		2	16	1	Treatment	3	2	23.75	22.75	22.75	22.75	0	22.75	0	2013-04-16	23.75	24	2013-04-17	8.33333	515	500	15	97.0874	0	23.75	22.75	22.75	22.75	0	22.75	0	2013-04-17	24.75	24.8667	2013-04-17	9.31667	9.33333	515	435	7	84.47	72	86.5497	84.2105	86.0465
4012		2	17	1	Treatment	3	1	23.75	22.75	22.75	22.75	0	22.75	0	2013-04-17	23.75	24.0833	2013-04-18	8.33333	515	480	20	93.2039	15	23.75	22.75	22.75	22.75	0	22.75	0	2013-04-18	24.75	25.45	2013-04-18	9.3	9.33333	515	379	42	73.59	92	77.193	74.8538	82.5581
4012		2	18	1	Treatment	3	1	23.75	22.75	22.75	22.75	0	22.75	0	2013-04-18	23.75	24.25	2013-04-19	7.5	465	425	30	91.3978	10	23.75	22.75	22.75	22.75	0	22.75	0	2013-04-19	24.75	25.4667	2013-04-19	8.48333	8.5	465	367	43	78.92	54	71.6129	83.2258	87.7419
4012		2	19	1	Treatment	3	1	23.75	22.75	22.75	22.75	0	22.75	0	2013-04-19	23.75	24	2013-04-20	7.5	465	450	15	96.7742	0	23.75	22.75	22.75	22.75	0	22.75	0	2013-04-20	24.75	25.15	2013-04-20	8.48333	8.5	465	393	24	84.52	47	79.3548	91.6129	89.6774
4012		2	20	1	Treatment	3	1	23.75	22.75	22.75	22.75	0	22.75	0	2013-04-20	23.75	24	2013-04-21	7	435	420	15	96.5517	0	23.75	22.75	22.75	22.75	0	22.75	0	2013-04-21	24.75	25.2667	2013-04-21	7.93333	8	435	368	31	84.6	32	77.931	91.7241	90.3448
4012		2	21	1	Treatment	3	1	23.75	22.75						2013-04-21	23.75	24.0833	2013-04-22	7.5	465	445	20	95.6989	0	23.75	22.75						2013-04-22	24.75	25.1667	2013-04-22	8.4	8.5	465	371	25	79.78	63	73.5484	89.6774	83.871
4012		2	22	1	Treatment	4	1	23.75	22.75	22.75	22.75	0	22.4167	-0.333333	2013-04-22	23.4167	23.6667	2013-04-23	7.5	485	470	15	96.9072	0	23.75	22.75	22.75	22.75	0	22.4167	-0.333333	2013-04-23	24.4167	24.4667	2013-04-23	8.48333	8.5	485	414	3	85.36	67	86.9565	85.7143	83.9506
4012		2	23	1	Treatment	4	1	23.75	22.75	22.75	22.75	0	22.75	0	2013-04-23	23.75	24.0833	2013-04-24	8.5	525	505	20	96.1905	0	23.75	22.75	22.75	22.75	0	22.75	0	2013-04-24	24.4167	25.2167	2013-04-24	9.45	9.5	545	434	48	79.63	60	69.6133	89.5028	85.7143
4012		2	24	1	Treatment	4	1	23.75	22.75	22.75	22.75	0	22.75	0	2013-04-24	23.75	24	2013-04-25	7	435	420	15	96.5517	0	23.75	22.75	22.75	22.75	0	22.75	0	2013-04-25	24.4167	25.1333	2013-04-25	7.98333	8	455	359	43	78.9	52	68.2119	88.7417	88.8158
4012		2	25	1	Treatment	4	2	23.75	22.75						2013-04-26	25.1	25.35	2013-04-26	9.25	489	469	15	95.91	5	23.75	22.75						2013-04-26	26.1	26.2333	2013-04-26	10.2	10.25	489	421	8	86.09	57	85.2761	87.7301	85.8896
4012		2	26	1	Treatment	4	1	23.75	22.75	22.75	22.75	0	22.75	0	2013-04-26	23.75	24	2013-04-27	7.5	465	450	15	96.7742	0	23.75	22.75	22.75	22.75	0	22.75	0	2013-04-27	24.75	25.0167	2013-04-27	8.48333	8.5	465	380	16	81.72	68	81.9355	84.5161	82.5806
4012		2	27	1	Treatment	4	1	23.75	22.75	22.75	22.75	0	22.75	0	2013-04-27	23.75	24.0833	2013-04-28	7.5	465	445	20	95.6989	0	23.75	22.75	22.75	22.75	0	22.75	0	2013-04-28	24.75	24.95	2013-04-28	8.48333	8.5	465	409	12	87.96	43	81.9355	90.3226	92.9032
4012		2	28	1	Treatment	4	2	23.75	22.75	22.75	22.75	0	22.75	0	2013-04-28	23.75	24.1667	2013-04-29	7.33333	455	430	25	94.5055	0	23.75	22.75	22.75	22.75	0	22.75	0	2013-04-29	24.75	24.9667	2013-04-29	8	8.33333	455	359	13	78.9	63	78.8079	86.0927	82.8947
4018		1	1	1	Treatment	1	2	23.75	22.75						2013-05-11	26.5	27	2013-05-11	8.5	360	330	30	91.6667	0	23.75	22.75						2013-05-11	26.5	27.6	2013-05-11	8.48333	8.5	360	242	66	67.22	51	43.3333	85	81.6667
4018		1	2	1	Treatment	1	2	23.75	22.75	22.1667	22.1667	-0.583333	22.25	0.0833333	2013-05-11	23.25	24.75	2013-05-12	9	585	465	90	79.4872	30	23.75	22.75	22.1667	22.1667	-0.583333	22.25	0.0833333	2013-05-11	23.25	23.25	2013-05-12	8.15	9	585	428	0	73.16	106	86.6667	80	56.4103
4018		1	3	1	Treatment	1	1	23.75	22.75	22.5833	22.5833	-0.166667	22.5	-0.0833333	2013-05-12	23.5	25.5	2013-05-13	10.5	660	520	120	78.7879	20	23.75	22.75	22.5833	22.5833	-0.166667	22.5	-0.0833333	2013-05-12	23.5	24.0333	2013-05-13	10.1	10.5	660	515	32	78.03	89	76.3636	90	74.0909
4018		1	4	1	Treatment	1	1	23.75	22.75	22	22	-0.75	22	0	2013-05-13	23	25	2013-05-14	6.5	450	330	120	73.3333	0	23.75	22.75	22	22	-0.75	22	0	2013-05-13	23	24.95	2013-05-14	6.35	6.5	450	287	117	63.78	37	22	86.6667	88
4018		1	5	1	Treatment	1	1	23.75	22.75	22.3333	22.3333	-0.416667	22.5	0.166667	2013-05-14	23.5	25	2013-05-16	9.5	600	510	90	85	0	23.75	22.75	22.3333	22.3333	-0.416667	22.5	0.166667	2013-05-14	23.5	25.0167	2013-05-15	9.2	9.5	600	403	91	67.17	88	48	87	68.5
4018		1	6	1	Treatment	1	1	23.75	22.75						2013-05-16	24	25.5	2013-05-16	9	540	435	90	80.5556	15	23.75	22.75						2013-05-16	24	24.85	2013-05-16	7.3	9	540	328	51	60.74	59	65	84.4444	61.6667
4018		1	7	1	Treatment	1	1	23.75	22.75	21.25	21.25	-1.5	21.5	0.25	2013-05-16	22.5	23.5	2013-05-18	7	510	405	60	79.4118	45	23.75	22.75	21.25	21.25	-1.5	21.5	0.25	2013-05-16	22.5	23.15	2013-05-17	6.46667	7	510	336	39	65.88	103	68.8235	78.8235	54.7059
4018		1	8	1	Treatment	2	2	23.75	22.75						2013-05-18	25.5	25.8333	2013-05-18	10	510	490	20	96.0784	0	23.75	22.75						2013-05-18	25.5	25.9833	2013-05-18	9.7	10	510	400	29	78.43	63	77.6471	87.0588	77.0588
4018		1	9	1	Treatment	2	2	23.75	22.75	22.5	22.5	-0.25	22.25	-0.25	2013-05-18	23.25	23.75	2013-05-19	9	585	545	30	93.1624	10	23.75	22.75	22.5	22.5	-0.25	22.25	-0.25	2013-05-18	23.25	24	2013-05-19	7.61667	8	525	398	45	75.81	59	67.4286	88	74.8571
4018		1	10	1	Treatment	2	1	23.75	22.75	22.5	22.5	-0.25	21.5	-1	2013-05-19	22.5	23	2013-05-21	7	510	470	30	92.1569	10	23.75	22.75	22.5	22.5	-0.25	21.5	-1	2013-05-19	22.5	23.1167	2013-05-20	6.46667	7	510	376	37	73.73	65	77.6471	81.1765	80.5882
4018		1	11	1	Treatment	2	1	23.75	22.75	23.25	23.25	0.5	23	-0.25	2013-05-21	24	25	2013-05-21	7	420	360	60	85.7143	0	23.75	22.75	23.25	23.25	0.5	23	-0.25	2013-05-21	24	24.5667	2013-05-21	6.68333	7	420	322	34	76.67	45	68.5714	90	75
4018		1	12	1	Treatment	2	1	23.75	22.75	22.75	22.75	0	22.5	-0.25	2013-05-21	23.5	24.25	2013-05-22	10	630	575	45	91.2698	10	23.75	22.75	22.75	22.75	0	22.5	-0.25	2013-05-22	24.5	25.05	2013-05-22	9.9	10	570	424	33	74.39	107	74.2105	86.3158	66.3158
4018		1	13	1	Treatment	2	1	23.75	22.75	22.25	22.25	-0.5	22.5	0.25	2013-05-22	23.5	24.5	2013-05-23	7	450	390	60	86.6667	0	23.75	22.75	22.25	22.25	-0.5	22.5	0.25	2013-05-23	25	25.0833	2013-05-23	6.58333	7	360	308	5	85.56	22	86.6667	93.3333	85
4018		1	14	1	Treatment	2	1	23.75	22.75	22	22	-0.75	21.5	-0.5	2013-05-23	22.5	23	2013-05-24	7	510	465	30	91.1765	15	23.75	22.75	22	22	-0.75	21.5	-0.5	2013-05-23	22.5	23.3833	2013-05-24	5.98333	7	510	357	53	70	39	71.7647	90.5882	65.8824
4018		1	15	1	Treatment	3	2	23.75	22.75	21.8333	21.8333	-0.916667	22	0.166667	2013-05-24	23	23.5	2013-05-26	9	600	560	30	93.3333	10	23.75	22.75	21.8333	21.8333	-0.916667	22	0.166667	2013-05-24	23	23.8	2013-05-25	7.95	8	540	446	48	82.59	43	73.3333	91.6667	88.8889
4018		1	16	1	Treatment	3	2	23.75	22.75						2013-05-26	24.5	25	2013-05-26	9.5	540	510	30	94.4444	0	23.75	22.75						2013-05-26	24.5	25.1833	2013-05-26	9.48333	9.5	540	446	41	82.59	52	71.6667	91.1111	85.5556
4018		1	17	1	Treatment	3	1	23.75	22.75	22.25	22.25	-0.5	22.25	0	2013-05-26	23.25	24.25	2013-05-27	9.75	630	555	60	88.0952	15	23.75	22.75	22.25	22.25	-0.5	22.25	0	2013-05-26	23.25	24.8	2013-05-27	7.86667	9.75	630	360	93	57.14	64	51.4286	90	60.4762
4018		1	18	1	Treatment	3	1	23.75	22.75	22	22	-0.75	22	0	2013-05-27	23	24.5	2013-05-28	6.83333	470	380	90	80.8511	0	23.75	22.75	22	22	-0.75	22	0	2013-05-28	25	25.4333	2013-05-28	6.41667	6.83333	350	274	26	78.29	25	72.4138	90.5172	87.1795
4018		1	19	1	Treatment	3	1	23.75	22.75	22.1667	22.1667	-0.583333	22.5	0.333333	2013-05-28	23.5	25	2013-05-30	10.5	660	530	90	80.303	40	23.75	22.75	22.1667	22.1667	-0.583333	22.5	0.333333	2013-05-28	23.5	25.05	2013-05-29	10.4333	10.5	660	464	93	70.3	99	61.3636	85.9091	72.7273
4018		1	20	1	Treatment	3	1	23.75	22.75						2013-05-30	26.5	27.5	2013-05-30	11	510	440	60	86.2745	10	23.75	22.75						2013-05-30	26.5	27.1833	2013-05-30	10.5667	11	510	364	41	71.37	79	68.8235	80	70.5882
4018		1	21	1	Treatment	3	2	23.75	22.75	21.4167	21.4167	-1.33333	21.5	0.0833333	2013-05-30	22.5	23.5	2013-05-31	10.5	720	630	60	87.5	30	23.75	22.75	21.4167	21.4167	-1.33333	21.5	0.0833333	2013-05-30	22.5	23.9333	2013-05-31	10.2833	10.5	720	490	86	68.06	131	68.3333	74.1667	70.8333
4018		1	22	1	Treatment	4	2	23.75	22.75	21	21	-1.75	21.5	0.5	2013-05-31	22.5	23.5	2013-06-01	8	570	480	60	84.2105	30	23.75	22.75	21	21	-1.75	21.5	0.5	2013-05-31	22.5	23.1667	2013-06-01	7.33333	8	570	375	40	65.79	115	60.5263	71.5789	70.5263
4018		1	23	1	Treatment	4	2	23.75	22.75	22	22	-0.75	22	0	2013-06-01	23	23.5	2013-06-02	9.5	630	570	30	90.4762	30	23.75	22.75	22	22	-0.75	22	0	2013-06-02	24	24.3	2013-06-02	8.41667	8.5	510	400	18	78.43	87	82.3529	66.4706	87.0588
4018		1	24	1	Treatment	4	2	23.75	22.75	22.25	22.25	-0.5	22	-0.25	2013-06-02	23	24.5	2013-06-03	10.5	690	580	90	84.058	20	23.75	22.75	22.25	22.25	-0.5	22	-0.25	2013-06-03	24	24.4	2013-06-03	10	10.5	630	481	24	76.35	95	85.2381	89.0476	63.3333
4018		1	25	1	Treatment	4	1	23.75	22.75						2013-06-03	23.5	24.5	2013-06-04	9	570	450	60	78.9474	60	23.75	22.75						2013-06-03	23.5	23.8167	2013-06-04	8.6	9	570	415	19	72.81	112	78.9474	68.9474	75.7895
4018		1	26	1	Treatment	4	1	23.75	22.75	22.75	22.75	0	22.5	-0.25	2013-06-04	23.5	25	2013-06-05	11	690	580	90	84.058	20	23.75	22.75	22.75	22.75	0	22.5	-0.25	2013-06-05	24.5	25.2167	2013-06-05	10.9333	11	630	464	43	73.65	119	74.2857	88.0952	61.9048
4018		1	27	1	Treatment	4	2	23.75	22.75	22.4167	22.4167	-0.333333	23	0.583333	2013-06-06	24	26	2013-06-06	8	480	360	120	75	0	23.75	22.75	22.4167	22.4167	-0.333333	23	0.583333	2013-06-06	24	26.1667	2013-06-06	7.83333	8	480	287	130	59.79	53	22.5	87.5	79.375
4018		1	28	1	Treatment	4	2	23.75	22.75	22	22	-0.75	22	0	2013-06-06	23	24.25	2013-06-07	10	660	565	75	85.6061	20	23.75	22.75	22	22	-0.75	22	0	2013-06-06	23	23.8	2013-06-07	9.4	10	660	382	48	57.88	194	48.1818	75	55.4545
4019		2	1	1	Treatment	1	1	23	22	22	22	0	22.25	0.25	2013-05-06	23.25	23.6667	2013-05-07	6.25	420	390	25	92.8571	5	23	22	22	22	0	22.25	0.25	2013-05-06	23.25	23.5	2013-05-07	6.1	6.25	420	376	15	89.52	20	87.1429	95	91.4286
4019		2	2	1	Treatment	1	1	23	22	22	22	0	22.25	0.25	2013-05-07	23.25	24.3333	2013-05-08	7.41667	490	400	65	81.6327	25	23	22	22	22	0	22.25	0.25	2013-05-07	23.25	23.3667	2013-05-08	7.4	7.41667	490	448	7	91.43	34	87.7301	96.319	90.8537
4019		2	3	1	Treatment	1	1	23	22	22	22	0	22.75	0.75	2013-05-08	23.75	24	2013-05-09	6.5	405	385	15	95.0617	5	23	22	22	22	0	22.75	0.75	2013-05-08	23.75	24.1167	2013-05-09	5.38333	6.5	405	302	22	74.57	14	92.5926	93.3333	82.2222
4019		2	4	1	Treatment	1	1	23	22						2013-05-10	24.5	24.75	2013-05-10	6.25	345	330	15	95.6522	0	23	22						2013-05-10	24.5	24.6667	2013-05-10	5.8	6.25	345	295	10	85.51	13	86.9565	95.6522	91.3043
4019		2	5	1	Treatment	1	1	23	22	22	22	0	22.0833	0.0833333	2013-05-10	23.0833	23.5833	2013-05-11	9.5	625	595	30	95.2	0	23	22	22	22	0	22.0833	0.0833333	2013-05-10	23.0833	23.65	2013-05-11	9.48333	9.5	625	569	34	91.04	21	92.7885	97.5962	94.2584
4019		2	6	1	Treatment	1	2	23	22						2013-05-12	27	27.25	2013-05-12	9.75	405	385	15	95.0617	5	23	22						2013-05-12	27.0833	27.0833	2013-05-12	9	9.75	400	341	0	85.25	14	89.6296	97.7778	94.0741
4019		2	7	1	Treatment	1	1	23	22	22	22	0	22.25	0.25	2013-05-12	23.25	24.4167	2013-05-13	6.25	420	345	70	82.1429	5	23	22	22	22	0	22.25	0.25	2013-05-12	23.25	23.7	2013-05-13	3.23333	6.25	420	190	27	45.24	22	72.1429	91.4286	74.2857
4019		2	8	1	Treatment	2	1	23	22	22	22	0	22.1667	0.166667	2013-05-13	23.1667	24	2013-05-14	7	470	415	50	88.2979	5	23	22	22	22	0	22.1667	0.166667	2013-05-13	23.1667	23.9667	2013-05-14	6.78333	7	470	379	48	80.64	30	76.9231	95.5128	87.2611
4019		2	9	1	Treatment	2	1	23	22	22	22	0	22	0	2013-05-14	23	24.0833	2013-05-15	6.58333	455	390	65	85.7143	0	23	22	22	22	0	22	0	2013-05-14	23	23.5167	2013-05-15	5.06667	6.58333	455	293	31	64.4	40	76.8212	88.7417	76.9737
4019		2	10	1	Treatment	2	1	23	22	22	22	0	22.5833	0.583333	2013-05-15	23.5833	24.3333	2013-05-16	7	445	390	45	87.6404	10	23	22	22	22	0	22.5833	0.583333	2013-05-15	23.5833	23.85	2013-05-16	6.8	7	445	406	16	91.24	11	87.1622	98.6486	95.9732
4019		2	11	1	Treatment	2	1	23	22	22	22	0	22.25	0.25	2013-05-16	23.25	24	2013-05-18	8	525	470	45	89.5238	10	23	22	22	22	0	22.25	0.25	2013-05-16	23.25	23.25	2013-05-17	7.98333	8	525	495	0	94.29	29	93.7143	96.5714	93.1429
4019		2	12	1	Treatment	2	2	23	22						2013-05-18	27.1667	27.3333	2013-05-18	10.8333	460	445	10	96.7391	5	23	22						2013-05-18	25.1667	26.0833	2013-05-18	10.7667	10.8333	580	498	55	85.86	23	89.6373	98.9637	95.3608
4019		2	13	1	Treatment	2	2	23	22						2013-05-19	26.5	26.75	2013-05-19	9.5	420	405	15	96.4286	0	23	22						2013-05-19	24	25.7333	2013-05-19	9.48333	9.5	570	437	104	76.67	28	85.7895	97.3684	95.2632
4019		2	14	1	Treatment	2	1	23	22	22	22	0	22.0833	0.0833333	2013-05-19	23.0833	24.1667	2013-05-20	7	475	395	65	83.1579	15	23	22	22	22	0	22.0833	0.0833333	2013-05-19	23.0833	23.35	2013-05-20	6.2	7	475	397	16	83.58	14	87.3418	96.2025	93.7107
4019		2	15	1	Treatment	3	1	23	22	22	22	0	22.3333	0.333333	2013-05-20	23.3333	24.3333	2013-05-21	8.33333	540	455	60	84.2593	25	23	22	22	22	0	22.3333	0.333333	2013-05-20	23.3333	23.5	2013-05-21	8.31667	8.33333	540	477	10	88.33	52	88.8889	93.8889	83.8889
4019		2	16	1	Treatment	3	1	23	22	22	22	0	22.25	0.25	2013-05-21	23.25	24.1667	2013-05-22	6.5	435	380	55	87.3563	0	23	22	22	22	0	22.25	0.25	2013-05-21	23.25	23.3667	2013-05-22	3.36667	6.5	435	231	7	53.1	9	92.4138	97.2414	94.4828
4019		2	17	1	Treatment	3	1	23	22	22	22	0	22.5	0.5	2013-05-22	23.5	24.25	2013-05-23	6.91667	445	385	45	86.5169	15	23	22	22	22	0	22.5	0.5	2013-05-22	23.5	23.7167	2013-05-23	6.71667	6.91667	445	379	13	85.17	41	84.4595	93.9189	85.2349
4019		2	18	1	Treatment	3	1	23	22	22	22	0	22.8333	0.833333	2013-05-23	23.8333	24.5	2013-05-25	8.5	520	475	40	91.3462	5	23	22	22	22	0	22.8333	0.833333	2013-05-23	23.8333	24.1333	2013-05-24	8.36667	8.5	520	471	18	90.58	23	88.4393	98.2659	92.5287
4019		2	19	1	Treatment	3	2	23	22						2013-05-25	24.75	25.25	2013-05-25	9.83333	545	500	30	91.7431	15	23	22						2013-05-25	24.75	25	2013-05-25	9.75	9.83333	545	504	15	92.48	21	87.2928	97.2376	94.5055
4019		2	20	1	Treatment	3	2	23	22						2013-05-26	26.5	26.5833	2013-05-26	10.5	480	470	5	97.9167	5	23	22						2013-05-26	26.5	26.6167	2013-05-26	12.8	13	630	595	7	94.44	16	95.2381	96.1905	96.6667
4019		2	21	1	Treatment	3	1	23	22	22	22	0	22.6667	0.666667	2013-05-26	23.6667	25	2013-05-27	5.5	350	270	80	77.1429	0	23	22	22	22	0	22.6667	0.666667	2013-05-26	23.6667	25.1333	2013-05-27	5.31667	5.5	350	224	88	64	27	64.6552	94.8276	82.906
4019		2	22	1	Treatment	4	1	23	22	22	22	0	22.4167	0.416667	2013-05-27	23.4167	24.1667	2013-05-28	6.16667	405	360	45	88.8889	0	23	22	22	22	0	22.4167	0.416667	2013-05-27	23.4167	23.75	2013-05-28	4.51667	6.16667	405	280	20	69.14	6	91.8519	97.7778	81.4815
4019		2	23	1	Treatment	4	1	23	22	22	22	0	22.25	0.25	2013-05-28	23.25	23.75	2013-05-29	7.66667	505	460	30	91.0891	15	23	22	22	22	0	22.25	0.25	2013-05-28	23.25	23.25	2013-05-29	7.15	7.66667	505	442	0	87.52	32	92.8571	92.8571	93.4911
4019		2	24	1	Treatment	4	1	23	22	22	22	0	22.3333	0.333333	2013-05-29	23.3333	24.0833	2013-05-30	6.5	430	380	45	88.3721	5	23	22	22	22	0	22.3333	0.333333	2013-05-29	23.3333	23.7167	2013-05-30	6.13333	6.5	430	353	23	82.09	32	82.5175	95.8042	86.1111
4019		2	25	1	Treatment	4	2	23	22	22	22	0	22.75	0.75	2013-05-30	23.75	24.5833	2013-06-01	8.5	525	455	50	86.6667	20	23	22	22	22	0	22.75	0.75	2013-05-30	23.75	25	2013-05-31	8.48333	8.5	525	426	75	81.14	23	88	98.8571	89.1429
4019		2	26	1	Treatment	4	2	23	22						2013-06-01	27.4167	27.6667	2013-06-01	10.75	440	415	15	94.3182	10	23	22						2013-06-01	27.4167	27.8833	2013-06-01	10.5167	10.75	440	391	28	88.86	7	95.8904	100	95.2381
4019		2	27	1	Treatment	4	2	23	22						2013-06-02	28.3333	28.5833	2013-06-02	9.83333	330	315	15	95.4545	0	23	22
4019		2	28	1	Treatment	4	1	23	22	22	22	0	22.6667	0.666667	2013-06-02	23.6667	24.5833	2013-06-03	5.75	365	290	55	79.4521	20	23	22	22	22	0	22.6667	0.666667
4020		2	1	1	Treatment	1	1	23	22						2013-05-07	23.5	24.5	2013-05-08	7	450	345	60	76.6667	45	23	22						2013-05-07	23.5	24.0667	2013-05-08	4.8	7	450	245	34	54.44	39	72.6667	85.3333	94
4020		2	2	1	Treatment	1	1	23	22						2013-05-09	24.5	25	2013-05-09	7.5	420	360	30	85.7143	30	23	22						2013-05-08	23.5	23.5	2013-05-09	7.48333	7.5	480	434	0	90.42	45	91.25	90.625	90
4020		2	3	1	Treatment	1	1	23	22	23	23	1	23.5	0.5	2013-05-10	24.5	24.6667	2013-05-10	6.5	360	350	10	97.2222	0	23	22	23	23	1	23.5	0.5	2013-05-10	24.5	24.9	2013-05-10	6.46667	6.5	360	299	24	83.06	35	87.5	91.6667	80
4020		2	4	1	Treatment	1	1	23	22	23	23	1	24.5	1.5	2013-05-11	25.5	25.6667	2013-05-11	7	330	310	10	93.9394	10	23	22	23	23	1	24.5	1.5	2013-05-11	24.5	24.5	2013-05-11	7.4	7.5	420	366	0	87.14	48	92.1429	90	81.4286
4020		2	5	1	Treatment	1	1	23	22	23	23	1	24	1	2013-05-12	25	25.5	2013-05-12	8	420	390	30	92.8571	0	23	22	23	23	1	24	1	2013-05-12	25	25	2013-05-12	6.53333	7	360	303	0	84.17	29	90.8333	94.1667	78.3333
4020		2	6	1	Treatment	1	1	23	22	23	23	1	23.5	0.5	2013-05-13	24.5	24.75	2013-05-13	7.5	420	375	15	89.2857	30	23	22	23	23	1	23.5	0.5	2013-05-13	24.5	24.5	2013-05-13	7.48333	7.5	420	361	0	85.95	58	95	82.1429	81.4286
4020		2	7	1	Treatment	1	1	23	22						2013-05-14	24.5	24.75	2013-05-14	6.5	360	315	15	87.5	30	23	22						2013-05-14	24.5	24.5	2013-05-14	6.48333	6.5	360	312	0	86.67	47	98.3333	75.8333	86.6667
4020		2	8	1	Treatment	2	1	23	22	23	23	1	23.5	0.5	2013-05-15	24.5	24.6667	2013-05-15	6.75	375	365	10	97.3333	0	23	22	23	23	1	23.5	0.5
4020		2	9	1	Treatment	2	1	23	22						2016-05-16	25	25.25	2016-05-16	6	300	255	15	85	30	23	22						2013-05-16	24.95				5.76667	289
4020		2	10	1	Treatment	2	1	23	22						2013-05-17	24.25	24.5	2013-05-17	6.75	390	375	15	96.1538	0	23	22						2013-05-17	24.25	24.25	2013-05-17	5.85	6.75	390	294	0	75.38	42	87.6923	86.9231	86.1538
4020		2	11	1	Treatment	2	1	23	22	23	23	1	23.5	0.5	2013-05-18	24.5	24.75	2013-05-18	8	450	435	15	96.6667	0	23	22	23	23	1	23.5	0.5	2013-05-18	24.5	24.7	2013-05-18	7.15	8	450	360	12	80	27	84.6667	96	76.6667
4020		2	12	1	Treatment	2	2	23	22	23	23	1	23.75	0.75	2013-05-19	24.75	25	2013-05-19	8	435	405	15	93.1034	15	23	22	23	23	1	23.75	0.75	2013-05-19	24.75	24.8667	2013-05-19	7.68333	8	435	376	7	86.44	33	91.0345	89.6552	85.5172
4020		2	13	1	Treatment	2	1	23	22	23.5	23.5	1.5	24	0.5	2013-05-20	25	25.25	2013-05-20	8	420	405	15	96.4286	0	23	22	23.5	23.5	1.5	24	0.5	2013-05-20	25	25.0333	2013-05-20	7.43333	8	420	362	2	86.19	22	96.4286	89.2857	92.8571
4020		2	14	1	Treatment	2	1	23	22	23	23	1	24.5	1.5	2013-05-21	25.5	26	2013-05-21	7	330	270	30	81.8182	30	23	22	23	23	1	24.5	1.5	2013-05-21	25.5	25.5	2013-05-21	6.93333	7	330	283	0	85.76	43	81.8182	81.8182	97.2727
4020		2	15	1	Treatment	3	1	23	22	23	23	1	23.5	0.5	2013-05-22	24.5	24.75	2013-05-22	7	390	360	15	92.3077	15	23	22	23	23	1	23.5	0.5
4020		2	16	1	Treatment	3	1	23	22						2013-05-23	26.5	26.5833	2013-05-23	7.5	300	295	5	98.3333	0	23	22						2013-05-23	26.5	26.7333	2013-05-23	5	7.5	300	133	14	44.33	3	93	84	77
4020		2	17	1	Treatment	3	1	23	22	23	23	1	23.5	0.5	2013-05-25	24.5	24.75	2013-05-25	7	390	375	15	96.1538	0	23	22	23	23	1	23.5	0.5
4020		2	18	1	Treatment	3	1	23	22	22	22	0	22.5	0.5	2013-05-25	23.5	24	2013-05-26	7.5	480	435	30	90.625	15	23	22	22	22	0	22.5	0.5	2013-05-25	24.5	24.5	2013-05-25	6.46667	7	390	323	0	82.82	35	96.1538	86.9231	76.1538
4020		2	19	1	Treatment	3	1	23	22	23	23	1	23.5	0.5	2013-05-26	24.5	25	2013-05-26	6.5	360	330	30	91.6667	0	23	22	23	23	1	23.5	0.5	2013-05-25	23.5	25.1833	2013-05-26	6.31667	7.5	480	283	101	58.96	25	45	91.25	54.375
4020		2	20	1	Treatment	3	1	23	22	23	23	1	23.5	0.5	2013-05-27	24.5	24.75	2013-05-27	8	450	435	15	96.6667	0	23	22	23	23	1	23.5	0.5
4020		2	21	1	Treatment	3	1	23	22	23	23	1	22.5	-0.5	2013-05-27	23.5	24	2013-05-28	5	330	300	30	90.9091	0	23	22	23	23	1	22.5	-0.5	2013-05-27	23.5	23.5	2013-05-28	4.98333	5	330	296	0	89.7	33	91.8182	89.0909	89.0909
4020		2	22	1	Treatment	4	1	23	22	21	21	-1	21.5	0.5	2013-05-28	22.5	23	2013-05-29	5	390	360	30	92.3077	0	23	22	21	21	-1	21.5	0.5	2013-05-28	22.5	22.7333	2013-05-29	4.98333	5	390	285	14	73.08	90	42.3077	84.6154	93.0769
4020		2	23	1	Treatment	4	1	23	22	22	22	0	22.5	0.5	2013-05-29	23.5	24	2013-05-30	5	330	300	30	90.9091	0	23	22	22	22	0	22.5	0.5	2013-05-29	23.5	23.5	2013-05-30	4.98333	5	330	306	0	92.73	23	92.7273	88.1818	98.1818
4020		2	24	1	Treatment	4	1	23	22	22	22	0	22.5	0.5	2013-05-30	23.5	24	2013-05-31	7	450	420	30	93.3333	0	23	22	22	22	0	22.5	0.5	2013-05-30	21.5	21.5	2013-05-31	5.4	5.5	480	423	0	88.13	51	93.75	96.25	76.25
4020		2	25	1	Treatment	4	1	23	22	22	22	0	23.5	1.5	2013-06-01	24.5	24.75	2013-06-01	9.5	540	525	15	97.2222	0	23	22	22	22	0	23.5	1.5	2013-05-31	22.5	22.5	2013-06-01	7.83333	8	570	516	0	90.53	44	91.5789	92.1053	92.1053
4020		2	26	1	Treatment	4	2	23	22	21	21	-1	21	0	2013-06-01	22	22.25	2013-06-02	10	720	705	15	97.9167	0	23	22	21	21	-1	21	0	2013-06-01	22.5	23.3167	2013-06-02	10.35	10.5	720	468	49	65	194	61.6667	88.3333	56.25
4020		2	27	1	Treatment	4	2	23	22						2013-06-02	21.5	22	2013-06-03	7	570	480	30	84.2105	60	23	22						2013-06-02	21.5	21.9833	2013-06-03	6.23333	7	570	431	29	75.61	64	68.9474	94.7368	93.1579
4020		2	28	1	Treatment	4	1	23	22	23	23	1	24	1	2013-06-04	25	25.25	2013-06-04	7	360	345	15	95.8333	0	23	22	23	23	1	24	1
4021		1	1	1	Treatment	1	1	22	21	21.6667	21.6667	0.666667	21.5	-0.166667	2013-05-06	22.5	22.75	2013-05-07	6.5	480	455	15	94.7917	10	22	21	21.6667	21.6667	0.666667	21.5	-0.166667	2013-05-06	22.5	22.65	2013-05-07	6.23333	6.5	480	418	9	87.08	37	88.75	94.375	81.875
4021		1	2	1	Treatment	1	1	22	21	21.5833	21.5833	0.583333	21.8333	0.25	2013-05-07	22.8333	23.5	2013-05-08	8.25	565		40			22	21	21.5833	21.5833	0.583333	21.8333	0.25	2013-05-07	22.8333	23.1333	2013-05-08	7.98333	8.25	565	472	18	83.54	59	85.6383	89.3617	83.0688
4021		1	3	1	Treatment	1	1	22	21	22	22	1	21.6667	-0.333333	2013-05-08	22.6667	23.5	2013-05-09	5.41667	405	345	50	85.1852	10	22	21	22	22	1	21.6667	-0.333333	2013-05-08	22.6667	23.0333	2013-05-09	5.28333	5.41667	405	358	22	88.4	17	81.4815	95.5556	91.1111
4021		1	4	1	Treatment	1	1	22	21	21.5	21.5	0.5	21.6667	0.166667	2013-05-09	22.6667	23.1667	2013-05-10	8.25	575	530	30	92.1739	15	22	21	21.5	21.5	0.5	21.6667	0.166667	2013-05-09	22.6667	22.7667	2013-05-10	8.23333	8.25	575	510	6	88.7	58	87.4346	91.0995	88.0208
4021		1	5	1	Treatment	1	2	22	21						2013-05-10	23.9167	24.1667	2013-05-11	9	545	510	15	93.578	20	22	21						2013-05-10	23.9167	23.95	2013-05-11	8.88333	9	545	479	2	87.89	57	93.9227	87.8453	82.4176
4021		1	6	1	Treatment	1	2	22	21						2013-05-11	23.1667	23.3333	2013-05-12	8.33333	550	540	10	98.1818	0	22	21						2013-05-11	23.1667	23.4667	2013-05-12	8.28333	8.33333	550	469	18	85.27	60	85.7923	88.5246	84.2391
4021		1	7	1	Treatment	1	1	22	21	21.5	21.5	0.5	21.6667	0.166667	2013-05-12	22.6667	23.3333	2013-05-13	6.75	485	430	40	88.6598	15	22	21	21.5	21.5	0.5	21.6667	0.166667	2013-05-12	22.6667	22.8833	2013-05-13	6.55	6.75	485	407	13	83.92	53	80.7453	93.7888	82.716
4021		1	8	1	Treatment	2	1	22	21	21.5	21.5	0.5	21.75	0.25	2013-05-13	22.75	22.9167	2013-05-14	8.16667	565	555	10	98.2301	0	22	21	21.5	21.5	0.5	21.75	0.25	2013-05-13	22.75	23.0667	2013-05-14	8.06667	8.16667	565	503	19	89.03	37	89.8936	90.9574	92.5926
4021		1	9	1	Treatment	2	1	22	21	21.5	21.5	0.5	21.5833	0.0833333	2013-05-14	22.5833	23.0833	2013-05-15	9.16667	635	595	30	93.7008	10	22	21	21.5	21.5	0.5	21.5833	0.0833333	2013-05-14	22.5833	23.05	2013-05-15	8.78333	9.16667	635	522	28	82.2	62	83.4123	88.6256	83.0189
4021		1	10	1	Treatment	2	1	22	21	21.5	21.5	0.5	21.75	0.25	2013-05-15	22.75	23.0833	2013-05-16	7.5	525	490	20	93.3333	15	22	21	21.5	21.5	0.5	21.75	0.25	2013-05-15	22.75	22.9333	2013-05-16	7.4	7.5	525	467	11	88.95	41	88.5714	94.2857	88.5714
4021		1	11	1	Treatment	2	1	22	21	21.5	21.5	0.5	21.9167	0.416667	2013-05-16	22.9167	23.5	2013-05-17	7.91667	540	495	35	91.6667	10	22	21	21.5	21.5	0.5	21.9167	0.416667	2013-05-16	22.9167	23.2667	2013-05-17	7.76667	7.91667	540	453	21	83.89	57	76.6667	91.6667	86.1111
4021		1	12	1	Treatment	2	2	22	21						2013-05-18	24.3333	24.6667	2013-05-18	8.66667	500	450	20	90	30	22	21						2013-05-18	24.3333	24.5333	2013-05-18	8.45	8.66667	500	433	12	86.6	42	90.9639	90.3614	85.6287
4021		1	13	1	Treatment	2	2	22	21						2013-05-19	26.6667	26.9167	2013-05-19	10	440	350	15	79.5455	75	22	21						2013-05-19	26.6667	26.6667	2013-05-19	9.98333	10	440	361	0	82.05	78	94.5205	58.2192	93.8776
4021		1	14	1	Treatment	2	1	22	21	21.5	21.5	0.5	21.6667	0.166667	2013-05-19	22.6667	23.9167	2013-05-20	7.5	530		75			22	21	21.5	21.5	0.5	21.6667	0.166667	2013-05-19	22.6667	23.0333	2013-05-20	6.85	7.5	530	427	22	80.57	42	77.2727	94.8864	88.1356
4021		1	15	1	Treatment	3	1	22	21	21.5	21.5	0.5	21.75	0.25	2013-05-20	22.75	22.9167	2013-05-21	7.5	525	500	10	95.2381	15	22	21	21.5	21.5	0.5	21.75	0.25	2013-05-20	22.75	22.8667	2013-05-21	7.2	7.5	525	457	7	87.05	43	90.8571	89.7143	85.1429
4021		1	16	1	Treatment	3	1	22	21	21.5	21.5	0.5	21.75	0.25	2013-05-21	22.75	23.4167	2013-05-22	8.33333	575	525	40	91.3043	10	22	21	21.5	21.5	0.5	21.75	0.25	2013-05-21	22.75	22.95	2013-05-22	7.83333	8.33333	575	472	12	82.09	61	83.7696	91.623	79.6875
4021		1	17	1	Treatment	3	1	22	21	21.5	21.5	0.5	21.6667	0.166667	2013-05-22	22.6667	23	2013-05-23	8.16667	570	550	20	96.4912	0	22	21	21.5	21.5	0.5	21.6667	0.166667	2013-05-22	22.6667	22.8	2013-05-23	8.05	8.16667	570	502	8	88.07	53	90	92.1053	84.7368
4021		1	18	1	Treatment	3	1	22	21	22.1667	22.1667	1.16667	22.0833	-0.0833333	2013-05-23	23.0833	23.25	2013-05-24	8.25	550	540	10	98.1818	0	22	21	22.1667	22.1667	1.16667	22.0833	-0.0833333	2013-05-23	23.0833	23.5333	2013-05-24	7.91667	8.25	550	451	27	82	52	77.5956	91.2568	83.6957
4021		1	19	1	Treatment	3	2	22	21						2013-05-24	23.6667	24.1667	2013-05-25	8.33333	520	485	30	93.2692	5	22	21						2013-05-24	23.6667	24.15	2013-05-25	7.98333	8.33333	520	440	29	84.62	30	86.1272	95.9538	81.6092
4021		1	20	1	Treatment	3	2	22	21						2013-05-26	24.4167	24.5	2013-05-26	8.16667	465	460	5	98.9247	0	22	21						2013-05-26	24.4167	24.4667	2013-05-26	8.08333	8.16667	465	419	3	90.11	38	93.5484	91.6129	85.1613
4021		1	21	1	Treatment	3	1	22	21	21.5	21.5	0.5	21.75	0.25	2013-05-26	22.75	23.25	2013-05-27	6.91667	490	460	30	93.8776	0	22	21	21.5	21.5	0.5	21.75	0.25	2013-05-26	22.75	23.3667	2013-05-27	6.78333	6.91667	490	408	37	83.27	37	82.8221	90.7975	85.9756
4021		1	22	1	Treatment	4	1	22	21	21.5	21.5	0.5	21.8333	0.333333	2013-05-27	22.8333	23.0833	2013-05-28	8.08333	555	535	15	96.3964	5	22	21	21.5	21.5	0.5	21.8333	0.333333	2013-05-27	22.8333	22.9833	2013-05-28	8.05	8.08333	555	498	9	89.73	46	91.8919	92.4324	87.027
4021		1	23	1	Treatment	4	1	22	21	21.5	21.5	0.5	21.8333	0.333333	2013-05-28	22.8333	23.5833	2013-05-29	7.58333	525	470	45	89.5238	10	22	21	21.5	21.5	0.5	21.8333	0.333333	2013-05-28	22.8333	23.1333	2013-05-29	7.53333	7.58333	525	439	18	83.62	65	83.7349	89.0578	89.1566
4021		1	24	1	Treatment	4	1	22	21	21.5	21.5	0.5	21.75	0.25	2013-05-29	22.75	22.9167	2013-05-30	8	555	545	10	98.1982	0	22	21	21.5	21.5	0.5	21.75	0.25	2013-05-29	22.75	22.8833	2013-05-30	7.98333	8	555	495	8	89.19	51	92.973	84.8649	90.8108
4021		1	25	1	Treatment	4	1	22	21	22	22	1	22.0833	0.0833333	2013-05-30	23.0833	23.5833	2013-05-31	8	535	495	30	92.5234	10	22	21	22	22	1	22.0833	0.0833333	2013-05-30	23.0833	23.7	2013-05-31	7.95	8	535	450	37	84.11	45	83.1461	91.573	88.2682
4021		1	26	1	Treatment	4	2	22	21						2013-06-01	24.3333	24.5	2013-06-01	9.25	535	495	10	92.5234	30	22	21						2013-06-01	24.3333	24.3333	2013-06-01	9.06667	9.25	535	471	0	88.04	53	93.8202	87.0787	83.2402
4021		1	27	1	Treatment	4	2	22	21						2013-06-02	24.5833	24.6667	2013-06-02	8.75	490	475	5	96.9388	10	22	21						2013-06-02	24.5833	24.7167	2013-06-02	8.65	8.75	490	444	8	90.61	32	90.184	93.865	87.8049
4021		1	28	1	Treatment	4	2	22	21	21.5	21.5	0.5	21.75	0.25	2013-06-02	22.75	23.5	2013-06-03	7.75	540	485	45	89.8148	10	22	21	21.5	21.5	0.5	21.75	0.25	2013-06-02	22.75	23.4167	2013-06-03	7.66667	7.75	540	452	40	83.7	43	87.2222	92.7778	86.6667
4023		1	1	1	Treatment	1	1	22	21	21.1167	21.1167	0.116667	21	-0.116667	2013-06-03	22	23.5	2013-06-04	6.5	510	410	90	80.3922	10	22	21	21.1167	21.1167	0.116667	21	-0.116667	2013-06-03	22	22.5333	2013-06-04	6.15	6.5	510	402	32	78.82	55	75.2941	91.1765	89.4118
4023		1	2	1	Treatment	1	1	22	21	21	21	0	21	0	2013-06-04	22	23	2013-06-05	6.5	510	450	60	88.2353	0	22	21	21	21	0	21	0	2013-06-04	22	22.4167	2013-06-05	6.33333	6.5	510	437	25	85.69	38	79.4118	95.2941	86.4706
4023		1	3	1	Treatment	1	1	22	21	21	21	0	21	0	2013-06-05	22	23	2013-06-06	5	420	330	60	78.5714	30	22	21	21	21	0	21	0	2013-06-05	22	22.0667	2013-06-06	5.36667	6.5	510	392	4	76.86	46	82.9412	93.5294	78.2353
4023		1	4	1	Treatment	1	1	22	21	21	21	0	23	2	2013-06-07	24	24.5	2013-06-07	6	360	330	30	91.6667	0	22	21	21	21	0	23	2	2013-06-07	24	25.0667	2013-06-07	5.98333	6	360	279	64	77.5	16	58.3333	95	95.8333
4023		1	5	1	Treatment	1	2	22	21	21	21	0	21	0	2013-06-07	22	23	2013-06-08	7.5	570	490	60	85.9649	20	22	21	21	21	0	21	0	2013-06-07	22	22.9	2013-06-08	7.16667	7.5	570	433	54	75.96	63	74.2105	92.6316	74.2105
4023		1	6	1	Treatment	1	2	22	21	21	21	0	23.5	2.5	2013-06-09	24.5	25	2013-06-09	6.5	360	320	30	88.8889	10	22	21	21	21	0	23.5	2.5	2013-06-09	24.5	24.5	2013-06-09	8.48333	8.5	480	409	0	85.21	70	86.875	89.375	80
4023		1	7	1	Treatment	1	1	22	21	21.0833	21.0833	0.0833333	21	-0.0833333	2013-06-09	22	23.5	2013-06-10	6	480	360	90	75	30	22	21	21.0833	21.0833	0.0833333	21	-0.0833333	2013-06-09	22	22.3333	2013-06-10	5.98333	6	480	405	20	84.38	54	75	87.5	92.5
4023		1	8	1	Treatment	2	1	22	21	21	21	0	21.5	0.5	2013-06-10	22.5	24.5	2013-06-11	6.5	480	340	120	70.8333	20	22	21	21	21	0	21.5	0.5	2013-06-10	22.5	23.8667	2013-06-11	6.38333	6.5	480	349	82	72.71	42	75.625	88.75	85.625
4023		1	9	1	Treatment	2	1	22	21	21	21	0	20.5	-0.5	2013-06-11	21.5	22.5	2013-06-12	6.5	540	470	60	87.037	10	22	21	21	21	0	20.5	-0.5	2013-06-11	21.5	21.5	2013-06-12	6.35	6.5	540	404	0	74.81	127	75	88.8889	63.3333
4023		1	10	1	Treatment	2	1	22	21	21	21	0	21	0	2013-06-12	22	23.5	2013-06-13	6.5	510	405	90	79.4118	15	22	21	21	21	0	21	0	2013-06-12	22	22.5833	2013-06-13	7.98333	8	600	521	35	86.83	43	87	95	91
4023		1	11	1	Treatment	2	1	22	21	21	21	0	21	0	2013-06-13	22	23	2013-06-14	6.5	510	440	60	86.2745	10	22	21	21	21	0	21	0	2013-06-13	23	23.2167	2013-06-14	6.41667	6.5	450	379	13	84.22	53	76.6667	88	88.6667
4023		1	12	1	Treatment	2	2	22	21	21	21	0	22	1	2013-06-14	23	24.5	2013-06-15	6.5	450	360	90	80	0	22	21	21	21	0	22	1	2013-06-15	24.5	24.9	2013-06-15	5.98333	6	330	286	24	86.67	19	88.1818	90.9091	95.4545
4023		1	13	1	Treatment	2	2	22	21	21	21	0	22	1	2013-06-15	23	24	2013-06-16	7	480	420	60	87.5	0	22	21	21	21	0	22	1	2013-06-15	23	23.8833	2013-06-16	6.81667	6.83333	470	363	53	77.23	53	73.125	94.375	88.125
4023		1	14	1	Treatment	2	1	22	21	21	21	0	21	0	2013-06-16	22	23.5	2013-06-17	7	540	445	90	82.4074	5	22	21	21	21	0	21	0	2013-06-16	22	22.0833	2013-06-17	6.4	7	540	438	5	81.11	61	83.8889	91.1111	78.8889
4023		1	15	1	Treatment	3	1	22	21	21	21	0	21	0	2013-06-17	22	23.5	2013-06-18	6.5	510	420	90	82.3529	0	22	21	21	21	0	21	0	2013-06-17	22	22.35	2013-06-18	6.15	6.5	510	417	21	81.76	51	76.4706	93.5294	91.1765
4023		1	16	1	Treatment	3	1	22	21	21	21	0	21	0	2013-06-18	22	23	2013-06-19	6.5	510	440	60	86.2745	10	22	21	21	21	0	21	0	2013-06-19	25	25	2013-06-19	6.41667	6.5	330	301	0	91.21	24	93.6364	89.0909	91.8182
4023		1	17	1	Treatment	3	1	22	21	21	21	0	22	1	2013-06-19	23	25	2013-06-20	6.5	450	315	120	70	15	22	21	21	21	0	22	1	2013-06-19	23	23	2013-06-20	6.4	6.5	450	398	0	88.44	46	86	91.3333	90.6667
4023		1	18	1	Treatment	3	1	22	21	21	21	0	21	0	2013-06-20	22	24	2013-06-21	6.5	510	360	120	70.5882	30	22	21	21	21	0	21	0	2013-06-20	23.5	23.5667	2013-06-21	6.4	6.5	420	358	4	85.24	52	85	90.7143	83.5714
4023		1	19	1	Treatment	3	2	22	21						2013-06-21	23	24	2013-06-22	6.5	450	380	60	84.4444	10	22	21						2013-06-21	23	23.6	2013-06-22	6.48333	6.5	450	372	36	82.67	41	80	91.3333	89.3333
4023		1	20	1	Treatment	3	2	22	21	21	21	0	21	0	2013-06-22	22	22.5	2013-06-23	7.5	570	540	30	94.7368	0	22	21	21	21	0	21	0	2013-06-22	22	22.0333	2013-06-23	7.41667	7.5	570	464	2	81.4	99	68.9474	91.5789	85.2632
4023		1	21	1	Treatment	3	1	22	21	21	21	0	21	0	2013-06-23	22	23	2013-06-24	7	540	480	60	88.8889	0	22	21	21	21	0	21	0	2013-06-23	23.5	23.6833	2013-06-24	6.98333	7	450	385	11	85.56	53	76	96	85.3333
4023		1	22	1	Treatment	4	1	22	21	21	21	0	21	0	2013-06-24	22	22.5	2013-06-25	6.5	510		30			22	21	21	21	0	21	0	2013-06-24	22	22.2667	2013-06-25	6.28333	6.5	510	427	16	83.73	54	77.6471	91.7647	85.8824
4023		1	23	1	Treatment	4	1	22	21	21	21	0	21	0	2013-06-25	22	23	2013-06-26	6.5	510		60			22	21	21	21	0	21	0	2013-06-26	24	24.1333	2013-06-26	6.4	6.5	390	330	8	84.62	46	80.7692	91.5385	89.2308
4023		1	24	1	Treatment	4	1	22	21	21	21	0	22	1	2013-06-26	23	24.5	2013-06-27	6.5	450		90			22	21	21	21	0	22	1	2013-06-26	23	23.1667	2013-06-27	6.11667	6.5	450	368	10	81.78	49	78.6667	91.3333	84.6667
4023		1	25	1	Treatment	4	1	22	21	21	21	0	23	2	2013-06-28	24	25	2013-06-28	6.5	390		60			22	21	21	21	0	23	2	2013-06-27	23	23.05	2013-06-28	5.58333	6.5	450	359	3	79.78	33	90	92.6667	78
4023		1	26	1	Treatment	4	2	22	21	21	21	0	21	0	2013-06-28	22	23	2013-06-29	6.5	510		60			22	21	21	21	0	21	0	2013-06-28	22	22.2333	2013-06-29	7.48333	7.5	570	495	14	86.84	60	86.8421	90	90.5263
4023		1	27	1	Treatment	4	2	22	21	21	21	0	21	0	2013-06-29	22	22.5	2013-06-30	7.5	570		30			22	21	21	21	0	21	0	2013-06-30	25.5	25.8333	2013-06-30	6.98333	7.5	360	273	20	75.83	36	89.1667	91.6667	75.8333
4023		1	28	1	Treatment	4	2	22	21	21	21	0	21	0	2013-06-30	22	23	2013-07-01	7	540		60			22	21	21	21	0	21	0	2013-06-30	23	23.8	2013-07-01	6.2	7	480	344	48	71.67	40	77.5	92.5	76.875
4024		1	1	1	Treatment	1	2	24	23	23	23	0	23	0	2013-05-25	24	24.1667	2013-05-25	11	660	620	10	93.9394	30	24	23	23	23	0	23	0	2013-05-25	28.5	28.5	2013-05-25	9.7	10	330	272	0	82.42	40	94.5455	84.5455	73.6364
4024		1	2	1	Treatment	1	2	24	23	23	23	0	23	0	2013-05-26	24	24.1667	2013-05-26	9.5	570	530	10	92.9825	30	24	23	23	23	0	23	0	2013-05-26	24	24	2013-05-26	10.5333	11	660	541	0	81.97	91	98.6364	69.0909	79.5455
4024		1	3	1	Treatment	1	1	24	23	23	23	0	23	0	2013-05-27	24	24.1667	2013-05-27	9	540	530	10	98.1481	0	24	23	23	23	0	23	0	2013-05-27	25	25	2013-05-27	9.43333	9.5	510	433	0	84.9	73	85.8824	89.4118	79.4118
4024		1	4	1	Treatment	1	1	24	23	23	23	0	23	0	2013-05-28	24	24.1667	2013-05-28	12	720	710	10	98.6111	0	24	23	23	23	0	23	0	2013-05-27	23	23.4	2013-05-28	8.18333	9	600	446	24	74.33	81	79.5	80	79
4024		1	5	1	Treatment	1	1	24	23	23	23	0	23	0	2013-05-29	24	24.1667	2013-05-29	9	540	530	10	98.1481	0	24	23	23	23	0	23	0	2013-05-29	24	24.75	2013-05-29	12.9833	13	780	617	45	79.1	117	78.0769	81.9231	87.6923
4024		1	6	1	Treatment	1	1	24	23	23	23	0	23.5	0.5	2013-05-30	24.5	24.8333	2013-05-30	7.5	420	380	20	90.4762	20	24	23	23	23	0	23.5	0.5	2013-05-30	24	24.0833	2013-05-30	8.76667	9	540	447	5	82.78	74	81.1111	82.7778	88.8889
4024		1	7	1	Treatment	1	1	24	23	23	23	0	24	1	2013-05-31	25	25.1667	2013-05-31	9	480	470	10	97.9167	0	24	23	23	23	0	24	1	2013-05-31	24.5	24.6	2013-05-31	7.4	7.5	420	345	6	82.14	63	81.4286	85.7143	84.2857
4024		1	8	1	Treatment	2	2	24	23	23	23	0	23	0	2013-06-01	24	24.25	2013-06-01	10.25	615	600	15	97.561	0	24	23	23	23	0	23	0	2013-06-01	24	24.0667	2013-06-01	10.2	11	660	525	4	79.55	83	82.2727	89.0909	85
4024		1	9	1	Treatment	2	2	24	23	23	23	0	23.25	0.25	2013-06-02	24.25	24.5	2013-06-02	9.75	570	555	15	97.3684	0	24	23	23	23	0	23.25	0.25	2013-06-02	24	24.4167	2013-06-02	9.73333	10.25	615	444	25	72.2	115	69.7561	83.4146	72.1951
4024		1	10	1	Treatment	2	1	24	23	23	23	0	23	0	2013-06-03	24	24.1667	2013-06-03	9.5	570	560	10	98.2456	0	24	23	23	23	0	23	0	2013-06-03	24.25	24.35	2013-06-03	8.2	9.75	570	384	6	67.37	87	74.7368	81.5789	82.1053
4024		1	11	1	Treatment	2	1	24	23	23	23	0	23.5	0.5	2013-06-04	24.5	24.6667	2013-06-04	9.25	525	515	10	98.0952	0	24	23	23	23	0	23.5	0.5	2013-06-04	24.5	24.5	2013-06-04	9.23333	9.25	525	448	0	85.33	76	88.5714	85.1429	82.8571
4024		1	12	1	Treatment	2	1	24	23	23	23	0	23.5	0.5	2013-06-05	24.5	24.6667	2013-06-05	9.5	540	530	10	98.1481	0	24	23	23	23	0	23.5	0.5	2013-06-05	24.5	24.9833	2013-06-05	9.15	9.5	540	432	29	80	58	71.1111	91.1111	85
4024		1	13	1	Treatment	2	1	24	23	23	23	0	23	0	2013-06-06	24	24.25	2013-06-06	8	480	465	15	96.875	0	24	23	23	23	0	23	0	2013-06-06	24	24.6667	2013-06-06	9.48333	9.5	570	447	40	78.42	82	71.5789	83.6842	85.7895
4024		1	14	1	Treatment	2	1	24	23	23	23	0	25.75	2.75	2013-06-07	26.75	27.0833	2013-06-07	10.75	480	460	20	95.8333	0	24	23	23	23	0	25.75	2.75	2013-06-07	26.75	26.8333	2013-06-07	10.4833	10.75	480	361	5	75.21	98	79.375	68.125	85.625
4024		1	15	1	Treatment	3	2	24	23						2013-06-08	24.5	24.5833	2013-06-08	8.5	480	435	5	90.625	40	24	23						2013-06-08	26.5	26.5	2013-06-08	8.26667	8.5	360	302	0	83.89	44	85.8333	92.5	81.6667
4024		1	16	1	Treatment	3	2	24	23						2013-06-09	24	24.25	2013-06-09	9	540	525	15	97.2222	0	24	23						2013-06-08	23	23	2013-06-09	7.36667	8	540	412	0	76.3	90	96.1111	63.8889	83.8889
4024		1	17	1	Treatment	3	2	24	23	23	23	0	23.25	0.25	2013-06-10	24.25	24.4167	2013-06-10	10	585	535	10	91.453	40	24	23	23	23	0	23.25	0.25	2013-06-10	24.25	24.3	2013-06-10	8.86667	9	525	438	3	83.43	76	87.4286	90.8571	72
4024		1	18	1	Treatment	3	1	24	23	23	23	0	24.5	1.5	2013-06-11	25.5	25.75	2013-06-11	9	450	435	15	96.6667	0	24	23	23	23	0	24.5	1.5	2013-06-11	24	24.25	2013-06-11	9.78333	9.98333	599	473	15	78.96	99	76.3819	83.9196	80.5
4024		1	19	1	Treatment	3	1	24	23	23	23	0	24	1	2013-06-12	25	25.1667	2013-06-12	10.5	570	560	10	98.2456	0	24	23	23	23	0	24	1	2013-06-12	25	25.2167	2013-06-12	8.91667	9	480	416	13	86.67	46	86.25	92.5	83.75
4024		1	20	1	Treatment	3	1	24	23	23	23	0	23.75	0.75	2013-06-13	24.75	24.9167	2013-06-13	8.5	465	455	10	97.8495	0	24	23	23	23	0	23.75	0.75	2013-06-13	24.75	25.1167	2013-06-13	9.88333	10	555	445	22	80.18	81	77.2973	86.4865	81.6216
4024		1	21	1	Treatment	3	1	24	23	23	23	0	23.25	0.25	2013-06-14	24.25	24.5	2013-06-14	12	705	690	15	97.8723	0	24	23	23	23	0	23.25	0.25	2013-06-14	24.25	24.8833	2013-06-14	7.9	8	465	355	38	76.34	66	75.4839	82.5806	83.871
4024		1	22	1	Treatment	4	1	24	23	23	23	0	23	0	2013-06-15	24	24.3333	2013-06-15	9	540	520	20	96.2963	0	24	23	23	23	0	23	0	2013-06-15	24	25.2667	2013-06-15	7.45	8	480	310	76	64.58	61	73.75	81.25	73.125
4024		1	23	1	Treatment	4	2	24	23						2013-06-16	24	24.3333	2013-06-16	9	540	520	20	96.2963	0	24	23						2013-06-16	24	24.4667	2013-06-16	8.75	9	540	435	28	80.56	62	85.5556	87.2222	84.4444
4024		1	24	1	Treatment	4	1	24	23	23	23	0	23.5	0.5	2013-06-17	24.5	24.75	2013-06-17	9.5	540	525	15	97.2222	0	24	23	23	23	0	23.5	0.5	2013-06-16	23.5	23.7833	2013-06-17	8.66667	9.5	600	457	17	76.17	76	80	89	71.5
4024		1	25	1	Treatment	4	1	24	23	23	23	0	23.5	0.5	2013-06-18	24.5	24.75	2013-06-18	9	510	495	15	97.0588	0	24	23	23	23	0	23.5	0.5	2013-06-18	24.5	26.0167	2013-06-18	8.98333	9	510	366	91	71.76	52	82.9412	90	90
4024		1	26	1	Treatment	4	1	24	23	23	23	0	23	0	2013-06-19	24	24.25	2013-06-19	9	540	525	15	97.2222	0	24	23	23	23	0	23	0	2013-06-19	24	24.2333	2013-06-19	8.98333	9	540	456	14	84.44	69	82.2222	90.5556	83.8889
4024		1	27	1	Treatment	4	1	24	23	23	23	0	26.5	3.5	2013-06-20	27.5	27.6667	2013-06-20	9.25	345	335	10	97.1014	0	24	23	23	23	0	26.5	3.5	2013-06-20	25	25	2013-06-20	8.9	9.25	495	421	0	85.05	53	89.697	88.4848	81.8182
4024		1	28	1	Treatment	4	2	24	23						2013-06-21	28	28.0833	2013-06-21	10.5	390	385	5	98.7179	0	24	23						2013-06-21	27.5	27.6667	2013-06-21	9.18333	9.25	345	288	10	83.5	43	80	86.087	87.8261
4027		2	1	2	Treatment	1	1	23.5	22.5	22.5	22.5	0	22.9167	0.416667	2013-09-02	23.9167	24.25	2013-09-03	9.5	575	525	20	91.3043	30	23.5	22.5	22.5	22.5	0	22.9167	0.416667
4027		2	2	2	Treatment	1	1	23.5	22.5	22.9167	22.9167	0.416667	23.5	0.583333	2013-09-04	24.5	24.8333	2013-09-04	9.75	555	465	20	83.7838	70	23.5	22.5	22.9167	22.9167	0.416667	23.5	0.583333
4027		2	3	2	Treatment	1	1	23.5	22.5	22.9167	22.9167	0.416667	23.5	0.583333	2013-09-05	24.5	25.1667	2013-09-05	10.8333	620	530	40	85.4839	50	23.5	22.5	22.9167	22.9167	0.416667	23.5	0.583333
4027		2	4	2	Treatment	1	1	23.5	22.5						2013-09-06	25.75	26.25	2013-09-06	9.33333	455	395	30	86.8132	30	23.5	22.5
4027		2	5	2	Treatment	1	1	23.5	22.5	22.5	22.5	0	25	2.5	2013-09-07	26	26.3333	2013-09-07	7.5	330	290	20	87.8788	20	23.5	22.5	22.5	22.5	0	25	2.5
4027		2	6	2	Treatment	1	1	23.5	22.5						2013-09-08	25	25.3333	2013-09-08	7.5	390	360	20	92.3077	10	23.5	22.5
4027		2	7	2	Treatment	1	1	23.5	22.5	22.5833	22.5833	0.0833333	23.5	0.916667	2013-09-09	24.5	24.8333	2013-09-09	9.5	540	490	20	90.7407	30	23.5	22.5	22.5833	22.5833	0.0833333	23.5	0.916667
4027		2	8	2	Treatment	2	1	23.5	22.5	22.5833	22.5833	0.0833333	24	1.41667	2013-09-10	25	25.25	2013-09-10	7.33333	380	350	15	92.1053	15	23.5	22.5	22.5833	22.5833	0.0833333	24	1.41667
4027		2	9	2	Treatment	2	1	23.5	22.5						2013-09-11	25.5	26	2013-09-11	11.1667	580	535	30	92.2414	15	23.5	22.5
4027		2	10	2	Treatment	2	1	23.5	22.5	22.5	22.5	0	22.8333	0.333333	2013-09-11	23.8333	24	2013-09-12	7	430	415	10	96.5116	5	23.5	22.5	22.5	22.5	0	22.8333	0.333333
4027		2	11	2	Treatment	2	1	23.5	22.5	22.5	22.5	0	22.75	0.25	2013-09-12	23.75	24.0833	2013-09-13	11.5	705	665	20	94.3262	20	23.5	22.5	22.5	22.5	0	22.75	0.25
4027		2	12	2	Treatment	2	1	23.5	22.5	22.5	22.5	0	22.75	0.25	2013-09-13	23.75	24.0833	2013-09-14	9.66667	595	560	20	94.1176	15	23.5	22.5	22.5	22.5	0	22.75	0.25
4027		2	13	2	Treatment	2	1	23.5	22.5						2013-09-15	25	25.1667	2013-09-15	5.66667	280	260	10	92.8571	10	23.5	22.5
4027		2	14	2	Treatment	2	1	23.5	22.5	22.5833	22.5833	0.0833333	23	0.416667	2013-09-16	24	24.5	2013-09-16	12.75	765	705	30	92.1569	30	23.5	22.5	22.5833	22.5833	0.0833333	23	0.416667
4027		2	15	2	Treatment	3	1	23.5	22.5	22.5	22.5	0	22.8333	0.333333	2013-09-16	23.8333	24.1667	2013-09-17	5.25	325	290	20	89.2308	15	23.5	22.5	22.5	22.5	0	22.8333	0.333333
4027		2	16	2	Treatment	3	1	23.5	22.5	22.5833	22.5833	0.0833333	22.6667	0.0833333	2013-09-17	23.6667	23.9167	2013-09-18	12.1667	750	705	15	94	30	23.5	22.5	22.5833	22.5833	0.0833333	22.6667	0.0833333
4027		2	17	2	Treatment	3	1	23.5	22.5	22.5	22.5	0	22.8333	0.333333	2013-09-18	23.8333	24	2013-09-19	12.6667	770	725	10	94.1558	35	23.5	22.5	22.5	22.5	0	22.8333	0.333333
4027		2	18	2	Treatment	3	1	23.5	22.5	22.5	22.5	0	22.5	0	2013-09-19	23.5	23.8333	2013-09-20	5.66667	370	300	20	81.0811	50	23.5	22.5	22.5	22.5	0	22.5	0
4027		2	19	2	Treatment	3	1	23.5	22.5						2013-09-21	26	26.25	2013-09-21	8	360	330	15	91.6667	15	23.5	22.5
4027		2	20	2	Treatment	3		23.5	22.5						2013-09-22	25	26.25	2013-09-22	7.83333	410	315	75	76.8293	20	23.5	22.5
4027		2	21	2	Treatment	3	1	23.5	22.5						2013-09-23	24.25	24.4167	2013-09-23	9.25	540	525	10	97.2222	5	23.5	22.5
4027		2	22	2	Treatment	4	1	23.5	22.5	22.6667	22.6667	0.166667	22.75	0.0833333	2013-09-23	23.75	24.1667	2013-09-23	7.91667	490	450	25	91.8367	15	23.5	22.5	22.6667	22.6667	0.166667	22.75	0.0833333
4027		2	23	2	Treatment	4	1	23.5	22.5	22.5	22.5	0	23.3333	0.833333	2013-09-25	24.3333	24.5	2013-09-25	9.5	550	525	10	95.4545	15	23.5	22.5	22.5	22.5	0	23.3333	0.833333
4027		2	24	2	Treatment	4	1	23.5	22.5	22.75	22.75	0.25	22.8333	0.0833333	2013-09-25	23.8333	24.1667	2013-09-25	8.5	520	480	20	92.3077	20	23.5	22.5	22.75	22.75	0.25	22.8333	0.0833333
4027		2	25	2	Treatment	4	1	23.5	22.5						2013-09-27	24.3333	24.6667	2013-09-27	11.5	670	625	20	93.2836	25	23.5	22.5
4027		2	26	2	Treatment	4	1	23.5	22.5	22.5	22.5	0	24.5	2	2013-09-28	25.5	26	2013-09-28	11.5	600	540	30	90	30	23.5	22.5	22.5	22.5	0	24.5	2
4027		2	27	2	Treatment	4	2	23.5	22.5						2013-09-29	26	26.25	2013-09-29	9	420	375	15	89.2857	30	23.5	22.5
4027		2	28	2	Treatment	4	1	23.5	22.5	22.6667	22.6667	0.166667	23	0.333333	2013-09-30	24	24.5	2013-09-30	12	720	655	30	90.9722	35	23.5	22.5	22.6667	22.6667	0.166667	23	0.333333
4028		2	1	1	Treatment	1	1	25	24						2013-06-04	26.5	27	2013-06-04	12.25	585	554	30	94.7009	1	25	24						2013-06-04	26.5	27.5167	2013-06-04	12.2333	12.25	585	491	61	83.93	32	74.359	92.8205	93.8462
4028		2	2	1	Treatment	1	2	25	24	0.25	24.25	0.25	24.8333	0.583333	2013-06-05	25.8333	26.3333	2013-06-05	12.25	625	595	30	95.2	0	25	24	0.25	24.25	0.25	24.8333	0.583333	2013-06-05	25.8333	26.5	2013-06-05	12.0167	12.25	625	518	40	82.88	53	79.3269	92.7885	86.1244
4028		2	3	1	Treatment	1	1	25	24						2013-06-06	25	25.25	2013-06-06	9	480	465	15	96.875	0	25	24						2013-06-06	25	26	2013-06-06	8.98333	9	480	391	60	81.46	28	73.75	91.875	91.875
4028		2	4	1	Treatment	1	1	25	24						2013-06-07	26	26.5	2013-06-07	11.5	570	510	30	89.4737	30	25	24						2013-06-07	26	26.6333	2013-06-07	10.6833	11.5	570	436	38	76.49	47	76.3158	95.2632	72.1053
4028		2	5	1	Treatment	1	1	25	24						2013-06-08	26.3333	26.5	2013-06-08	11	520	510	10	98.0769	0	25	24						2013-06-08	26.3333	27.2333	2013-06-08	10.5167	11	520	398	54	76.54	39	65.896	95.9538	71.2644
4028		2	6	1	Treatment	1	2	25	24						2013-06-09	25.5	25.5833	2013-06-09	10.3333	530	525	5	99.0566	0	25	24						2013-06-09	25.5	25.5167	2013-06-09	10.1833	10.3333	530	477	1	90	43	93.75	89.7727	90.3955
4028		2	7	1	Treatment	1	2	25	24						2013-06-10	25.1667	25.25	2013-06-10	12.8333	700	695	5	99.2857	0	25	24						2013-06-10	25.1667	25.35	2013-06-10	11.8833	12.8333	700	579	11	82.71	53	90.5579	89.6996	82.0513
4028		2	8	1	Treatment	2	1	25	24						2013-06-11	26.5	26.6667	2013-06-11	10	450	440	10	97.7778	0	25	24						2013-06-11	26.5	26.8333	2013-06-11	8.98333	9	390	354	20	90.77	15	86.9231	94.6154	96.9231
4028		2	9	1	Treatment	2	2	25	24						2013-06-12	28.5	29.5	2013-06-12	13.5	540	460	60	85.1852	20	25	24						2013-06-12	28.5	29.45	2013-06-12	13.2333	13.5	540	423	57	78.33	44	71.1111	91.6667	82.7778
4028		2	10	1	Treatment	2	2	25	24						2013-06-13	25.5	25.75	2013-06-13	11	570	555	15	97.3684	0	25	24						2013-06-13	25.5	26.6333	2013-06-13	10.8	11	570	453	68	79.47	37	68.4211	97.3684	82.6316
4028		2	11	1	Treatment	2	1	25	24						2013-06-14	26	26.6667	2013-06-14	10.5	510	470	40	92.1569	0	25	24						2013-06-14	26	26.6833	2013-06-14	10.4833	10.5	510	401	41	78.63	67	68.2353	96.4706	82.9412
4028		2	12	1	Treatment	2	2	25	24						2013-06-15	25.5	25.75	2013-06-15	12.5	660	645	15	97.7273	0	25	24						2013-06-15	27.5	27.5	2013-06-15	11.75	12.5	540	462	0	85.56	33	96.6667	96.1111	71.6667
4028		2	13	1	Treatment	2	1	25	24						2013-06-16	26.5	26.5833	2013-06-16	9.08333	395	390	5	98.7342	0	25	24						2013-06-16	26.5	26.6667	2013-06-16	9.06667	9.08333	395	368	10	93.16	16	93.1298	93.1298	96.2121
4028		2	14	1	Treatment	2	2	25	24						2013-06-17	25.5	25.6667	2013-06-17	11	570	555	10	97.3684	5	25	24						2013-06-17	25.5	26.1	2013-06-17	10.5667	11	570	454	36	79.65	54	79.4737	93.6842	76.8421
4028		2	15	1	Treatment	3	1	25	24	0	24	0	24	0	2013-06-18	25	25.1667	2013-06-18	11	600	590	10	98.3333	0	25	24	0	24	0	24	0	2013-06-18	25	26	2013-06-18	10.8	11	600	483	60	80.5	45	78	95	80
4028		2	16	1	Treatment	3	2	25	24	0	24	0	24.5	0.5	2013-06-19	25.5	25.6667	2013-06-19	11	570	560	10	98.2456	0	25	24	0	24	0	24.5	0.5	2013-06-19	29	29.1167	2013-06-19	10.9833	11	360	322	7	89.44	30	90	90.8333	90
4028		2	17	1	Treatment	3	2	25	24	0	24	0	27.5	3.5	2013-06-20	28.5	28.5833	2013-06-20	11	390	385	5	98.7179	0	25	24	0	24	0	27.5	3.5	2013-06-20	26	26.1833	2013-06-20	10.9833	11	540	461	11	85.37	67	88.8889	91.6667	77.7778
4028		2	18	1	Treatment	3	2	25	24	0	24	0	24.25	0.25	2013-06-21	25.25	25.3333	2013-06-21	11	585	560	5	95.7265	20	25	24	0	24	0	24.25	0.25	2013-06-21	25.25	26.6167	2013-06-21	10.8667	11	585	443	82	75.73	52	74.359	90.7692	82.5641
4028		2	19	1	Treatment	3	2	25	24	0	24	0	24.5	0.5	2013-06-22	25.5	25.6667	2013-06-22	10	510	500	10	98.0392	0	25	24	0	24	0	24.5	0.5	2013-06-22	25.5	26.6333	2013-06-22	9.98333	10	510	415	68	81.37	26	65.2941	93.5294	95.2941
4028		2	20	1	Treatment	3	2	25	24	0	24	0	25.5	1.5	2013-06-23	26.5	26.6667	2013-06-23	11	510	480	10	94.1176	20	25	24	0	24	0	25.5	1.5	2013-06-23	26.5	26.7	2013-06-23	10.9833	11	510	437	12	85.69	60	92.9412	95.8824	71.7647
4028		2	21	1	Treatment	3	1	25	24	0	24	0	24	0	2013-06-24	25	25.25	2013-06-24	7.33333	380	365	15	96.0526	0	25	24	0	24	0	24	0	2013-06-24	25	25.55	2013-06-24	7.31667	7.33333	380	325	33	85.53	21	77.7778	92.8571	94.4882
4028		2	22	1	Treatment	4	2	25	24	0	24	0	23.5	-0.5	2013-06-25	24.5	24.6667	2013-06-25	11	630	620	10	98.4127	0	25	24	0	24	0	23.5	-0.5	2013-06-25	24.5	26.2833	2013-06-25	10.85	11	630	480	107	76.19	34	82.381	94.7619	90.4762
4028		2	23	1	Treatment	4	1	25	24	0	24	0	24.5	0.5	2013-06-26	25.5	25.5833	2013-06-26	9	450	445	5	98.8889	0	25	24	0	24	0	24.5	0.5	2013-06-26	25.5	25.9667	2013-06-26	9.93333	10.5	540	442	28	81.85	36	88.8889	93.8889	88.3333
4028		2	24	1	Treatment	4	2	25	24	0	24	0	25	1	2013-06-27	26	26.0833	2013-06-27	11	540	535	5	99.0741	0	25	24	0	24	0	25	1	2013-06-27	26	26	2013-06-27	10.8833	11	540	447	0	82.78	86	94.4444	87.7778	69.4444
4028		2	25	1	Treatment	4	2	25	24	0	24	0	24.5	0.5	2013-06-28	25.5	25.5833	2013-06-28	11	570	565	5	99.1228	0	25	24	0	24	0	24.5	0.5	2013-06-28	25.5	25.7667	2013-06-28	10.6667	11	570	470	16	82.46	64	90	87.3684	80
4028		2	26	1	Treatment	4	2	25	24	0	24	0	24.5	0.5	2013-06-29	25.5	25.6667	2013-06-29	9	450	440	10	97.7778	0	25	24	0	24	0	24.5	0.5
4028		2	27	1	Treatment	4	1	25	24	0	24	0	25	1	2013-06-30	26	26.0833	2013-06-30	10	480	475	5	98.9583	0	25	24	0	24	0	25	1	2013-06-30	26	27.85	2013-06-30	9.51667	10	480	314	111	65.42	26	45	91.25	83.125
4028		2	28	1	Treatment	4	2	25	24	0	24	0	24.5	0.5	2013-07-01	25.5	25.75	2013-07-01	6.5	300	285	15	95	0	25	24	0	24	0	24.5	0.5	2013-07-01	25.5	25.5	2013-07-01	6.21667	6.5	300	262	0	87.33	21	96	90	90
4029		2	1	1	Treatment	1	1	21	20	20	20	0	21.3333	1.33333	2013-06-03	22.3333	22.5	2013-06-04	7.05	523	503	10	96.1759	10	21	20	20	20	0	21.3333	1.33333	2013-06-03	22.3333	22.3667	2013-06-04	7.2	7.5	550	499	2	90.73	31	96.1749	95.082	87.5
4029		2	2	1	Treatment	1	1	21	20	20	20	0	21.5	1.5	2013-06-04	22.5	22.5833	2013-06-05	7.05	513	498	5	97.076	10	21	20	20	20	0	21.5	1.5	2013-06-04	22.5	22.5833	2013-06-05	7.31667	7.5	540	490	5	90.74	34	92.7778	96.6667	88.3333
4029		2	3	1	Treatment	1	1	21	20						2013-06-06	24.5	24.6667	2013-06-06	8	450	440	10	97.7778	0	21	20						2013-06-06	24.5	25.0667	2013-06-06	7.96667	8	450	383	34	85.11	31	86.6667	94	87.3333
4029		2	4	1	Treatment	1	1	21	20	19.8333	19.8333	-0.166667	21.5	1.66667	2013-06-06	22.5	22.6667	2013-06-07	8.05	573	563	10	98.2548	0	21	20	19.8333	19.8333	-0.166667	21.5	1.66667	2013-06-06	22.5	22.6833	2013-06-07	7.91667	8.5	600	523	11	87.17	31	91.5	95.5	91
4029		2	5	1	Treatment	1	2	21	20	20	20	0	21.6667	1.66667	2013-06-07	22.6667	22.75	2013-06-08	8	560	555	5	99.1071	0	21	20	20	20	0	21.6667	1.66667	2013-06-07	22.6667	23.3833	2013-06-08	7.98333	8	560	476	43	85	40	78.4946	95.6989	91.4439
4029		2	6	1	Treatment	1	2	21	20						2013-06-08	23.5	23.5833	2013-06-09	9.5	600	595	5	99.1667	0	21	20						2013-06-08	23.5	23.5	2013-06-09	9.28333	9.5	600	543	0	90.5	44	92.5	93.5	86
4029		2	7	1	Treatment	1	2	21	20	20	20	0	22.1667	2.16667	2013-06-09	23.1667	23.25	2013-06-10	10	650	615	5	94.6154	30	21	20	20	20	0	22.1667	2.16667	2013-06-09	23.1667	23.75	2013-06-10	9.98333	10	650	556	35	85.54	58	78.2407	96.2963	87.0968
4029		2	8	1	Treatment	2	1	21	20	20	20	0	22	2	2013-06-10	23	23.1667	2013-06-11	6	420	390	10	92.8571	20	21	20	20	20	0	22	2	2013-06-10	23	23	2013-06-11	5.71667	6	420	378	0	90	25	93.5714	97.8571	85
4029		2	9	1	Treatment	2	1	21	20	19.9167	19.9167	-0.0833333	21	1.08333	2013-06-11	22	22.25	2013-06-12	6.5	510	485	15	95.098	10	21	20	19.9167	19.9167	-0.0833333	21	1.08333	2013-06-11	22	22.5333	2013-06-12	6.25	6.5	510	414	32	81.18	49	98.2353	80.5882	85.8824
4029		2	10	1	Treatment	2	1	21	20	20	20	0	21.3333	1.33333	2013-06-12	22.3333	22.5	2013-06-13	6.25	475	465	10	97.8947	0	21	20	20	20	0	21.3333	1.33333	2013-06-12	22.3333	22.4	2013-06-13	5.85	6.25	475	413	4	86.95	34	88.6076	95.5696	84.2767
4029		2	11	1	Treatment	2	1	21	20	20	20	0	22	2	2013-06-13	23	23.1667	2013-06-14	6	420	410	10	97.619	0	21	20	20	20	0	22	2	2013-06-13	23.1	23.1167	2013-06-14	5.08333	6	414	342	1	82.61	16	94.2029	97.1014	71.7391
4029		2	12	1	Treatment	2	2	21	20	20	20	0	22.25	2.25	2013-06-14	23.25	23.3333	2013-06-15	8	525	515	5	98.0952	5	21	20	20	20	0	22.25	2.25	2013-06-14	23.25	23.25	2013-06-15	7.78333	8	525	474	0	90.29	38	93.1429	96.5714	85.1429
4029		2	13	1	Treatment	2	2	21	20	20	20	0	21.5	1.5	2013-06-15	22.5	22.5833	2013-06-16	7.66667	550	545	5	99.0909	0	21	20	20	20	0	21.5	1.5	2013-06-15	23.5	23.7	2013-06-16	7.65	7.66667	490	454	12	92.65	23	87.1166	97.546	95.122
4029		2	14	1	Treatment	2	1	21	20	19.9167	19.9167	-0.0833333	21.5	1.58333	2013-06-16	22.5	22.5833	2013-06-17	8	570	560	5	98.2456	5	21	20	19.9167	19.9167	-0.0833333	21.5	1.58333	2013-06-16	22.5	22.5	2013-06-17	6.45	6.5	480	454	0	94.58	23	96.25	98.75	88.75
4029		2	15	1	Treatment	3	1	21	20	20	20	0	21.1667	1.16667	2013-06-17	22.1667	22.25	2013-06-18	6.75	515	495	5	96.1165	15	21	20	20	20	0	21.1667	1.16667	2013-06-17	22.1667	22.1667	2013-06-18	6.73333	6.75	515	468	0	90.87	46	92.3977	95.3216	85.4651
4029		2	16	1	Treatment	3	1	21	20	20	20	0	21.25	1.25	2013-06-18	22.25	22.3333	2013-06-19	6.75	510	500	5	98.0392	5	21	20	20	20	0	21.25	1.25	2013-06-18	22.25	22.2667	2013-06-19	6.58333	6.75	510	461	1	90.39	38	90.5882	96.4706	87.6471
4029		2	17	1	Treatment	3	1	21	20	20.4167	20.4167	0.416667	21.1667	0.75	2013-06-19	22.1667	22.25	2013-06-20	6.75	515	500	5	97.0874	10	21	20	20.4167	20.4167	0.416667	21.1667	0.75	2013-06-19	22.1667	22.6333	2013-06-20	6.73333	6.75	515	456	28	88.54	30	87.1345	95.9064	92.4419
4029		2	18	1	Treatment	3	1	21	20	20.4	20.4	0.4	21.6667	1.26667	2013-06-20	22.6667	22.9167	2013-06-21	6.33333	460	440	15	95.6522	5	21	20	20.4	20.4	0.4	21.6667	1.26667	2013-06-20	22.6667	22.7333	2013-06-21	6.11667	6.33333	460	424	4	92.17	19	91.0769	91.3043	96.3077
4029		2	19	1	Treatment	3	2	21	20	20	20	0	22.3333	2.33333	2013-06-21	23.3333	23.4167	2013-06-22	6.75	445	430	5	96.6292	10	21	20	20	20	0	22.3333	2.33333	2013-06-21	23.3333	23.8333	2013-06-22	6.73333	6.75	445	388	30	87.19	26	85.8108	96.6216	87.9195
4029		2	20	1	Treatment	3	2	21	20	20	20	0	22.5	2.5	2013-06-22	23.5	23.8333	2013-06-23	8	510	480	20	94.1176	10	21	20	20	20	0	22.5	2.5	2013-06-22	23.5	23.5667	2013-06-23	7.81667	8	510	469	4	91.96	26	95.2941	97.6471	85.2941
4029		2	21	1	Treatment	3	1	21	20	20	20	0			2013-06-23			2013-06-24							21	20	20	20	0
4029		2	22	1	Treatment	4	1	21	20	20	20	0	21.5	1.5	2013-06-24	22.5	22.6667	2013-06-25	6.75	495	475	10	95.9596	10	21	20	20	20	0	21.5	1.5	2013-06-24	22.5	22.5	2013-06-25	6.73333	6.75	495	462	0	93.33	32	96.9697	96.3636	86.6667
4029		2	23	1	Treatment	4	1	21	20						2013-06-26	24.25	24.3333	2013-06-26	7.25	420	415	5	98.8095	0	21	20						2013-06-26	24.25	24.6667	2013-06-26	6.75	7.25	420	348	25	82.86	17	89.2857	98.5714	75
4029		2	24	1	Treatment	4	1	21	20	20.0833	20.0833	0.0833333	22.5	2.41667	2013-06-26	23.5	23.5833	2013-06-27	6.75	435	430	5	98.8506	0	21	20	20.0833	20.0833	0.0833333	22.5	2.41667	2013-06-26	23.5	23.7333	2013-06-27	6.73333	6.75	435	399	14	91.72	21	85.5172	99.3103	90.3448
4029		2	25	1	Treatment	4	1	21	20	20	20	0	22	2	2013-06-27	23	23.1667	2013-06-28	7.75	525	505	10	96.1905	10	21	20	20	20	0	22	2	2013-06-27	23	23.7667	2013-06-28	7.73333	7.75	525	440	46	83.81	38	84.5714	94.8571	88
4029		2	26	1	Treatment	4	2	21	20						2013-06-29	24.5	24.5833	2013-06-29	9	510	505	5	99.0196	0	21	20						2013-06-29	24.5	25.0667	2013-06-29	8.86667	9	510	449	34	88.04	19	78.8235	98.2353	90.5882
4029		2	27	1	Treatment	4	2	21	20	20	20	0	21.6667	1.66667	2013-06-29	22.6667	22.8333	2013-06-30	10	680	665	10	97.7941	5	21	20	20	20	0	21.6667	1.66667	2013-06-29	22.6667	22.6667	2013-06-30	9.76667	10	680	615	0	90.44	51	99.115	87.1681	90.3084
4029		2	28	1	Treatment	4	1	21	20	20.5833	20.5833	0.583333	22	1.41667	2013-06-30	23	23.0833	2013-07-01	6	420	405	5	96.4286	10	21	20	20.5833	20.5833	0.583333	22	1.41667
4033		2	1	1	Treatment	1	1	22	21	23.25	23.25	2.25	22.75	-0.5	2013-06-03	23.75	24.75	2013-06-04	9.75	600	495	60	82.5	45	22	21	23.25	23.25	2.25	22.75	-0.5	2013-06-03	23.75	24.3667	2013-06-04	9.28333	9.75	600	477	37	79.5	58	83.5	86	83.5
4033		2	2	1	Treatment	1	1	22	21	21	21	0	21.0833		2013-06-04	22.0833	23.5833	2013-06-05	8.25	610	520	90	85.2459	0	22	21	21	21	0	21.0833		2013-06-04	22.0833	23.4	2013-06-05	7.93333	8.25	610	468	79	76.72	44	61.5764	92.6108	88.7255
4033		2	3	1	Treatment	1	1	22	21	21.3667	21.3667	0.366667	22.1667	0.8	2013-06-05	23.1667	23.5	2013-06-06	9.66667	630	580	20	92.0635	30	22	21	21.3667	21.3667	0.366667	22.1667	0.8	2013-06-05	23.1667	23.65	2013-06-06	9.65	9.66667	630	516	29	81.9	84	69.5238	90	90
4033		2	4	1	Treatment	1	1	22	21	21.1333	21.1333	0.133333	22.25	1.11667	2013-06-06	23.25	24.25	2013-06-07	8	525	405	60	77.1429	60	22	21	21.1333	21.1333	0.133333	22.25	1.11667	2013-06-06	23.25	23.85	2013-06-07	7.93333	8	525	425	36	80.95	60	78.8571	86.2857	83.4286
4033		2	5	1	Treatment	1	2	22	21						2013-06-08	24.75	24.9167	2013-06-09	8	435	425	10	97.7011	0	22	21						2013-06-08	24.75	25.1833	2013-06-08	7.85	8	435	363	26	83.45	37	80	91.7241	86.8966
4033		2	6	1	Treatment	1	1	22	21						2013-06-09	24.75	24.9167	2013-06-09	9.75	540	530	10	98.1481	0	22	21						2013-06-09	24.75	24.9167	2013-06-09	9.68333	9.75	540	485	10	89.81	41	89.4444	91.1111	90.5556
4033		2	7	1	Treatment	1	1	22	21	21.2833	21.2833	0.283333	21	-0.283333	2013-06-09	22	23.1667	2013-06-10	7.75	585	455	70	77.7778	60	22	21	21.2833	21.2833	0.283333	21	-0.283333	2013-06-09	22	23.05	2013-06-10	7.51667	7.75	585	462	63	78.97	46	75.3846	86.6667	90.2564
4033		2	8	1	Treatment	2	1	22	21	20.95	20.95	-0.05	21.8333	0.883333	2013-06-10	22.8333	23.3333	2013-06-11	8	550	500	30	90.9091	20	22	21	20.95	20.95	-0.05	21.8333	0.883333	2013-06-10	22.8333	23.1833	2013-06-11	7.86667	8	550	491	21	89.27	30	89.071	92.8962	90.2174
4033		2	9	1	Treatment	2	1	22	21						2013-06-11	23.25	23.75	2013-06-12	8	525	495	30	94.2857	0	22	21						2013-06-11	23.25	23.85	2013-06-12	7.9	8	525	438	36	83.43	45	79.4286	88	89.1429
4033		2	10	1	Treatment	2	2	22	21						2013-06-12	22.9167	23.5	2013-06-13	7.5	515	480	35	93.2039	0	22	21						2013-06-12	22.9167	23.5833	2013-06-13	7.21667	7.5	515	420	40	81.55	38	83.6257	92.3977	86.0465
4033		2	11	1	Treatment	2	2	22	21						2013-06-14	24.1667	24.9167	2013-06-14	7.5	440	395	45	89.7727	0	22	21						2013-06-14	24.1667	24.6667	2013-06-14	7.1	7.5	440	362	30	82.27	24	82.1918	95.8904	82.9932
4033		2	12	1	Treatment	2	1	22	21	0.75	24.75	3.75	24	-0.75	2013-06-15	25	25.1667	2013-06-15	7.5	390	380	10	97.4359	0	22	21	0.75	24.75	3.75	24	-0.75	2013-06-15	25	25	2013-06-15	7.48333	7.5	390	365	0	93.59	24	95.3846	95.3846	90.7692
4033		2	13	1	Treatment	2	1	22	21	1	25	4	25	0	2013-06-16	26	26.1667	2013-06-16	7.5	330	320	10	96.9697	0	22	21	1	25	4	25	0	2013-06-16	26	26.1	2013-06-16	7.26667	7.5	330	295	6	89.39	15	90.9091	94.5455	89.0909
4033		2	14	1	Treatment	2	2	22	21	21.0667	21.0667	0.0666667	22.5	1.43333	2013-06-16	23.5	23.8333	2013-06-17	8.33333	530	510	20	96.2264	0	22	21	21.0667	21.0667	0.0666667	22.5	1.43333	2013-06-16	23.5	24.0833	2013-06-17	8.05	8.33333	530	453	35	85.47	25	88.0682	96.0227	90.3955
4033		2	15	1	Treatment	3	2	22	21	23.25	23.25	2.25	22.25	-1	2013-06-17	23.25	24.5833	2013-06-18	8.75	570	490	80	85.9649	0	22	21	23.25	23.25	2.25	22.25	-1	2013-06-17	23.25	24.9	2013-06-18	7.8	8.25	540	387	99	71.67	27	63.3333	93.8889	83.8889
4033		2	16	1	Treatment	3	1	22	21	22.9667	22.9667	1.96667	22.8333	-0.133333	2013-06-18	23.8333	24.5	2013-06-19	9	550	510	40	92.7273	0	22	21	22.9667	22.9667	1.96667	22.8333	-0.133333	2013-06-18	23.8333	23.95	2013-06-19	7.21667	8	490	403	7	82.24	33	92.0245	93.865	75.6098
4033		2	17	1	Treatment	3	1	22	21	22.4667	22.4667	1.46667	23.5	1.03333	2013-06-20	24.5	24.75	2013-06-20	9	510	490	15	96.0784	5	22	21	22.4667	22.4667	1.46667	23.5	1.03333	2013-06-20	24.3333	24.75	2013-06-20	8.98333	9	520	464	25	89.23	30	91.1765	94.7059	91.7647
4033		2	18	1	Treatment	3	2	22	21						2013-06-21	26.75	27	2013-06-21	9	375	360	15	96	0	22	21						2013-06-21	26.75	27.4333	2013-06-21	7.86667	9	375	257	41	68.53	9	72.8	96.8	81.6
4033		2	19	1	Treatment	3	1	22	21	21	21	0	21.3333	0.333333	2013-06-21	22.3333	22.75	2013-06-22	8	580	555	25	95.6897	0	22	21	21	21	0	21.3333	0.333333	2013-06-21	22.3333	22.65	2013-06-22	7.88333	8	580	520	19	89.66	34	88.0829	95.3368	86.5979
4033		2	20	1	Treatment	3	1	22	21						2013-06-23	25.3333	25.8333	2013-06-23	9	460	430	30	93.4783	0	22	21						2013-06-23	25.3333	25.8667	2013-06-23	8.98333	9	460	393	32	85.43	34	82.3529	92.1569	88.3117
4033		2	21	1	Treatment	3	1	22	21	23.4167	23.4167	2.41667	22.75	-0.666667	2013-06-23	23.75	24	2013-06-24	8.75	540	525	15	97.2222	0	22	21	23.4167	23.4167	2.41667	22.75	-0.666667
4033		2	22	1	Treatment	4	1	22	21						2013-06-25	25.5	26.5	2013-06-25	9.5	480	420	60	87.5	0	22	21						2013-06-25	25.5	27.05	2013-06-25	8.9	9.5	480	324	93	67.5	27	65.625	93.75	78.75
4033		2	23	1	Treatment	4	1	22	21	20.75	20.75	-0.25	21.5	0.75	2013-06-25	22.5	23.5	2013-06-26	8.25	585	525	60	89.7436	0	22	21	20.75	20.75	-0.25	21.5	0.75	2013-06-25	22.5	23.4333	2013-06-26	8.05	8.25	585	491	56	83.93	26	82.5641	94.8718	94.8718
4033		2	24	1	Treatment	4	1	22	21	20.6667	20.6667	-0.333333	20.8333	0.166667	2013-06-26	21.8333	22.5	2013-06-27	7.5	580	530	40	91.3793	10	22	21	20.6667	20.6667	-0.333333	20.8333	0.166667	2013-06-26	22.8333	23.1	2013-06-27	7.33333	7.5	520	462	16	88.85	32	87.2832	93.0636	92.5287
4033		2	25	1	Treatment	4	1	22	21	20.95	20.95	-0.05	21.5	0.55	2013-06-27	22.5	23	2013-06-28	7.5	540	505	30	93.5185	5	22	21	20.95	20.95	-0.05	21.5	0.55	2013-06-27	22.5	22.85	2013-06-28	7.23333	7.5	540	471	21	87.22	32	86.6667	95	91.6667
4033		2	26	1	Treatment	4	2	22	21						2013-06-29	25.75	26.0833	2013-06-29	9.5	465	425	20	91.3978	20	22	21						2013-06-29	25.75	26.0667	2013-06-29	8.38333	9.5	465	340	19	73.12	39	82.5806	94.1935	70.3226
4033		2	27	1	Treatment	4	1	22	21						2013-06-30	28.5	28.6667	2013-06-30	9.5	300	290	10	96.6667	0	22	21						2013-06-30	28.5	29.2833	2013-06-30	9.78333	10.5	360	252	47	70	18	65	94.1667	73.3333
4033		2	28	1	Treatment	4	2	22	21	21.25	21.25	0.25	22	0.75	2013-06-30	23	23.4167	2013-07-01	10.5	690	665	25	96.3768	0	22	21	21.25	21.25	0.25	22	0.75	2013-06-30	23	23.1333	2013-07-01	10.4833	10.5	690	642	8	93.04	39	93.913	93.4783	92.6087
4035		1	1	1	Treatment	1	1	23	22	22	22	0			2013-06-17			2013-06-18							23	22	22	22	0			2013-06-18	23	25.9667	2013-06-19	10.25	10.3333	680	449	178	66.03	48	80.0885	88.9381	89.4273
4035		1	2	1	Treatment	1	1	23	22	22.0333	22.0333	0.0333333	22	-0.0333333	2013-06-18	23	23.5	2013-06-19	10.3333	680	650	30	95.5882	0	23	22	22.0333	22.0333	0.0333333	22	-0.0333333	2013-06-19	23	25.0167	2013-06-20	9.23333	9.33333	620	415	121	66.94	78	51.4563	81.068	83.5749
4035		1	3	1	Treatment	1	1	23	22	22.05	22.05	0.05	22	-0.05	2013-06-19	23	24.5	2013-06-20	9.33333	620	520	90	83.871	10	23	22	22.05	22.05	0.05	22	-0.05	2013-06-20	23.75	25.35	2013-06-21	9.36667	9.5	585	423	96	72.31	58	54.359	88.7179	87.6923
4035		1	4	1	Treatment	1	1	23	22						2013-06-20	23.75	25.75	2013-06-21	9.5	585	465	120	79.4872	0	23	22						2013-06-22	26	26.6667	2013-06-22	11.3333	11.5	570	450	40	78.95	70	70.5263	83.6842	88.4211
4035		1	5	1	Treatment	1	1	23	22	22.1667	22.1667	0.166667	25	2.83333	2013-06-22	26	26.25	2013-06-22	11.5	570	545	15	95.614	10	23	22	22.1667	22.1667	0.166667	25	2.83333	2013-06-22	23.9	25.6	2013-06-23	9.48333	9.5	576	413	102	71.7	60	57.8947	88.9474	87.9581
4035		1	6	1	Treatment	1	1	23	22	22	22	0	22.9833	0.983333	2013-06-22	23.9833	25.9833	2013-06-23	10.5	631	511	120	80.9826	0	23	22	22	22	0	22.9833	0.983333	2013-06-23	23.5	23.9167	2013-06-24	9.06667	9.33333	590	508	25	86.1	41	86.2245	90.3061	87.8173
4035		1	7	1	Treatment	1	1	23	22	22.0667	22.0667	0.0666667	22.5	0.433333	2013-06-23	23.5	24.25	2013-06-24	9.33333	590	545	45	92.3729	0	23	22	22.0667	22.0667	0.0666667	22.5	0.433333	2013-06-24	23.1667	23.7833	2013-06-25	10.4667	10.5	680	567	37	83.38	74	71.2389	90.708	88.9868
4035		1	8	1	Treatment	2	2	23	22						2013-06-24	23.1667	23.6667	2013-06-25	10.5	680	650	30	95.5882	0	23	22						2013-06-26	24.5	24.8667	2013-06-26	9.88333	10.3333	590	464	22	78.64	77	69.898	89.2857	90.8629
4035		1	9	1	Treatment	2	2	23	22	22.0833	22.0833	0.0833333	23.5	1.41667	2013-06-26	24.5	25.5	2013-06-26	10.3333	590	530	60	89.8305	0	23	22	22.0833	22.0833	0.0833333	23.5	1.41667	2013-06-26	23	25.3667	2013-06-27	9.66667	10	660	445	142	67.42	53	47.2727	90.4545	87.2727
4035		1	10	1	Treatment	2	1	23	22	22.0333	22.0333	0.0333333	22	-0.0333333	2013-06-26	23	23.75	2013-06-27	10	660	605	45	91.6667	10	23	22	22.0333	22.0333	0.0333333	22	-0.0333333	2013-06-27	23.1667	23.4667	2013-06-28	9.98333	10	650	504	18	77.54	127	65.7407	87.037	84.7926
4035		1	11	1	Treatment	2	1	23	22	23	23	1	22.1667	-0.833333	2013-06-27	23.1667	24.6667	2013-06-28	11	710	600	90	84.507	20	23	22	23	23	1	22.1667	-0.833333	2013-06-28	23.75	24.6167	2013-06-29	9.4	9.66667	595	456	52	76.64	71	67.6768	88.3838	83.9196
4035		1	12	1	Treatment	2	2	23	22						2013-06-28	23.75	24.25	2013-06-29	9.66667	595	565	30	94.958	0	23	22						2013-06-30	27.3333	27.3333	2013-06-30	10.4667	11.3333	480	377	0	78.54	51	85.625	85.625	82.5
4035		1	13	1	Treatment	2	1	23	22	22.0333	22.0333	0.0333333	26.3333	4.3	2013-06-30	27.3333	27.6667	2013-06-30	11.3333	480	460	20	95.8333	0	23	22	22.0333	22.0333	0.0333333	26.3333	4.3	2013-07-01	25.85	26	2013-07-01	10.6167	11.5	579	470	9	81.17	47	87.0466	89.6373	83.9378
4035		1	14	1	Treatment	2	2	23	22	22.05	22.05	0.05	22.9833	0.933333	2013-06-30	23.9833	24.15	2013-07-01	11.5	691	681	10	98.5528	0	23	22	22.05	22.05	0.05	22.9833	0.933333	2013-07-01	23.1667	25.8167	2013-07-02	9.08333	10.5	680	329	159	48.38	107	53.5398	61.5044	90.7489
4035		1	15	1	Treatment	3	1	23	22	22	22	0	22.1667	0.166667	2013-07-01	23.1667	25.1667	2013-07-02	10.5	680	560	120	82.3529	0	23	22	22	22	0	22.1667	0.166667
4035		1	16	1	Treatment	3	1	23	22	22	22	0	22.6667	0.666667	2013-07-02	23.6667	24.1667	2013-07-03	10.5	650	620	30	95.3846	0	23	22	22	22	0	22.6667	0.666667
4035		1	17	1	Treatment	3	1	23	22	22.0333	22.0333	0.0333333	22.1667	0.133333	2013-07-03	23.1667	25.1667	2013-07-04	9.75	635	515	120	81.1024	0	23	22	22.0333	22.0333	0.0333333	22.1667	0.133333
4035		1	18	1	Treatment	3	1	23	22						2013-07-04	23.75	25.75	2013-07-05	11.5	705	575	120	81.5603	10	23	22
4035		1	19	1	Treatment	3	2	23	22						2013-07-06	26.5	27.5	2013-07-06	10	450	390	60	86.6667	0	23	22
4035		1	20	1	Treatment	3	2	23	22	22	22	0	26	4	2013-07-07	27	27.5	2013-07-07	11.5	510	470	30	92.1569	10	23	22	22	22	0	26	4
4035		1	21	1	Treatment	3	2	23	22	22	22	0	22	0	2013-07-07	23	24.5	2013-07-08	11.5	750	640	90	85.3333	20	23	22	22	22	0	22	0
4035		1	22	1	Treatment	4	1	23	22						2013-07-08	23	27	2013-07-09	11.5	750	510	240	68	0	23	22
4035		1	23	1	Treatment	4	1	23	22	22.1667	22.1667	0.166667	25.5	3.33333	2013-07-10	26.5	27.5	2013-07-10	10.3333	470	410	60	87.234	0	23	22	22.1667	22.1667	0.166667	25.5	3.33333
4035		1	24	1	Treatment	4	1	23	22	22.0333	22.0333	0.0333333	24	1.96667	2013-07-11	25	27	2013-07-11	9.5	510	390	120	76.4706	0	23	22	22.0333	22.0333	0.0333333	24	1.96667
4035		1	25	1	Treatment	4	1	23	22	22.1167	22.1167	0.116667	22.5	0.383333	2013-07-11	23.5	24.5	2013-07-12	10	630	570	60	90.4762	0	23	22	22.1167	22.1167	0.116667	22.5	0.383333
4035		1	26	1	Treatment	4	1	23	22						2013-07-13	24.6667	25.6667	2013-07-14	10	560	500	60	89.2857	0	23	22
4035		1	27	1	Treatment	4	1	23	22	22	22	0	26.5	4.5	2013-07-14	27.5	27.8333	2013-07-14	11.5	480	460	20	95.8333	0	23	22	22	22	0	26.5	4.5
4035		1	28	1	Treatment	4	1	23	22						2013-07-14			2013-07-15							23	22
4036		2	1	2	Treatment	1	1	22.5	21.5	21.5	21.5	0	21.5	0	2013-06-03	22.5	23.25	2013-06-04	9.25	645	570	45	88.3721	30	22.5	21.5	21.5	21.5	0	21.5	0
4036		2	2	2	Treatment	1	1	22.5	21.5	21.5	21.5	0	21.5	0	2013-06-04	22.5	24.75	2013-06-05	9.25	645	480	135	74.4186	30	22.5	21.5	21.5	21.5	0	21.5	0
4036		2	3	2	Treatment	1	1	22.5	21.5	21.5	21.5	0	21.5	0	2013-06-05	22.5	24.25	2013-06-06	7.33333	530	425	105	80.1887	0	22.5	21.5	21.5	21.5	0	21.5	0
4036		2	4	2	Treatment	1	2	22.5	21.5	21.5	21.5	0	21.5	0	2013-06-06	22.5	24.5	2013-06-07	5	390	215	120	55.1282	55	22.5	21.5	21.5	21.5	0	21.5	0
4036		2	5	2	Treatment	1	2	22.5	21.5	21.5	21.5	0	21.5833	0.0833333	2013-06-07	22.5833	24.3333	2013-06-08	9.66667	665	560	105	84.2105	0	22.5	21.5	21.5	21.5	0	21.5833	0.0833333
4036		2	6	2	Treatment	1	2	22.5	21.5	21.5	21.5	0	23.5	2	2013-06-09	24.5	25.25	2013-06-09	9	510	465	45	91.1765	0	22.5	21.5	21.5	21.5	0	23.5	2
4036		2	7	2	Treatment	1	2	22.5	21.5	21.5	21.5	0	24.1667	2.66667	2013-06-10	25.1667	25.5833	2013-06-10	9.5	500	475	25	95	0	22.5	21.5	21.5	21.5	0	24.1667	2.66667
4036		2	8	2	Treatment	2	1	22.5	21.5	21.5	21.5	0	21.5	0	2013-06-10	22.5	24.5	2013-06-11	7	510	390	120	76.4706	0	22.5	21.5	21.5	21.5	0	21.5	0
4036		2	9	2	Treatment	2	1	22.5	21.5	21.5	21.5	0	21.5	0	2013-06-11	22.5	23.75	2013-06-12	7.33333	530	455	75	85.8491	0	22.5	21.5	21.5	21.5	0	21.5	0
4036		2	10	2	Treatment	2	1	22.5	21.5	21.5	21.5	0	21.5	0	2013-06-12	22.5	26.1667	2013-06-13	8	570	350	220	61.4035	0	22.5	21.5	21.5	21.5	0	21.5	0
4036		2	11	2	Treatment	2	2	22.5	21.5	21.5	21.5	0	21.5	0	2013-06-13	22.5	24	2013-06-14	6.75	495	405	90	81.8182	0	22.5	21.5	21.5	21.5	0	21.5	0
4036		2	12	2	Treatment	2	2	22.5	21.5	21.5	21.5	0	21.5	0	2013-06-14	22.5	25.5	2013-06-15	10.5833	725	545	180	75.1724	0	22.5	21.5	21.5	21.5	0	21.5	0
4036		2	13	2	Treatment	2	2	22.5	21.5	21.5	21.5	0	23.75	2.25	2013-06-16	24.75	25.75	2013-06-16	10.5	585	525	60	89.7436	0	22.5	21.5	21.5	21.5	0	23.75	2.25
4036		2	14	2	Treatment	2	1	22.5	21.5	21.5	21.5	0	23.6667	2.16667	2013-06-17	24.6667	26.1667	2013-06-17	11	620	530	90	85.4839	0	22.5	21.5	21.5	21.5	0	23.6667	2.16667
4036		2	15	2	Treatment	3	2	22.5	21.5	21.5	21.5	0	21.5	0	2013-06-17	22.5	24	2013-06-18	8.5	600	475	90	79.1667	35	22.5	21.5	21.5	21.5	0	21.5	0
4036		2	16	2	Treatment	3	1	22.5	21.5	21.5	21.5	0	21.5	0	2013-06-18	22.5	24.5	2013-06-19	8.5	600	450	120	75	30	22.5	21.5	21.5	21.5	0	21.5	0
4036		2	17	2	Treatment	3	1	22.5	21.5	21.5	21.5	0	21.5	0	2013-06-19	22.5	24	2013-06-20	8.75	615	505	90	82.1138	20	22.5	21.5	21.5	21.5	0	21.5	0
4036		2	18	2	Treatment	3	2	22.5	21.5	21.5	21.5	0	21.5	0	2013-06-20	22.5	23.8333	2013-06-21	8.5	600	495	80	82.5	25	22.5	21.5	21.5	21.5	0	21.5	0
4036		2	19	2	Treatment	3	2	22.5	21.5	21.5	21.5	0	21.5	0	2013-06-21	22.5	24	2013-06-22	6.5	480	375	90	78.125	15	22.5	21.5	21.5	21.5	0	21.5	0
4036		2	20	2	Treatment	3	2	22.5	21.5	21.5	21.5	0	24.75	3.25	2013-06-23	25.75	26.3333	2013-06-23	9.5	465	420	35	90.3226	10	22.5	21.5	21.5	21.5	0	24.75	3.25
4036		2	21	2	Treatment	3	1	22.5	21.5						2013-06-24	24.6667	25.8333	2013-06-24	10	560	480	70	85.7143	10	22.5	21.5
4036		2	22	2	Treatment	4	2	22.5	21.5	21.5	21.5	0	25	3.5	2013-06-25	26	26.5833	2013-06-25	8.75	405	350	35	86.4198	20	22.5	21.5	21.5	21.5	0	25	3.5
4036		2	23	2	Treatment	4	1	22.5	21.5	21.5	21.5	0	21.5	0	2013-06-25	22.5	25.5	2013-06-26	8.5	600	420	180	70	0	22.5	21.5	21.5	21.5	0	21.5	0
4036		2	24	2	Treatment	4	1	22.5	21.5	21.5	21.5	0	21.5	0	2013-06-26	22.5	23.75	2013-06-27	8.5	600	525	75	87.5	0	22.5	21.5	21.5	21.5	0	21.5	0
4036		2	25	2	Treatment	4	2	22.5	21.5	21.5	21.5	0	21.5	0	2013-06-27	22.5	24	2013-06-28	9	630	540	90	85.7143	0	22.5	21.5	21.5	21.5	0	21.5	0
4036		2	26	2	Treatment	4	2	22.5	21.5	21.5	21.5	0	23	1.5	2013-06-29	24	24.5	2013-06-29	10	600	570	30	95	0	22.5	21.5	21.5	21.5	0	23	1.5
4036		2	27	2	Treatment	4	2	22.5	21.5						2013-06-29	23.75	24.4167	2013-06-30	8.5	525	485	40	92.381	0	22.5	21.5
4036		2	28	2	Treatment	4	2	22.5	21.5						2013-06-30	23.8333	25	2013-07-01	8.5	520	450	70	86.5385	0	22.5	21.5
4037		1	1	1	Treatment	1	1	23	22						2013-09-10	25	25.25	2013-09-10	9.75	525	500	15	95.2381	10	23	22						2013-09-10	25	25.2667	2013-09-10	9.68333	9.75	525	445	16	84.76	60	85.7143	91.4286	80.5714
4037		1	2	1	Treatment	1	1	23	22	22.5	22.5	0.5	22.5	0	2013-09-10	23.5	24.1667	2013-09-11	9.5	600	520	40	86.6667	40	23	22	22.5	22.5	0.5	22.5	0	2013-09-10	23.5	23.6167	2013-09-11	9.11667	9.5	600	490	7	81.67	80	82	90	81.5
4037		1	3	1	Treatment	1	1	23	22	22.75	22.75	0.75	22.75	0	2013-09-11	23.75	25	2013-09-12	9.75	600	495	75	82.5	30	23	22	22.75	22.75	0.75	22.75	0	2013-09-11	23.75	24.0667	2013-09-12	9.36667	9.75	600	502	19	83.67	56	87.5	93	88
4037		1	4	1	Treatment	1	1	23	22	23	23	1	23	0	2013-09-13	24	24.1667	2013-09-13	10.6667	640	625	10	97.6562	5	23	22	23	23	1	23	0	2013-09-13	24	24.1167	2013-09-13	10.5	10.6667	640	535	7	83.59	88	82.1596	91.0798	81.7757
4037		1	5	1	Treatment	1	1	23	22						2013-09-14	25	25.1667	2013-09-14	10.5	570	540	10	94.7368	20	23	22						2013-09-14	25	25.2333	2013-09-14	9.85	10.5	570	472	14	82.81	45	86.3158	90.5263	82.1053
4037		1	6	1	Treatment	1	1	23	22	23.5	23.5	1.5	23.5	0	2013-09-15	24.5	25.6667	2013-09-15	11	630	560	70	88.8889	0	23	22	23.5	23.5	1.5	23.5	0	2013-09-15	24.5	24.7	2013-09-15	10.4833	11	630	480	12	76.19	107	71.4286	90.4762	85.2381
4037		1	7	1	Treatment	1	1	23	22	22.5	22.5	0.5	23	0.5	2013-09-16	24	24.25	2013-09-16	10.5	630	575	15	91.2698	40	23	22	22.5	22.5	0.5	23	0.5	2013-09-16	24	24.5	2013-09-16	9.66667	10.5	630	477	30	75.71	73	87.1429	88.0952	79.5238
4037		1	8	1	Treatment	2	1	23	22	22.6667	22.6667	0.666667	22.9167	0.25	2013-09-16	23.9167	24.25	2013-09-17	9.5	575	495	20	86.087	60	23	22	22.6667	22.6667	0.666667	22.9167	0.25	2013-09-16	23.9167	24.25	2013-09-17	8.71667	9.5	575	430	20	74.78	78	86.911	76.4398	86.4583
4037		1	9	1	Treatment	2	1	23	22	23	23	1	22.9167	-0.0833333	2013-09-17	23.9167	24.25	2013-09-18	9.5	575	525	20	91.3043	30	23	22	23	23	1	22.9167	-0.0833333	2013-09-17	23.9167	24.0167	2013-09-18	9.48333	9.5	575	493	6	85.74	75	86.3874	86.911	85.9375
4037		1	10	1	Treatment	2	1	23	22	22.5	22.5	0.5	22.5	0	2013-09-18	23.5	24	2013-09-19	9.5	600	555	30	92.5	15	23	22	22.5	22.5	0.5	22.5	0	2013-09-18	23.5	23.7333	2013-09-19	8.61667	9.5	600	465	14	77.5	68	86.5	80.5	93
4037		1	11	1	Treatment	2	1	23	22	23	23	1	23.25	0.25	2013-09-20	24.25	24.75	2013-09-20	10.5	615	570	30	92.6829	15	23	22	23	23	1	23.25	0.25	2013-09-20	25.75	26.0167	2013-09-20	10.4	10.4167	520	451	16	86.73	52	90.8571	93.7143	77.7143
4037		1	12	1	Treatment	2	1	23	22						2013-09-21	24.5	25	2013-09-21	10.6667	610	550	30	90.1639	30	23	22						2013-09-21	24.5	25.8167	2013-09-21	10.65	10.6667	610	483	79	79.18	47	76.8473	92.6108	86.7647
4037		1	13	1	Treatment	2	1	23	22						2013-09-22	25	25.75	2013-09-22	11	600	495	45	82.5	60	23	22						2013-09-22	25	25.25	2013-09-22	10.9667	11	600	514	15	85.67	69	84	89.5	86.5
4037		1	14	1	Treatment	2	1	23	22	22.6667	22.6667	0.666667	23.5	0.833333	2013-09-23	24.5	25.25	2013-09-23	10.5	600	515	45	85.8333	40	23	22	22.6667	22.6667	0.666667	23.5	0.833333	2013-09-23	24.5	26.85	2013-09-23	10.3667	10.5	600	409	141	68.17	42	83	91	89.5
4037		1	15	1	Treatment	3	1	23	22	22.5	22.5	0.5	22.75	0.25	2013-09-23	23.75	24.5833	2013-09-24	9.16667	565	455	50	80.531	60	23	22	22.5	22.5	0.5	22.75	0.25	2013-09-23	23.5	23.5	2013-09-24	8.85	9.5	600	483	0	80.5	78	78.1915	90.4255	87.3016
4037		1	16	1	Treatment	3	1	23	22	22.5	22.5	0.5	22.5	0	2013-09-24	23.5	24	2013-09-25	9.5	600	560	30	93.3333	10	23	22	22.5	22.5	0.5	22.5	0	2013-09-24	23.5	24.4167	2013-09-25	9.13333	9.5	600	466	55	77.67	57	67.5	95	87
4037		1	17	1	Treatment	3	1	23	22	22.5	22.5	0.5	22.75	0.25	2013-09-25	23.75	24.0833	2013-09-26	8.66667	535	465	20	86.9159	50	23	22	22.5	22.5	0.5	22.75	0.25	2013-09-25	23.75	24.5	2013-09-26	4.33333	8.66667	535	208	45	38.88	22	87.6404	87.6404	83.7989
4037		1	18	1	Treatment	3	1	23	22	22.5	22.5	0.5	22.75	0.25	2013-09-26	23.75	24.0833	2013-09-27	10.5	645	610	20	94.5736	15	23	22	22.5	22.5	0.5	22.75	0.25	2013-09-26	23.75	24.4833	2013-09-27	10.1333	10.5	645	514	44	79.69	65	85.5814	86.0465	84.6512
4037		1	19	1	Treatment	3	1	23	22						2013-09-28	24.5	25	2013-09-28	10.1667	580	540	30	93.1034	10	23	22						2013-09-28	24.5	24.7	2013-09-28	10.0667	10.1667	580	483	12	83.28	79	82.9016	86.0104	82.9897
4037		1	20	1	Treatment	3	1	23	22	22.75	22.75	0.75	22.5	-0.25	2013-09-28	23.5	24	2013-09-29	9.5	600	540	30	90	30	23	22	22.75	22.75	0.75	22.5	-0.25	2013-09-28	23.5	24.6667	2013-09-29	7.66667	9.5	600	379	70	63.17	41	75	89.5	84.5
4037		1	21	1	Treatment	3	1	23	22	23	23	1	23	0	2013-09-30	24	24.1667	2013-09-30	8.33333	500	480	10	96	10	23	22	23	23	1	23	0	2013-09-30	24	24.9167	2013-09-30	7.6	8.33333	500	368	55	73.6	33	81.3253	90.9639	87.4251
4037		1	22	1	Treatment	4	1	23	22	22.5	22.5	0.5	23.1667	0.666667	2013-10-01	24.1667	24.8333	2013-10-01	9.75	575	495	40	86.087	40	23	22	22.5	22.5	0.5	23.1667	0.666667	2013-10-01	24.1667	24.3833	2013-10-01	9.73333	9.75	575	499	13	86.78	62	88.4817	91.0995	84.375
4037		1	23	1	Treatment	4	1	23	22	22.5	22.5	0.5	22.25	-0.25	2013-10-01	23.25	23.75	2013-10-02	8.33333	545	505	30	92.6606	10	23	22	22.5	22.5	0.5	22.25	-0.25	2013-10-01	23.25	23.8833	2013-10-02	7.4	8.33333	545	399	38	73.21	52	82.3204	84.5304	84.6154
4037		1	24	1	Treatment	4	1	23	22						2013-10-02	23.75	24.25	2013-10-03	9.5	585	540	30	92.3077	15	23	22						2013-10-02	23.75	23.9	2013-10-03	9.01667	9.5	585	476	9	81.37	71	89.2308	88.7179	80
4037		1	25	1	Treatment	4	1	23	22	22.5	22.5	0.5	23.5	1	2013-10-04	24.5	24.8333	2013-10-04	9.33333	530	495	20	93.3962	15	23	22	22.5	22.5	0.5	23.5	1	2013-10-04	24	25.4833	2013-10-04	5.41667	9.33333	560	212	89	37.86	24	91.4773	85.2273	74.0113
4037		1	26	1	Treatment	4	1	23	22						2013-10-05	25.8333	26	2013-10-05	11.8333	600	545	10	90.8333	45	23	22						2013-10-05	25.8333	25.9667	2013-10-05	8.56667	11.8333	600	361	8	60.17	35	91.5	88.5	84
4037		1	27	1	Treatment	4	2	23	22	22.5	22.5	0.5	22.75	0.25	2013-10-05	23.75	24.25	2013-10-06	10.5	645	595	30	92.2481	20	23	22	22.5	22.5	0.5	22.75	0.25	2013-10-06	24.75	25.8667	2013-10-06	2.35	9.5	525	27	67	5.14	2	73.7143	89.7143	86.2857
4037		1	28	1	Treatment	4	2	23	22	22.5	22.5	0.5	22.75	0.25	2013-10-06	23.75	24.25	2013-10-07	9.75	600	540	30	90	30	23	22	22.5	22.5	0.5	22.75	0.25	2013-10-06	23.75	24.7833	2013-10-07	9.71667	9.75	600	450	62	75	86	81	92.5	72
4038		2	1	1	Treatment	1	1	22.5	21.5	23	23	1.5	23	0	2013-08-13	24	25	2013-08-13	9	540	480	60	88.8889	0	22.5	21.5	23	23	1.5	23	0	2013-08-13	24	24.6	2013-08-13	8.98333	9	540	446	36	82.59	57	72.7778	86.6667	88.3333
4038		2	2	1	Treatment	1	1	22.5	21.5	21.6667	21.6667	0.166667	21.75	0.0833333	2013-08-13	22.75	23.4167	2013-08-14	7.83333	545	500	40	91.7431	5	22.5	21.5	21.6667	21.6667	0.166667	21.75	0.0833333	2013-08-13	22.75	23.75	2013-08-14	7.58333	7.83333	545	429	60	78.72	41	79.558	87.8453	91.2088
4038		2	3	1	Treatment	1	1	22.5	21.5	21.5	21.5	0	21.5	0	2013-08-14	22.5	23.3333	2013-08-15	7.91667	565	485	50	85.8407	30	22.5	21.5	21.5	21.5	0	21.5	0	2013-08-14	22.5	23.15	2013-08-15	7.48333	7.91667	565	450	39	79.65	50	73.4043	86.7021	92.0635
4038		2	4	1	Treatment	1	1	22.5	21.5	21.45	21.45	-0.05	21.5	0.05	2013-08-15	22.5	23.5	2013-08-16	8.5	600	480	60	80	60	22.5	21.5	21.45	21.45	-0.05	21.5	0.05	2013-08-15	22.5	23.3667	2013-08-16	8.23333	8.5	600	464	52	77.33	68	78.5	85.5	85
4038		2	5	1	Treatment	1	2	22.5	21.5						2013-08-17	25.5	25.6667	2013-08-17	8.66667	430	420	10	97.6744	0	22.5	21.5						2013-08-17	25.5	25.6	2013-08-17	8.43333	8.66667	430	360	6	83.72	50	87.4126	89.5105	74.3056
4038		2	6	1	Treatment	1	2	22.5	21.5	21.6333	21.6333	0.133333	21.65	0.0166667	2013-08-17	22.65	22.9	2013-08-18	8.5	591	576	15	97.4619	0	22.5	21.5	21.6333	21.6333	0.133333	21.65	0.0166667	2013-08-17	22.65	22.8833	2013-08-18	8.13333	8.5	591	500	14	84.6	55	85.7868	90.8629	88.3249
4038		2	7	1	Treatment	1	1	22.5	21.5	21.5	21.5	0	21.8333	0.333333	2013-08-18	22.8333	23.8333	2013-08-19	8.41667	575	455	60	79.1304	60	22.5	21.5	21.5	21.5	0	21.8333	0.333333	2013-08-18	22.8333	23.3833	2013-08-19	8.1	8.41667	575	464	33	80.7	59	74.3455	92.6702	85.4167
4038		2	8	1	Treatment	2	1	22.5	21.5	21	21	-0.5	21.6667	0.666667	2013-08-19	22.6667	23.6667	2013-08-20	8.66667	600	360	60	60	180	22.5	21.5	21	21	-0.5	21.6667	0.666667	2013-08-19	22.6667	23.4833	2013-08-20	8.45	8.66667	600	410	49	68.33	128	76	56.5	85
4038		2	9	1	Treatment	2	1	22.5	21.5	21.5	21.5	0	21.5	0	2013-08-20	22.5	23.1667	2013-08-21	8	570	530	40	92.9825	0	22.5	21.5	21.5	21.5	0	21.5	0	2013-08-20	22.5	22.8833	2013-08-21	7.51667	8	570	474	23	83.16	44	82.1053	94.7368	84.2105
4038		2	10	1	Treatment	2	1	22.5	21.5						2013-08-22	24.75	25.0833	2013-08-22	8.75	480	460	20	95.8333	0	22.5	21.5						2013-08-22	24.75	25.1667	2013-08-22	8.38333	8.75	480	401	25	83.54	32	88.75	91.25	89.375
4038		2	11	1	Treatment	2	1	22.5	21.5	21.6167	21.6167	0.116667	21.5	-0.116667	2013-08-22	22.5	23.5	2013-08-23	8.5	600	540	60	90	0	22.5	21.5	21.6167	21.6167	0.116667	21.5	-0.116667	2013-08-22	22.5	23.45	2013-08-23	8.4	8.5	600	503	57	83.83	34	69	92	93
4038		2	12	1	Treatment	2	2	22.5	21.5	21.5	21.5	0	21.6667	0.166667	2013-08-23	22.6667	23.6667	2013-08-24	8.83333	610	430	60	70.4918	120	22.5	21.5	21.5	21.5	0	21.6667	0.166667	2013-08-23	22.6667	23.85	2013-08-24	8.81667	8.83333	610	464	71	76.07	74	64.532	84.7291	85.7843
4038		2	13	1	Treatment	2	2	22.5	21.5	21.4167	21.4167	-0.0833333	21.5	0.0833333	2013-08-24	22.5	23.6667	2013-08-25	9.16667	640	550	70	85.9375	20	22.5	21.5	21.4167	21.4167	-0.0833333	21.5	0.0833333	2013-08-24	22.5	23.5833	2013-08-25	9.06667	9.16667	640	501	65	78.28	68	70.892	90.1408	87.3832
4038		2	14	1	Treatment	2	1	22.5	21.5						2013-08-25	23.75	24.75	2013-08-26	9.5	585	345	60	58.9744	180	22.5	21.5						2013-08-25	23.75	24.8	2013-08-26	8.48333	8.5	525	339	63	64.57	122	65.1429	54.2857	80
4038		2	15	1	Treatment	3	1	22.5	21.5	21.5	21.5	0	21.6667	0.166667	2013-08-26	22.6667	23.4167	2013-08-27	8.66667	600	545	45	90.8333	10	22.5	21.5	21.5	21.5	0	21.6667	0.166667	2013-08-26	22.6667	23.1667	2013-08-27	8.4	8.66667	600	481	30	80.17	73	81.5	86	85
4038		2	16	1	Treatment	3	1	22.5	21.5	21.5	21.5	0	22	0.5	2013-08-27	23	23.6667	2013-08-28	7	480	440	40	91.6667	0	22.5	21.5	21.5	21.5	0	22	0.5	2013-08-27	23	23.8667	2013-08-28	6.15	7	480	347	52	72.29	30	63.125	92.5	88.125
4038		2	17	1	Treatment	3	1	22.5	21.5	21.5	21.5	0	21.6667	0.166667	2013-08-28	22.6667	23.1667	2013-08-29	7	500	460	30	92	10	22.5	21.5	21.5	21.5	0	21.6667	0.166667	2013-08-28	22.6667	23.5333	2013-08-29	6.46667	7	500	393	52	78.6	23	64.4578	95.1807	82.0359
4038		2	18	1	Treatment	3	1	22.5	21.5	21.5	21.5	0	21.6667	0.166667	2013-08-29	22.6667	23.3333	2013-08-30	8.66667	600	560	40	93.3333	0	22.5	21.5	21.5	21.5	0	21.6667	0.166667	2013-08-29	22.6667	23.05	2013-08-30	8.41667	8.66667	600	500	23	83.33	62	81.5	91	85
4038		2	19	1	Treatment	3	2	22.5	21.5						2013-08-31	25	25.5	2013-09-01	9.5	510	480	30	94.1176	0	22.5	21.5						2013-08-31	25	25.3667	2013-08-31	9.3	9.5	510	414	22	81.18	62	82.3529	81.7647	81.7647
4038		2	20	1	Treatment	3	2	22.5	21.5						2013-09-01	25	25.5	2013-09-01	8.25	435	405	30	93.1034	0	22.5	21.5						2013-09-01	25	25.2	2013-09-01	8.13333	8.25	435	383	12	88.05	33	87.5862	91.7241	84.8276
4038		2	21	1	Treatment	3	1	22.5	21.5	21.5	21.5	0	22.1667	0.666667	2013-09-01	23.1667	23.3333	2013-09-02	8.66667	570	560	10	98.2456	0	22.5	21.5	21.5	21.5	0	22.1667	0.666667	2013-09-01	23.1667	23.6	2013-09-02	8.4	8.66667	570	476	26	83.51	52	78.4211	92.1053	89.4737
4038		2	22	1	Treatment	4	1	22.5	21.5	21.5	21.5	0	21.75	0.25	2013-09-02	22.75	23.4167	2013-09-03	8.66667	595	545	40	91.5966	10	22.5	21.5	21.5	21.5	0	21.75	0.25	2013-09-02	22.75	23.9	2013-09-03	8.53333	8.66667	595	460	69	77.31	58	62.6263	89.899	84.9246
4038		2	23	1	Treatment	4	1	22.5	21.5	21.5	21.5	0	21.5	0	2013-09-03	22.5	23.1667	2013-09-04	8.16667	580	535	40	92.2414	5	22.5	21.5	21.5	21.5	0	21.5	0	2013-09-03	22.5	23.3833	2013-09-04	7.75	8.16667	580	449	53	77.41	53	70.9845	89.1192	84.5361
4038		2	24	1	Treatment	4	1	22.5	21.5	21.5	21.5	0	21.6667	0.166667	2013-09-04	22.6667	23.6667	2013-09-05	8.5	590	530	60	89.8305	0	22.5	21.5	21.5	21.5	0	21.6667	0.166667	2013-09-04	22.6667	23.8167	2013-09-05	8.45	8.5	590	453	69	76.78	65	65.3061	88.2653	82.2335
4038		2	25	1	Treatment	4	1	22.5	21.5	21.5	21.5	0	21.6667	0.166667	2013-09-05	22.6667	23.75	2013-09-06	8	560	495	65	88.3929	0	22.5	21.5	21.5	21.5	0	21.6667	0.166667	2013-09-05	22.6667	23.5667	2013-09-06	7.96667	8	560	447	54	79.82	57	66.6667	89.2473	85.0267
4038		2	26	1	Treatment	4	2	22.5	21.5						2013-09-07	26.5	26.6667	2013-09-07	8.66667	370	360	10	97.2973	0	22.5	21.5						2013-09-07	26.5	26.5833	2013-09-07	8.26667	8.66667	370	297	5	80.27	44	82.1138	87.8049	85.4839
4038		2	27	1	Treatment	4	2	22.5	21.5	21.5	21.5	0	21.6667	0.166667	2013-09-07	22.6667	23.3333	2013-09-08	8.25	575	535	40	93.0435	0	22.5	21.5	21.5	21.5	0	21.6667	0.166667	2013-09-07	22.6667	23.55	2013-09-08	8.21667	8.25	575	462	53	80.35	58	68.0628	85.8639	89.5833
4038		2	28	1	Treatment	4	2	22.5	21.5						2013-09-09	24.5	24.8333	2013-09-09	8.33333	470	450	20	95.7447	0	22.5	21.5						2013-09-09	24.5	25.35	2013-09-09	8.25	8.33333	470	363	51	77.23	51	62.8205	85.2564	89.8089
4040		2	1	3	Treatment	1	1	23	22																23	22
4040		2	2	3	Treatment	1	1	23	22																23	22
4040		2	3	3	Treatment	1	1	23	22																23	22
4040		2	4	3	Treatment	1	1	23	22																23	22
4040		2	5	3	Treatment	1	1	23	22																23	22
4040		2	6	3	Treatment	1	2	23	22																23	22
4040		2	7	3	Treatment	1	2	23	22																23	22
4040		2	8	3	Treatment	2	1	23	22																23	22
4040		2	9	3	Treatment	2	1	23	22																23	22
4040		2	10	3	Treatment	2	1	23	22																23	22
4040		2	11	3	Treatment	2	1	23	22																23	22
4040		2	12	3	Treatment	2	1	23	22																23	22
4040		2	13	3	Treatment	2	2	23	22																23	22
4040		2	14	3	Treatment	2	2	23	22																23	22
4040		2	15	3	Treatment	3	1	23	22																23	22
4040		2	16	3	Treatment	3	1	23	22																23	22
4040		2	17	3	Treatment	3	1	23	22																23	22
4040		2	18	3	Treatment	3	1	23	22																23	22
4040		2	19	3	Treatment	3	1	23	22																23	22
4040		2	20	3	Treatment	3	2	23	22																23	22
4040		2	21	3	Treatment	3	2	23	22																23	22
4040		2	22	3	Treatment	4	1	23	22																23	22
4040		2	23	3	Treatment	4	1	23	22																23	22
4040		2	24	3	Treatment	4	1	23	22																23	22
4040		2	25	3	Treatment	4	1	23	22																23	22
4040		2	26	3	Treatment	4	1	23	22																23	22
4040		2	27	3	Treatment	4	2	23	22																23	22
4040		2	28	3	Treatment	4	2	23	22																23	22
4044		1	1	1	Treatment	1	1	22	21	21	21	0			2013-08-05			2013-08-06							22	21	21	21	0			2013-08-06	22.25	22.7833	2013-08-07	6.7	7.5	555	428	32	77.12	47	88.6486	90.2703	80.5405
4044		1	2	1	Treatment	1	1	22	21	21.0833	21.0833	0.0833333	21.25	0.166667	2013-08-06	22.25	22.5833	2013-08-07	7.5	555	520	20	93.6937	15	22	21	21.0833	21.0833	0.0833333	21.25	0.166667	2013-08-07	22.3333	23.35	2013-08-08	6.7	7.75	565	385	61	68.14	56	75	85.6383	78.3069
4044		1	3	1	Treatment	1	1	22	21	21.1667	21.1667	0.166667	21.3333	0.166667	2013-08-07	22.3333	22.5833	2013-08-08	7.75	565	540	15	95.5752	10	22	21	21.1667	21.1667	0.166667	21.3333	0.166667	2013-08-08	23.75	24.2333	2013-08-09	6.8	7.5	465	337	29	72.47	57	87.7419	85.8065	76.129
4044		1	4	1	Treatment	1	2	22	21						2013-08-08	23.75	23.9167	2013-08-09	7.5	465	445	10	95.6989	10	22	21
4044		1	5	1	Treatment	1	2	22	21						2013-08-10	25	25.25	2013-08-10	9.5	510	485	15	95.098	10	22	21
4044		1	6	1	Treatment	1	2	22	21	21.75	21.75	0.75	23.5	1.75	2013-08-11	24.5	24.6667	2013-08-11	10.5	600	580	10	96.6667	10	22	21	21.75	21.75	0.75	23.5	1.75	2013-08-11	21.9167	22.8833	2013-08-12	3.05	7.5	575	204	58	35.48	46	78.534	71.7277	41.6667
4044		1	7	1	Treatment	1	1	22	21	21.5	21.5	0.5	20.9167	-0.583333	2013-08-11	21.9167	22.25	2013-08-12	7.5	575	540	20	93.913	15	22	21	21.5	21.5	0.5	20.9167	-0.583333
4044		1	8	1	Treatment	2	1	22	21	21.0833	21.0833	0.0833333	23	1.91667	2013-08-13	24	24.1667	2013-08-13	7.33333	440	420	10	95.4545	10	22	21	21.0833	21.0833	0.0833333	23	1.91667	2013-08-13	23.6	24.5333	2013-08-14	7.16667	7.5	474	351	56	74.05	47	82.2785	88.6076	79.7468
4044		1	9	1	Treatment	2	1	22	21	21.1667	21.1667	0.166667	22.6	1.43333	2013-08-13	23.6	23.7667	2013-08-14	7.5	474	464	10	97.8903	0	22	21	21.1667	21.1667	0.166667	22.6	1.43333	2013-08-14	23.5	24.2167	2013-08-15	2.9	7.5	480	151	43	31.46	10	91.411	86.5031	79.2683
4044		1	10	1	Treatment	2	1	22	21	21.5	21.5	0.5	22.5	1	2013-08-14	23.5	23.6667	2013-08-15	7.66667	490	480	10	97.9592	0	22	21	21.5	21.5	0.5	22.5	1	2013-08-15	23	25.0167	2013-08-16	6.2	7.5	510	270	121	52.94	41	90.5882	88.2353	75.2941
4044		1	11	1	Treatment	2	2	22	21						2013-08-15	23	23.1667	2013-08-16	7.5	510	500	10	98.0392	0	22	21						2013-08-17	25.5	26.9	2013-08-17	8.85	9.5	480	301	84	62.71	56	79.375	81.25	79.375
4044		1	12	1	Treatment	2	2	22	21						2013-08-17	25.5	25.6667	2013-08-17	9.5	480	465	10	96.875	5	22	21						2013-08-18	24.5	24.6667	2013-08-18	8.18333	10	570	359	10	62.98	92	81.4815	74.6032	71.4286
4044		1	13	1	Treatment	2	1	22	21	21.1667	21.1667	0.166667	23.5	2.33333	2013-08-18	24.5	24.75	2013-08-18	10	570	545	15	95.614	10	22	21	21.1667	21.1667	0.166667	23.5	2.33333
4044		1	14	1	Treatment	2	1	22	21	21.0833	21.0833	0.0833333	22.5	1.41667	2013-08-18	23.5	24.5	2013-08-19	7.5	480	390	60	81.25	30	22	21	21.0833	21.0833	0.0833333	22.5	1.41667
4044		1	15	1	Treatment	3	1	22	21	21	21	0	22.5	1.5	2013-08-19	23.5	24	2013-08-20	7.33333	470	430	30	91.4894	10	22	21	21	21	0	22.5	1.5	2013-08-20	23.5				7.5	480
4044		1	16	1	Treatment	3	1	22	21	21.5	21.5	0.5	22.5	1	2013-08-20	23.5	23.75	2013-08-21	7.5	480	455	15	94.7917	10	22	21	21.5	21.5	0.5	22.5	1	2013-08-21	23				7.66667	520
4044		1	17	1	Treatment	3	2	22	21	21.6667	21.6667	0.666667	22	0.333333	2013-08-21	23	23.1667	2013-08-22	7.66667	520	500	10	96.1538	10	22	21	21.6667	21.6667	0.666667	22	0.333333	2013-08-22	23.9167				7.5	455
4044		1	18	1	Treatment	3	2	22	21						2013-08-22	23.9167	24.0833	2013-08-23	7.5	455	435	10	95.6044	10	22	21
4044		1	19	1	Treatment	3	2	22	21						2013-08-23	23.5	23.6667	2013-08-24	8.5	540	530	10	98.1481	0	22	21						2013-08-24	23.8333				9	550
4044		1	20	1	Treatment	3	1	22	21	22	22	1	22.8333	0.833333	2013-08-24	23.8333	24	2013-08-25	9	550	540	10	98.1818	0	22	21	22	22	1	22.8333	0.833333	2013-08-25	23.6667				7	440
4044		1	21	1	Treatment	3	1	22	21	21.0833	21.0833	0.0833333	22.6667	1.58333	2013-08-25	23.6667	23.9167	2013-08-26	7	440	415	15	94.3182	10	22	21	21.0833	21.0833	0.0833333	22.6667	1.58333	2013-08-26	23				7	480
4044		1	22	1	Treatment	4	1	22	21	21	21	0	22	1	2013-08-26	23	23.25	2013-08-27	7	480	460	15	95.8333	5	22	21	21	21	0	22	1	2013-08-27	23.6667				7.75	485
4044		1	23	1	Treatment	4	1	22	21	21.5	21.5	0.5	22.6667	1.16667	2013-08-27	23.6667	23.9167	2013-08-28	7.75	485	465	15	95.8763	5	22	21	21.5	21.5	0.5	22.6667	1.16667	2013-08-29	24.1667				7.66667	450
4044		1	24	1	Treatment	4	1	22	21	21.75	21.75	0.75	23.1667	1.41667	2013-08-29	24.1667	24.6667	2013-08-29	7.66667	450	410	30	91.1111	10	22	21	21.75	21.75	0.75	23.1667	1.41667
4044		1	25	1	Treatment	4	2	22	21						2013-08-29	23.9167	24.1667	2013-08-30	7.66667	465	450	15	96.7742	0	22	21
4044		1	26	1	Treatment	4	2	22	21						2013-08-30	23.5	23.75	2013-09-01	8.5	540	525	15	97.2222	0	22	21
4044		1	27	1	Treatment	4		22	21	22.25	22.25	1.25	25	2.75	2013-09-01	26	26.1667	2013-09-02	10	480	465	10	96.875	5	22	21	22.25	22.25	1.25	25	2.75
4044		1	28	1	Treatment	4		22	21						2013-09-02	25.5	25.6667	2013-09-03	7.75	375	360	10	96	5	22	21
4049		2	1	1	Treatment	1	1	21	20	21.4833	21.4833	1.48333	21.5	0.0166667	2013-08-12	22.5	22.8333	2013-08-13	7.83333	560	500	20	89.2857	40	21	20	21.4833	21.4833	1.48333	21.5	0.0166667	2013-08-12	22.5	22.6667	2013-08-13	7.81667	7.83333	560	515	10	91.96	34	97.3118	91.9355	91.9786
4049		2	2	1	Treatment	1	1	21	20	21.5	21.5	1.5	21.5	0	2013-08-13	22.5	24	2013-08-14	7.83333	560	440	90	78.5714	30	21	20	21.5	21.5	1.5	21.5	0	2013-08-13	22.5	22.5	2013-08-14	7.81667	7.83333	560	535	0	95.54	24	95.1613	96.2366	95.7219
4049		2	3	1	Treatment	1	1	21	20	21.4833	21.4833	1.48333	21.5167	0.0333333	2013-08-14	22.5167	23.5167	2013-08-15	7.83333	559	469	60	83.8998	30	21	20	21.4833	21.4833	1.48333	21.5167	0.0333333	2013-08-14	22.5167	23.0833	2013-08-15	7.43333	7.83333	559	477	34	85.33	24	80.6452	95.6989	88.7701
4049		2	4	1	Treatment	1	2	21	20	21.4833	21.4833	1.48333	21.5	0.0166667	2013-08-15	22.5	23	2013-08-16	7.5	540	505	30	93.5185	5	21	20	21.4833	21.4833	1.48333	21.5	0.0166667	2013-08-15	22.5	22.6333	2013-08-16	7.43333	7.5	540	506	8	93.7	22	92.7778	96.6667	93.8889
4049		2	5	1	Treatment	1	2	21	20						2013-08-17	26.4333	26.6833	2013-08-17	11.4667	542	512	15	94.4649	15	21	20						2013-08-17	26.4333	26.4833	2013-08-17	11.3167	11.4667	542	509	3	93.91	21	95	95	92.2652
4049		2	6	1	Treatment	1	2	21	20						2013-08-18	27.65	27.9	2013-08-18	9.83333	371	351	15	94.6092	5	21	20						2013-08-18	27.65	27.8333	2013-08-18	9.65	9.83333	371	336	11	90.57	13	90.2439	96.748	90.3226
4049		2	7	1	Treatment	1	1	21	20	21.5	21.5	1.5	21.5	0	2013-08-18	22.5	24	2013-08-19	7.8	558	408	90	73.1183	60	21	20	21.5	21.5	1.5	21.5	0	2013-08-18	22.5	22.6333	2013-08-19	7.68333	7.8	558	503	8	90.14	40	83.3333	95.6989	93.5484
4049		2	8	1	Treatment	2	1	21	20	21.5	21.5	1.5	21.5	0	2013-08-19	22.5	23.5	2013-08-20	7.83333	560	490	60	87.5	10	21	20	21.5	21.5	1.5	21.5	0	2013-08-19	22.5	23.5333	2013-08-20	7.73333	7.83333	560	472	62	84.29	20	76.3441	98.3871	91.4439
4049		2	9	1	Treatment	2	1	21	20	21.4833	21.4833	1.48333	21.5	0.0166667	2013-08-20	22.5	23.5	2013-08-21	7.83333	560	480	60	85.7143	20	21	20	21.4833	21.4833	1.48333	21.5	0.0166667	2013-08-20	22.5	22.6	2013-08-21	7.65	7.83333	560	509	6	90.89	34	89.7849	95.6989	93.5829
4049		2	10	1	Treatment	2	1	21	20	21.4833	21.4833	1.48333	21.5	0.0166667	2013-08-21	22.5	23	2013-08-22	7.58333	545	510	30	93.578	5	21	20	21.4833	21.4833	1.48333	21.5	0.0166667	2013-08-21	22.5	22.7833	2013-08-22	7.38333	7.58333	545	506	17	92.84	10	93.3702	98.3425	95.6044
4049		2	11	1	Treatment	2	1	21	20	21.5	21.5	1.5	21.5	0	2013-08-22	22.5	23.1667	2013-08-23	7.16667	520	460	40	88.4615	20	21	20	21.5	21.5	1.5	21.5	0	2013-08-22	22.5	23.0167	2013-08-23	7.15	7.16667	520	474	31	91.15	14	91.9075	95.3757	99.4253
4049		2	12	1	Treatment	2	2	21	20						2013-08-24	25.5333	26.0333	2013-08-24	10.5333	540	507	30	93.8889	3	21	20						2013-08-24	25.5333	25.8	2013-08-24	10.1333	10.5333	540	481	16	89.07	19	93.8889	96.1111	91.6667
4049		2	13	1	Treatment	2	2	21	20						2013-08-25	26.2	26.7	2013-08-25	9.33333	428	398	30	92.9907	0	21	20						2013-08-25	26.25	26.6	2013-08-25	9.31667	9.33333	425	389	21	91.53	14	82.3944	95.7746	96.5035
4049		2	14	1	Treatment	2	1	21	20	21.4833	21.4833	1.48333	21.5	0.0166667	2013-08-25	22.5	23.1667	2013-08-26	7.25	525	480	40	91.4286	5	21	20	21.4833	21.4833	1.48333	21.5	0.0166667	2013-08-25	22.5	22.6833	2013-08-26	7.71667	7.75	555	516	11	92.97	26	94.0541	95.6757	93.5135
4049		2	15	1	Treatment	3	1	21	20	21.5	21.5	1.5	21.5	0	2013-08-26	22.5	23.1667	2013-08-27	6.83333	500	410	40	82	50	21	20	21.5	21.5	1.5	21.5	0	2013-08-26	22.5	22.9167	2013-08-27	7.81667	7.83333	560	510	25	91.07	24	92.4731	97.8495	90.9091
4049		2	16	1	Treatment	3	1	21	20	21.5	21.5	1.5	21.5	0	2013-08-27	22.5	23.1667	2013-08-28	7.6	546	491	40	89.9267	15	21	20	21.5	21.5	1.5	21.5	0	2013-08-27	22.5	22.6167	2013-08-28	7.58333	7.6	546	522	7	95.6	16	96.1538	98.3516	95.6044
4049		2	17	1	Treatment	3	1	21	20	21.4833	21.4833	1.48333	21.5	0.0166667	2013-08-28	22.5	23.25	2013-08-29	7.58333	545	480	45	88.0734	20	21	20	21.4833	21.4833	1.48333	21.5	0.0166667	2013-08-28	22.5	22.5333	2013-08-29	7.56667	7.58333	545	512	2	93.94	30	91.7127	96.1326	94.5055
4049		2	18	1	Treatment	3	1	21	20	21.5	21.5	1.5	21.5	0	2013-08-29	22.5	23.8333	2013-08-30	7.6	546	436	80	79.8535	30	21	20	21.5	21.5	1.5	21.5	0	2013-08-29	22.5	22.6167	2013-08-30	7.58333	7.6	546	494	7	90.48	44	82.4176	96.1538	94.5055
4049		2	19	1	Treatment	3	2	21	20						2013-08-31	27.15	27.65	2013-08-31	12.75	576	526	30	91.3194	20	21	20						2013-08-31	27.15	27.2167	2013-08-31	12.7333	12.75	576	550	4	95.49	21	94.7917	95.3125	96.3542
4049		2	20	1	Treatment	3	2	21	20						2013-09-01	27.5	28.3333	2013-09-01	9.58333	365	300	50	82.1918	15	21	20						2013-09-01	27.5	28.0333	2013-09-01	9.5	9.58333	365	313	32	85.75	15	83.4711	95.8678	92.623
4049		2	21	1	Treatment	3	1	21	20	21.5	21.5	1.5	21.5	0	2013-09-01	22.5	23	2013-09-02	7.6	546	511	30	93.5897	5	21	20	21.5	21.5	1.5	21.5	0	2013-09-01	22.5	22.8333	2013-09-02	7.33333	7.6	546	492	20	90.11	18	85.1648	96.1538	96.7033
4049		2	22	1	Treatment	4	1	21	20	21.4833	21.4833	1.48333	21.5	0.0166667	2013-09-02	22.5	23.6667	2013-09-03	3.83333	320	240	70	75	10	21	20	21.4833	21.4833	1.48333	21.5	0.0166667	2013-09-02	22.5	23.3667	2013-09-03	3.81667	3.83333	320	255	52	79.69	12	74.5283	96.2264	94.3925
4049		2	23	1	Treatment	4	1	21	20	21.5	21.5	1.5	21.5	0	2013-09-03	22.5	24	2013-09-04	7.01667	511	361	90	70.6458	60	21	20	21.5	21.5	1.5	21.5	0	2013-09-03	22.5	22.7667	2013-09-04	7	7.01667	511	470	16	91.98	24	88.2353	94.7059	95.3216
4049		2	24	1	Treatment	4	1	21	20	21.4833	21.4833	1.48333	21.5	0.0166667	2013-09-04	22.5	23	2013-09-05	7.58333	545	510	30	93.578	5	21	20	21.4833	21.4833	1.48333	21.5	0.0166667	2013-09-04	22.5	22.6667	2013-09-05	7.56667	7.58333	545	512	10	93.94	22	94.4751	95.0276	94.5055
4049		2	25	1	Treatment	4	1	21	20	21.5	21.5	1.5	21.5	0	2013-09-05	22.5	22.8333	2013-09-06	7.83333	560	525	20	93.75	15	21	20	21.5	21.5	1.5	21.5	0	2013-09-05	22.5	22.55	2013-09-06	7.68333	7.83333	560	520	3	92.86	28	94.6237	96.2366	91.9786
4049		2	26	1	Treatment	4	2	21	20						2013-09-07	26.85	27.1	2013-09-07	10.1333	437	417	15	95.4233	5	21	20						2013-09-07	26.85	26.95	2013-09-07	9.91667	10.1333	437	405	6	92.68	13	93.1034	97.931	91.0959
4049		2	27	1	Treatment	4	2	21	20						2013-09-08	26.45	26.7	2013-09-08	9.5	423	406	15	95.9811	2	21	20						2013-09-08	26.45	26.4833	2013-09-08	9.41667	9.5	423	396	2	93.62	20	95.0355	94.3262	92.1986
4049		2	28	1	Treatment	4	1	21	20	21.5	21.5	1.5	21.5	0	2013-09-08	22.5	23.0833	2013-09-09	7.41667	535	490	35	91.5888	10	21	20	21.5	21.5	1.5	21.5	0	2013-09-08	22.5	22.5833	2013-09-09	7.35	7.41667	535	492	5	91.96	34	91.573	93.2584	93.2961
4050		1	1	1	Treatment	1	1	22	21	21.25	21.25	0.25	21.5	0.25	2013-08-19	22.5	23.5	2013-08-20	11.5	780	630	60	80.7692	90	22	21	21.25	21.25	0.25	21.5	0.25	2013-08-19	22.5	23.05	2013-08-20	11.3	11.5	780	591	33	75.77	144	73.4615	81.1538	82.6923
4050		1	2	1	Treatment	1	1	22	21	21.5	21.5	0.5	22.5833	1.08333	2013-08-20	23.5833	25.0833	2013-08-21	8.66667	545	335	90	61.4679	120	22	21	21.5	21.5	0.5	22.5833	1.08333
4050		1	3	1	Treatment	1	1	22	21	21.25	21.25	0.25	21.25	0	2013-08-21	22.25	23.75	2013-08-22	9	645	435	90	67.4419	120	22	21	21.25	21.25	0.25	21.25	0	2013-08-21	23.75	23.9167	2013-08-22	8.66667	9	555	437	10	78.74	88	77.2973	83.7838	83.2432
4050		1	4	1	Treatment	1	1	22	21	21.25	21.25	0.25	21.25	0	2013-08-22	22.25	23.75	2013-08-23	9	645	435	90	67.4419	120	22	21	21.25	21.25	0.25	21.25	0	2013-08-22	22.25	23.4	2013-08-23	8.91667	9	645	440	69	68.22	131	72.093	80.4651	65.5814
4050		1	5	1	Treatment	1	1	22	21						2013-08-24	25.5	25.8333	2013-08-24	9	450	280	20	62.2222	150	22	21						2013-08-24	24	24.5167	2013-08-24	8.68333	9	540	401	31	74.26	89	75	84.4444	77.7778
4050		1	6	1	Treatment	1	2	22	21						2013-08-25	26.5	26.8333	2013-08-25	11	510	450	20	88.2353	40	22	21						2013-08-25	26.5	26.7167	2013-08-25	10.3167	11	510	379	13	74.31	77	82.3529	84.7059	70.5882
4050		1	7	1	Treatment	1	1	22	21	21.25	21.25	0.25	20.5	-0.75	2013-08-25	21.5	23.9167	2013-08-26	9	690	385	145	55.7971	160	22	21	21.25	21.25	0.25	20.5	-0.75	2013-08-26	25	25.15	2013-08-26	7.66667	9	480	324	9	67.5	67	83.125	83.125	61.875
4050		1	8	1	Treatment	2	1	22	21	21.25	21.25	0.25	21.5	0.25	2013-08-26	22.5	23	2013-08-27	9	630	525	30	83.3333	75	22	21	21.25	21.25	0.25	21.5	0.25	2013-08-26	22.5	22.5	2013-08-27	8.21667	9	630	440	0	69.84	143	81.4286	74.7619	61.4286
4050		1	9	1	Treatment	2	1	22	21	21.25	21.25	0.25	21.5	0.25	2013-08-27	22.5	23.5	2013-08-28	9	630	450	60	71.4286	120	22	21	21.25	21.25	0.25	21.5	0.25	2013-08-27	22.5	22.5	2013-08-28	8.55	9	630	466	0	73.97	137	80	80.9524	60.9524
4050		1	10	1	Treatment	2	2	22	21						2013-08-28	22.6667	23.4167	2013-08-30	8.5	590	485	45	82.2034	60	22	21						2013-08-29	24.25	24.5167	2013-08-29	10.9833	11	645	479	16	74.26	149	78.1395	74.8837	72.093
4050		1	11	1	Treatment	2	1	22	21	21.25	21.25	0.25	23.25	2	2013-08-30	24.25	24.5833	2013-08-31	11	645	580	20	89.9225	45	22	21	21.25	21.25	0.25	23.25	2	2013-08-29	22.6667	22.7333	2013-08-30	8.16667	8.5	590	439	4	74.41	127	72.449	81.1224	76.6497
4050		1	12	1	Treatment	2	2	22	21	21.25	21.25	0.25	21.3333	0.0833333	2013-08-30	22.3333	23.0833	2013-09-01	8.5	610	500	45	81.9672	65	22	21	21.25	21.25	0.25	21.3333	0.0833333	2013-08-30	22.3333	22.4333	2013-08-31	8.43333	8.5	610	419	6	68.69	181	59.1133	74.8768	72.0588
4050		1	13	1	Treatment	2	2	22	21						2013-09-01	22.25	22.5833	2013-09-02	8.5	615	565	20	91.8699	30	22	21						2013-09-01	24.3333	24.6333	2013-09-01	8	8.5	490	377	18	76.94	65	79.1411	77.9141	87.8049
4050		1	14	1	Treatment	2	1	22	21	21.25	21.25	0.25	23.3333	2.08333	2013-09-03	24.3333	25.0833	2013-09-03	6	340	220	45	64.7059	75	22	21	21.25	21.25	0.25	23.3333	2.08333	2013-09-01	22.25	23.8667	2013-09-02	5.38333	6	465	261	97	56.13	70	54.1935	70.9677	78.0645
4050		1	15	1	Treatment	3	1	22	21	21.25	21.25	0.25	21	-0.25	2013-09-03	22	22.0833	2013-09-04	8	600	565	5	94.1667	30	22	21	21.25	21.25	0.25	21	-0.25	2013-09-02	22	22.6667	2013-09-03	7.96667	8	600	431	40	71.83	127	73	77.5	71.5
4050		1	16	1	Treatment	3	1	22	21	21.25	21.25	0.25	21.3333	0.0833333	2013-09-04	22.3333	23.0833	2013-09-05	8.5	610	490	45	80.3279	75	22	21	21.25	21.25	0.25	21.3333	0.0833333	2013-09-03	22.3333	23.85	2013-09-04	8.1	8.5	610	395	91	64.75	100	63.5468	81.2808	71.5686
4050		1	17	1	Treatment	3	1	22	21	21.25	21.25	0.25	21.25	0	2013-09-05	22.25	23	2013-09-06	8	585	465	45	79.4872	75	22	21	21.25	21.25	0.25	21.25	0	2013-09-04	22.25	22.3333	2013-09-05	7.28333	8	585	389	5	66.5	148	73.3333	67.1795	71.2821
4050		1	18	1	Treatment	3	2	22	21	21.25	21.25	0.25	21.3333	0.0833333	2013-09-06	22.3333	23.0833	2013-09-07	8.5	610	490	45	80.3279	75	22	21	21.25	21.25	0.25	21.3333	0.0833333	2013-09-05	22.3333	24.2167	2013-09-06	7.86667	8.5	610	369	113	60.49	90	54.1872	79.803	66.6667
4050		1	19	1	Treatment	3	2	22	21						2013-09-07	23	24	2013-09-08	9.5	630	495	60	78.5714	75	22	21						2013-09-07	24	24.4333	2013-09-07	9.48333	9.5	570	447	26	78.42	96	82.6316	82.1053	76.3158
4050		1	20	1	Treatment	3	2	22	21						2013-09-09	25	25.5	2013-09-09	9.5	510	360	30	70.5882	120	22	21						2013-09-08	25	25.0833	2013-09-08	9.4	9.5	510	404	5	79.22	95	85.8824	72.9412	81.7647
4050		1	21	1	Treatment	3	1	22	21						2013-09-09	23	23.5	2013-09-10	8	540	450	30	83.3333	60	22	21						2013-09-08	23	23.0333	2013-09-09	7.31667	8	540	405	2	75	92	83.3333	75.5556	80.5556
4050		1	22	1	Treatment	4	1	22	21	21.25	21.25	0.25	21.5	0.25	2013-09-10	22.5	23.25	2013-09-11	8.5	600	475	45	79.1667	80	22	21	21.25	21.25	0.25	21.5	0.25	2013-09-09	22.5	24.1167	2013-09-10	8.83333	9.5	660	395	97	59.85	128	65.4545	79.0909	69.5455
4050		1	23	1	Treatment	4	1	22	21	21.25	21.25	0.25	21.25	0	2013-09-11	22.25	22.8333	2013-09-12	8	585	490	35	83.7607	60	22	21	21.25	21.25	0.25	21.25	0	2013-09-10	22.25	23.05	2013-09-11	7.71667	8	585	399	48	68.21	121	76.9231	75.3846	71.7949
4050		1	24	1	Treatment	4	1	22	21	21.25	21.25	0.25	21.25	0	2013-09-12	22.25	22.5	2013-09-13	7.66667	565	500	15	88.4956	50	22	21	21.25	21.25	0.25	21.25	0	2013-09-11	22.25	23.3167	2013-09-12	7.55	7.66667	565	413	64	73.1	81	76.5957	86.1702	78.836
4050		1	25	1	Treatment	4	1	22	21	21.25	21.25	0.25	21.3333	0.0833333	2013-09-13	22.3333	22.9167	2013-09-14	8	580	480	35	82.7586	65	22	21	21.25	21.25	0.25	21.3333	0.0833333	2013-09-12	22.6667	24.65	2013-09-13	7.96667	8	560	341	119	60.89	98	51.0753	83.3333	72.7273
4050		1	26	1	Treatment	4	1	22	21	21.25	21.25	0.25	21.3333	0.0833333	2013-09-14	22.3333	22.8333	2013-09-15	9	640	560	30	87.5	50	22	21	21.25	21.25	0.25	21.3333	0.0833333	2013-09-13	23.8333	24.7833	2013-09-14	7.23333	8	490	307	57	62.65	80	66.8712	84.6626	59.7561
4050		1	27	1	Treatment	4	2	22	21						2013-09-16	26.5	26.6667	2013-09-16	11.5	540	510	10	94.4444	20	22	21						2013-09-15	26.5	26.6333	2013-09-15	11.4833	11.5	540	434	8	80.37	97	78.3333	81.6667	85
4050		1	28	1	Treatment	4	2	22	21	21.25	21.25	0.25	21.25	0	2013-09-16	22.25	22.6667	2013-09-17	7.66667	565	480	25	84.9558	60	22	21	21.25	21.25	0.25	21.25	0	2013-09-15	22.25	22.9333	2013-09-16	6	7.66667	565	359	41	63.54	65	76.0638	79.7872	77.2487
4052		1	1	1	Treatment	1	1	24	23	23	23	0	23	0	2013-08-13	24	24.3333	2013-08-13	8.75	525	495	20	94.2857	10	24	23	23	23	0	23	0	2013-08-13	24	24.2	2013-08-13	8.35	8.75	525	466	12	88.76	23	90.2857	95.4286	90.8571
4052		1	2	1	Treatment	1	1	24	23	23	23	0	23.3333	0.333333	2013-08-14	24.3333	24.8333	2013-08-14	8.91667	515	485	30	94.1748	0	24	23	23	23	0	23.3333	0.333333	2013-08-14	24.3333	24.6667	2013-08-14	8.78333	8.91667	515	467	20	90.68	20	88.3041	95.3216	94.186
4052		1	3	1	Treatment	1	1	24	23	23	23	0	23.25	0.25	2013-08-15	24.25	24.9167	2013-08-15	9	525	475	40	90.4762	10	24	23	23	23	0	23.25	0.25	2013-08-15	24.25	24.7667	2013-08-15	8.93333	9	525	452	31	86.1	38	78.2857	93.1429	88.5714
4052		1	4	1	Treatment	1	1	24	23	23	23	0	23	0	2013-08-16	24	24.5	2013-08-16	8.5	510	460	30	90.1961	20	24	23	23	23	0	23	0	2013-08-16	24	24.2667	2013-08-16	8.23333	8.5	510	450	16	88.24	28	86.4706	95.8824	89.4118
4052		1	5	1	Treatment	1	2	24	23						2013-08-17	27	27.1667	2013-08-17	11.5	510	460	10	90.1961	40	24	23						2013-08-17	27	28.1833	2013-08-17	11.4833	11.5	510	404	71	79.22	34	63.5294	88.8235	95.8824
4052		1	6	1	Treatment	1	2	24	23						2013-08-18	26.5	26.8333	2013-08-18	11.1667	520	490	20	94.2308	10	24	23						2013-08-18	26.5	26.85	2013-08-18	11.15	11.1667	520	417	21	81.76	71	82.2485	95.2663	75.8824
4052		1	7	1	Treatment	1	1	24	23	23	23	0	23.25	0.25	2013-08-19	24.25	24.75	2013-08-19	8.75	510	440	30	86.2745	40	24	23	23	23	0	23.25	0.25	2013-08-19	24.25	24.6833	2013-08-19	8.61667	8.75	510	446	26	87.45	30	89.4118	95.8824	85.8824
4052		1	8	1	Treatment	2	1	24	23	23	23	0	23.25	0.25	2013-08-20	24.25	25	2013-08-20	8.91667	520	475	45	91.3462	0	24	23	23	23	0	23.25	0.25	2013-08-20	24.25	24.8	2013-08-20	8.08333	8.91667	520	419	33	80.58	18	87.2832	95.3757	91.954
4052		1	9	1	Treatment	2	1	24	23	23	23	0	23.5	0.5	2013-08-21	24.5	24.8333	2013-08-21	8.75	495	445	20	89.899	30	24	23	23	23	0	23.5	0.5	2013-08-21	24.5	25.1333	2013-08-21	8.68333	8.75	495	418	38	84.44	35	80.6061	95.7576	88.4848
4052		1	10	1	Treatment	2	1	24	23	23	23	0	23.05	0.05	2013-08-22	24.05	24.55	2013-08-22	9.41667	562	482	30	85.7651	50	24	23	23	23	0	23.05	0.05	2013-08-22	24.05	24.2667	2013-08-22	8.93333	9.41667	562	462	13	82.21	58	90.9091	81.2834	84.5745
4052		1	11	1	Treatment	2	1	24	23	23	23	0	23.1667	0.166667	2013-08-23	24.1667	25.1667	2013-08-23	9	530	450	60	84.9057	20	24	23	23	23	0	23.1667	0.166667	2013-08-23	24.1667	24.8333	2013-08-23	8.43333	9	530	430	40	81.13	26	75	96.0227	87.0056
4052		1	12	1	Treatment	2	2	24	23						2013-08-24	27	27.3333	2013-08-24	11.5	510	460	20	90.1961	30	24	23						2013-08-24	27	27.1667	2013-08-24	11.3	11.5	510	455	10	89.22	33	90	91.1765	92.9412
4052		1	13	1	Treatment	2	2	24	23						2013-08-25	26.25	26.75	2013-08-25	11	525	480	30	91.4286	15	24	23						2013-08-25	26.25	26.5167	2013-08-25	10.7	11	525	469	16	89.33	22	86.8571	94.2857	93.7143
4052		1	14	1	Treatment	2	1	24	23	23	23	0	23.0833	0.0833333	2013-08-26	24.0833	24.8333	2013-08-26	9	535	480	45	89.7196	10	24	23	23	23	0	23.0833	0.0833333	2013-08-26	24.0833	24.6333	2013-08-26	8.93333	9	535	461	33	86.17	37	78.6517	97.191	88.8268
4052		1	15	1	Treatment	3	1	24	23	23	23	0	23.1667	0.166667	2013-08-27	24.1667	24.75	2013-08-27	8.83333	520	440	35	84.6154	45	24	23	23	23	0	23.1667	0.166667	2013-08-27	24.1667	24.5167	2013-08-27	8.61667	8.83333	520	439	21	84.42	47	84.8837	80.814	94.2197
4052		1	16	1	Treatment	3	1	24	23	23	23	0	23	0	2013-08-28	24	24.5	2013-08-28	8.91667	535	475	30	88.785	30	24	23	23	23	0	23	0	2013-08-28	24	24.6167	2013-08-28	8.31667	8.91667	535	431	37	80.56	31	83.1461	94.9438	84.3575
4052		1	17	1	Treatment	3	1	24	23	23	23	0	23.4167	0.416667	2013-08-29	24.4167	24.6667	2013-08-29	8.5	485	460	15	94.8454	10	24	23	23	23	0	23.4167	0.416667	2013-08-29	24.4167	24.5	2013-08-29	8.05	8.5	485	428	5	88.25	25	92.5466	97.5155	82.0988
4052		1	18	1	Treatment	3	1	24	23	23.8333	23.8333	0.833333	22.8333	-1	2013-08-29	23.8333	24.3333	2013-08-30	8.91667	545	515	30	94.4954	0	24	23	23.8333	23.8333	0.833333	22.8333	-1	2013-08-29	23.8333	24.1	2013-08-30	8.18333	8.91667	545	465	16	85.32	20	90.0552	96.6851	86.8132
4052		1	19	1	Treatment	3	2	24	23						2013-08-31	25	25.75	2013-08-31	8.66667	460	400	45	86.9565	15	24	23						2013-08-31	25	25.1167	2013-08-31	8.48333	8.66667	460	396	7	86.09	46	93.4641	81.0458	87.6623
4052		1	20	1	Treatment	3	2	24	23						2013-09-01	25.1667	25.5	2013-09-01	9.5	500	460	20	92	20	24	23						2013-09-01	25.1667	25.4667	2013-09-01	8.83333	9.5	500	408	18	81.6	34	87.9518	94.5783	76.6467
4052		1	21	1	Treatment	3	1	24	23	23	23	0	23	0	2013-09-02	24	24.3333	2013-09-02	9	540	500	20	92.5926	20	24	23	23	23	0	23	0	2013-09-02	24	24.15	2013-09-02	8.91667	9	540	487	9	90.19	39	87.7778	96.6667	88.8889
4052		1	22	1	Treatment	4	1	24	23	23	23	0	23	0	2013-09-03	24	24.5833	2013-09-03	8.75	525	475	35	90.4762	15	24	23	23	23	0	23	0	2013-09-03	24	24.5167	2013-09-03	8.46667	8.75	525	449	31	85.52	28	89.7143	93.1429	91.4286
4052		1	23	1	Treatment	4	1	24	23	23	23	0	22.75	-0.25	2013-09-03	23.75	24.4167	2013-09-04	8.91667	550	470	40	85.4545	40	24	23	23	23	0	22.75	-0.25	2013-09-03	23.75	23.95	2013-09-04	8.76667	8.91667	550	480	12	87.27	49	91.8033	93.4426	83.1522
4052		1	24	1	Treatment	4	1	24	23	23	23	0	23.0833	0.0833333	2013-09-05	24.0833	24.8333	2013-09-05	8.83333	525	470	45	89.5238	10	24	23	23	23	0	23.0833	0.0833333	2013-09-05	24.0833	24.4333	2013-09-05	8.73333	8.83333	525	472	21	89.9	26	86.2857	96.5714	93.7143
4052		1	25	1	Treatment	4	1	24	23	23	23	0	23.0833	0.0833333	2013-09-06	24.0833	24.75	2013-09-06	9	535	465	40	86.9159	30	24	23	23	23	0	23.0833	0.0833333	2013-09-06	24.0833	24.3	2013-09-06	8.46667	9	535	461	13	86.17	29	92.1348	93.8202	84.9162
4052		1	26	1	Treatment	4	2	24	23						2013-09-07	25.3333	25.6667	2013-09-07	9.66667	500	470	20	94	10	24	23						2013-09-07	25.3333	25.55	2013-09-07	9.03333	9.66667	500	429	13	85.8	20	89.1566	95.7831	80.8383
4052		1	27	1	Treatment	4	2	24	23						2013-09-08	26.5	26.75	2013-09-08	11	510	475	15	93.1373	20	24	23						2013-09-08	26.5	26.5	2013-09-08	10.7167	11	510	465	0	91.18	28	95.8824	92.3529	92.3529
4052		1	28	1	Treatment	4	1	24	23	23	23	0	23.0833	0.0833333	2013-09-09	24.0833	24.6667	2013-09-09	9.25	550	415	35	75.4545	100	24	23	23	23	0	23.0833	0.0833333	2013-09-09	24.0833	24.4333	2013-09-09	8.88333	9.25	550	459	21	83.45	48	87.9781	87.9781	84.7826
4056		2	1	1	Treatment	1	1	23.5	22.5	22.5	22.5	0	22.75	0.25	2013-09-02	23.75	24.5	2013-09-03	9.5	585	500	45	85.4701	40	23.5	22.5	22.5	22.5	0	22.75	0.25	2013-09-02	23.75	24.2167	2013-09-03	9.48333	9.5	585	505	28	86.32	51	81.5385	87.6923	92.3077
4056		2	2	1	Treatment	1	1	23.5	22.5	22.5	22.5	0	23.5	1	2013-09-04	24.5	24.8333	2013-09-04	10.5	600	570	20	95	10	23.5	22.5	22.5	22.5	0	23.5	1	2013-09-04	24.5	24.6333	2013-09-04	9.88333	10.5	600	508	8	84.67	47	88	90.5	90.5
4056		2	3	1	Treatment	1	1	23.5	22.5	22.5	22.5	0	23	0.5	2013-09-05	24	24.3333	2013-09-05	10.5	630	590	20	93.6508	20	23.5	22.5	22.5	22.5	0	23	0.5	2013-09-05	24	24.25	2013-09-05	10.4833	10.5	630	556	15	88.25	58	81.9048	91.9048	91.4286
4056		2	4	1	Treatment	1	1	23.5	22.5	22.5	22.5	0	22.75	0.25	2013-09-05	23.75	24.0833	2013-09-06	8	495	445	20	89.899	30	23.5	22.5	22.5	22.5	0	22.75	0.25	2013-09-05	23.75	24.1333	2013-09-06	7.96667	8	495	423	23	85.45	47	81.2121	92.7273	84.8485
4056		2	5	1	Treatment	1	2	23.5	22.5						2013-09-07	27	28	2013-09-07	10	420		60			23.5	22.5						2013-09-07	27	27.2333	2013-09-07	9.93333	10	420	351	14	83.57	51	75	89.2857	95
4056		2	6	1	Treatment	1	1	23.5	22.5						2013-09-08	26	26.5	2013-09-08	11.5	570	540	30	94.7368	0	23.5	22.5						2013-09-08	26	26.4333	2013-09-08	11.4833	11.5	570	502	26	88.07	41	78.9474	92.1053	93.6842
4056		2	7	1	Treatment	1	1	23.5	22.5	22.5	22.5	0	23	0.5	2013-09-09	24	24.3333	2013-09-09	8.5	510	480	20	94.1176	10	23.5	22.5	22.5	22.5	0	23	0.5	2013-09-09	24	24.2833	2013-09-09	8.36667	8.5	510	436	17	85.49	49	80.5882	90	88.2353
4056		2	8	1	Treatment	2	1	23.5	22.5	22.5	22.5	0	23	0.5	2013-09-10	24	24.3333	2013-09-10	11.5	690	650	20	94.2029	20	23.5	22.5	22.5	22.5	0	23	0.5	2013-09-10	24	24.3333	2013-09-10	11.4833	11.5	690	604	20	87.54	65	85.6522	91.7391	87.3913
4056		2	9	1	Treatment	2	1	23.5	22.5	22.5	22.5	0	23	0.5	2013-09-11	24	24.75	2013-09-11	9	540	465	45	86.1111	30	23.5	22.5	22.5	22.5	0	23	0.5	2013-09-11	24	24.5333	2013-09-11	8.93333	9	540	465	32	86.11	39	78.3333	93.8889	91.1111
4056		2	10	1	Treatment	2	1	23.5	22.5	22.5	22.5	0	22.5	0	2013-09-11	23.5	24.25	2013-09-12	8.5	540	475	45	87.963	20	23.5	22.5	22.5	22.5	0	22.5	0	2013-09-11	23.5	23.9333	2013-09-12	8.35	8.5	540	469	26	86.85	36	80	93.8889	91.1111
4056		2	11	1	Treatment	2	1	23.5	22.5	23	23	0.5	23	0	2013-09-13	24	24.5	2013-09-13	8	480	435	30	90.625	15	23.5	22.5	23	23	0.5	23	0	2013-09-13	24	24.1333	2013-09-13	7.56667	8	480	409	8	85.21	37	84.375	93.125	91.25
4056		2	12	1	Treatment	2	2	23.5	22.5						2013-09-14	26.5	26.8333	2013-09-14	12	570	530	20	92.9825	20	23.5	22.5						2013-09-14	26.5	26.7833	2013-09-14	11.9333	12	570	511	17	89.65	38	86.3158	92.6316	92.1053
4056		2	13	1	Treatment	2	2	23.5	22.5						2013-09-15	25.5	26	2013-09-15	11.5	600	530	30	88.3333	40	23.5	22.5						2013-09-15	25.5	26.0167	2013-09-15	11.4833	11.5	600	498	31	83	70	74.5	87.5	87
4056		2	14	1	Treatment	2	1	23.5	22.5	22.5	22.5	0	24	1.5	2013-09-16	25	25.3333	2013-09-16	11.5	630	595	20	94.4444	15	23.5	22.5	22.5	22.5	0	24	1.5	2013-09-16	25	25.0667	2013-09-16	11.4833	11.5	630	575	4	91.27	50	93.3333	91.9048	90
4056		2	15	1	Treatment	3	1	23.5	22.5	22.5	22.5	0	23	0.5	2013-09-17	24	24.3333	2013-09-17	10	600	570	20	95	10	23.5	22.5	22.5	22.5	0	23	0.5	2013-09-17	24	24.3	2013-09-17	9.95	10	600	493	18	82.17	86	74	88.5	88
4056		2	16	1	Treatment	3	1	23.5	22.5	22.5	22.5	0	23	0.5	2013-09-18	24	25	2013-09-18	9.5	570	490	60	85.9649	20	23.5	22.5	22.5	22.5	0	23	0.5	2013-09-18	25.5	25.5	2013-09-18	9.48333	9.5	480	440	0	91.67	39	92.5	90	93.125
4056		2	17	1	Treatment	3	1	23.5	22.5	22.5	22.5	0	23	0.5	2013-09-19	24	24.6667	2013-09-19	10.5	630	580	40	92.0635	10	23.5	22.5	22.5	22.5	0	23	0.5	2013-09-19	24	24.25	2013-09-19	10.4	10.5	630	535	15	84.92	74	74.2857	92.381	92.381
4056		2	18	1	Treatment	3	1	23.5	22.5	22.5	22.5	0	23	0.5	2013-09-20	24	24.5	2013-09-20	8.5	510	450	30	88.2353	30	23.5	22.5	22.5	22.5	0	23	0.5	2013-09-20	25	25	2013-09-20	8.48333	8.5	450	404	0	89.78	45	91.3333	87.3333	90.6667
4056		2	19	1	Treatment	3	1	23.5	22.5	22.5	22.5	0	22.5	0	2013-09-20	23.5	23.8333	2013-09-21	10.5	660	635	20	96.2121	5	23.5	22.5	22.5	22.5	0	22.5	0
4056		2	20	1	Treatment	3	1	23.5	22.5						2013-09-21	23.5	23.8333	2013-09-22	8	510	490	20	96.0784	0	23.5	22.5						2013-09-21	23.5	23.8667	2013-09-22	10.35	10.5	660	574	22	86.97	55	82.7273	92.7273	91.8182
4056		2	21	1	Treatment	3	2	23.5	22.5	23.5	23.5	1	23	-0.5	2013-09-23	24	24.1667	2013-09-23	8.5	510	490	10	96.0784	10	23.5	22.5	23.5	23.5	1	23	-0.5	2013-09-23	24	24	2013-09-23	8.31667	8.5	510	461	0	90.39	38	93.5294	92.9412	88.2353
4056		2	22	1	Treatment	4	1	23.5	22.5	22.5	22.5	0	22.5	0	2013-09-23	23.5	23.8333	2013-09-24	8	510	480	20	94.1176	10	23.5	22.5	22.5	22.5	0	22.5	0	2013-09-23	23.5	23.7	2013-09-24	7.41667	8	510	421	12	82.55	42	84.7059	90.5882	89.4118
4056		2	23	1	Treatment	4	1	23.5	22.5	23	23	0.5	25.5	2.5	2013-09-25	26.5	26.6667	2013-09-25	11.5	540	510	10	94.4444	20	23.5	22.5	23	23	0.5	25.5	2.5	2013-09-25	26.5	26.9333	2013-09-25	11.3167	11.5	540	454	26	84.07	49	83.8889	91.1111	89.4444
4056		2	24	1	Treatment	4	1	23.5	22.5	22.5	22.5	0	22	-0.5	2013-09-25	23	23.5	2013-09-26	2	180	120	30	66.6667	30	23.5	22.5	22.5	22.5	0	22	-0.5	2013-09-25	21.5	21.5	2013-09-26	1.98333	2	270	226	0	83.7	43	92.2222	70	90
4056		2	25	1	Treatment	4	1	23.5	22.5	22.5	22.5	0	23	0.5	2013-09-27	24	24.1667	2013-09-27	10.5	630	610	10	96.8254	10	23.5	22.5	22.5	22.5	0	23	0.5	2013-09-27	24	24.2667	2013-09-27	10.4833	10.5	630	559	16	88.73	54	86.6667	89.0476	92.381
4056		2	26	1	Treatment	4	1	23.5	22.5	22.5	22.5	0	23	0.5	2013-09-28	24	24.5	2013-09-28	9.5	570	520	30	91.2281	20	23.5	22.5	22.5	22.5	0	23	0.5	2013-09-28	24	24.4333	2013-09-28	9.48333	9.5	570	486	26	85.26	57	79.4737	90.5263	86.3158
4056		2	27	1	Treatment	4	1	23.5	22.5						2013-09-29	25	25.5	2013-09-29	11.5	630	590	30	93.6508	10	23.5	22.5						2013-09-29	25	25.4667	2013-09-29	11.4833	11.5	630	566	28	89.84	35	84.2857	93.3333	92.8571
4056		2	28	1	Treatment	4	2	23.5	22.5	22.5	22.5	0	23.5	1	2013-09-30	24.5	25	2013-09-30	9.5	540	500	30	92.5926	10	23.5	22.5	22.5	22.5	0	23.5	1	2013-09-30	24.5	24.5167	2013-09-30	9.38333	9.5	540	489	1	90.56	43	90.5556	93.3333	89.4444
4058		2	1	1	Treatment	1	1	23	22	22	22	0	22	0	2013-09-02	23	23.25	2013-09-03	7	480	465	15	96.875	0	23	22	22	22	0	22	0	2013-09-02	23	23	2013-09-03	6.98333	7	480	451	0	93.96	28	93.125	95.625	93.125
4058		2	2	1	Treatment	1	1	23	22	22	22	0	22	0	2013-09-03	23	23.25	2013-09-04	7	480	463	15	96.4583	2	23	22	22	22	0	22	0	2013-09-03	23	23.05	2013-09-04	6.98333	7	480	421	3	87.71	55	88.125	85	90
4058		2	3	1	Treatment	1	1	23	22	22	22	0	22.05	0.05	2013-09-04	23.05	23.2167	2013-09-05	7.5	507	437	10	86.1933	60	23	22	22	22	0	22.05	0.05	2013-09-04	23.05	23.1	2013-09-05	7.36667	7.5	507	427	3	84.22	69	86.3905	77.5148	91.716
4058		2	4	1	Treatment	1	1	23	22	22	22	0	22.05	0.05	2013-09-05	23.05	23.3	2013-09-06	7	477	462	15	96.8553	0	23	22	22	22	0	22.05	0.05	2013-09-05	23.05	23.1167	2013-09-06	6.98333	7	477	426	4	89.31	46	89.9371	86.1635	92.4528
4058		2	5	1	Treatment	1	2	23	22	22.0833	22.0833	0.0833333	22.6667	0.583333	2013-09-06	23.6667	23.75	2013-09-07	9.25	575	570	5	99.1304	0	23	22	22.0833	22.0833	0.0833333	22.6667	0.583333	2013-09-06	23.6667	23.6833	2013-09-07	8.98333	9.25	575	510	1	88.7	48	87.9581	91.623	90.1042
4058		2	6	1	Treatment	1	2	23	22	22.25	22.25	0.25	23.8833	1.63333	2013-09-08	24.8833	24.9667	2013-09-08	9.83333	537	402	5	74.8603	130	23	22	22.25	22.25	0.25	23.8833	1.63333	2013-09-08	24.8833	25.0167	2013-09-08	9.78333	9.83333	537	450	8	83.8	76	91.6201	73.1844	88.2682
4058		2	7	1	Treatment	1	1	23	22	22.0333	22.0333	0.0333333	22	-0.0333333	2013-09-08	23	23.0833	2013-09-09	7.75	525	520	5	99.0476	0	23	22	22.0333	22.0333	0.0333333	22	-0.0333333	2013-09-08	23	23	2013-09-09	7.68333	7.75	525	476	0	90.67	45	93.1429	93.1429	88
4058		2	8	1	Treatment	2	1	23	22	22	22	0	22	0	2013-09-09	23	23.8333	2013-09-10	7.25	495	445	50	89.899	0	23	22	22	22	0	22	0	2013-09-09	23	23.0333	2013-09-10	6.98333	7.25	495	442	2	89.29	35	90.9091	91.5152	88.4848
4058		2	9	1	Treatment	2	1	23	22	22	22	0	22	0	2013-09-10	23	23.1667	2013-09-11	7.5	510	500	10	98.0392	0	23	22	22	22	0	22	0	2013-09-10	23	23.0833	2013-09-11	7.28333	7.5	510	460	5	90.2	32	94.1176	92.9412	88.2353
4058		2	10	1	Treatment	2	1	23	22	21.9667	21.9667	-0.0333333	22	0.0333333	2013-09-11	23	23.25	2013-09-12	8.3	558	543	15	97.3118	0	23	22	21.9667	21.9667	-0.0333333	22	0.0333333	2013-09-11	23	23.0333	2013-09-12	7.55	8.3	558	463	2	82.97	48	89.7849	89.7849	82.7957
4058		2	11	1	Treatment	2	1	23	22	22.0333	22.0333	0.0333333	22	-0.0333333	2013-09-12	23	28	2013-09-13	9.3	618	318	300	51.4563	0	23	22	22.0333	22.0333	0.0333333	22	-0.0333333	2013-09-12	23	23.0167	2013-09-13	9.2	9.3	618	489	1	79.13	122	74.7573	77.1845	86.4078
4058		2	12	1	Treatment	2	2	23	22	22	22	0	22	0	2013-09-13	23	23.1667	2013-09-14	9.25	615	605	10	98.374	0	23	22	22	22	0	22	0	2013-09-13	23	23	2013-09-14	8.98333	9.25	615	554	0	90.08	45	88.2927	95.6098	90.7317
4058		2	13	1	Treatment	2	2	23	22						2013-09-14	23.8333	24	2013-09-15	9.25	565	550	10	97.3451	5	23	22						2013-09-14	23.5	23.85	2013-09-15	9.23333	9.25	585	510	21	87.18	53	83.0769	87.6923	93.8462
4058		2	14	1	Treatment	2	1	23	22	22	22	0	22	0	2013-09-15	23	23.5	2013-09-16	8.1	546	516	30	94.5055	0	23	22	22	22	0	22	0	2013-09-15	23.5	23.5	2013-09-16	7.76667	8.1	516	462	0	89.53	34	94.7674	91.8605	89.5349
4058		2	15	1	Treatment	3	1	23	22	22.0333	22.0333	0.0333333	22	-0.0333333	2013-09-16	23	23.4167	2013-09-17	8	540	515	25	95.3704	0	23	22	22.0333	22.0333	0.0333333	22	-0.0333333	2013-09-16	23	23	2013-09-17	7.93333	8	540	494	0	91.48	42	92.2222	93.8889	90
4058		2	16	1	Treatment	3	1	23	22	22	22	0	22	0	2013-09-17	23	23.3333	2013-09-18	8	540	520	20	96.2963	0	23	22	22	22	0	22	0	2013-09-17	23	23.0833	2013-09-18	7.28333	8	540	453	5	83.89	39	87.2222	93.8889	91.6667
4058		2	17	1	Treatment	3	1	23	22	21.9833	21.9833	-0.0166667	21.2	-0.783333	2013-09-18	22.2	23.2	2013-09-19	7.46667	556	466	60	83.8129	30	23	22	21.9833	21.9833	-0.0166667	21.2	-0.783333	2013-09-18	22.2	22.2333	2013-09-19	7.11667	7.46667	556	482	2	86.69	51	85.9459	91.8919	88.172
4058		2	18	1	Treatment	3	1	23	22	22	22	0	22	0	2013-09-19	23	23.5	2013-09-20	8.25	555	515	30	92.7928	10	23	22	22	22	0	22	0	2013-09-19	23	23.2333	2013-09-20	8.1	8.25	555	480	14	86.49	52	90.8108	89.7297	86.4865
4058		2	19	1	Treatment	3	2	23	22	22.0333	22.0333	0.0333333	22.0833	0.05	2013-09-20	23.0833	23.4167	2013-09-21	8.66667	575	553	20	96.1739	2	23	22	22.0333	22.0333	0.0333333	22.0833	0.05	2013-09-20	23.0833	23.2333	2013-09-21	8.65	8.66667	575	522	9	90.78	43	88.4817	91.623	93.75
4058		2	20	1	Treatment	3	2	23	22						2013-09-22	26.75	27	2013-09-22	10.25	450	435	15	96.6667	0	23	22						2013-09-22	26.75	26.9333	2013-09-22	10.1833	10.25	450	416	11	92.44	19	91.3333	96.6667	93.3333
4058		2	21	1	Treatment	3	1	23	22	22.1	22.1	0.1	22.0333	-0.0666667	2013-09-22	23.0333	24.2833	2013-09-23	8.25	553	476	75	86.0759	2	23	22	22.1	22.1	0.1	22.0333	-0.0666667	2013-09-22	23.0333	23.0333	2013-09-23	8.18333	8.25	553	484	0	87.52	65	82.6087	91.8478	89.1892
4058		2	22	1	Treatment	4	1	23	22	22.05	22.05	0.05	22.1167	0.0666667	2013-09-23	23.1167	23.6167	2013-09-24	9	593	393	30	66.2732	170	23	22	22.05	22.05	0.05	22.1167	0.0666667	2013-09-23	23.1167	23.1667	2013-09-24	8.93333	9	593	484	3	81.62	102	91.8782	68.5279	85.3535
4058		2	23	1	Treatment	4	1	23	22	22	22	0	22	0	2013-09-24	23	23.5	2013-09-25	8.58333	575	543	30	94.4348	2	23	22	22	22	0	22	0	2013-09-24	23	23.0833	2013-09-25	8.53333	8.58333	575	519	5	90.26	48	86.911	93.7173	90.625
4058		2	24	1	Treatment	4	1	23	22	22.0167	22.0167	0.0166667	21.8833	-0.133333	2013-09-25	22.8833	23.05	2013-09-26	8.11667	554	544	10	98.1949	0	23	22	22.0167	22.0167	0.0166667	21.8833	-0.133333	2013-09-25	22.8833	22.9	2013-09-26	7.58333	8.11667	554	488	1	88.09	33	94.0217	91.3043	89.1892
4058		2	25	1	Treatment	4	1	23	22	22	22	0	22	0	2013-09-26	23	30.6667	2013-09-27	9	600	140	460	23.3333	0	23	22	22	22	0	22	0	2013-09-26	23	23.15	2013-09-27	8.98333	9	600	472	9	78.67	118	79	68	89.5
4058		2	26	1	Treatment	4	2	23	22	22.1333	22.1333	0.133333	22	-0.133333	2013-09-27	23	26.6667	2013-09-28	9	600	380	220	63.3333	0	23	22	22.1333	22.1333	0.133333	22	-0.133333	2013-09-27	23	23.1167	2013-09-28	8.85	9	600	478	7	79.67	106	64.5	86.5	92
4058		2	27	1	Treatment	4	2	23	22	22	22	0	21.9333	-0.0666667	2013-09-28	22.9333	23.2667	2013-09-29	6.5	454	434	20	95.5947	0	23	22	22	22	0	21.9333	-0.0666667	2013-09-28	22.9333	23.2	2013-09-29	6.48333	6.5	454	410	16	90.31	27	90.0662	96.0265	91.4474
4058		2	28	1	Treatment	4	1	23	22						2013-09-29	22.9167	23.0833	2013-09-30	7	485	475	10	97.9381	0	23	22						2013-09-29	22.9167	22.9167	2013-09-30	6.96667	7	485	458	0	94.43	25	96.8944	95.6522	91.9753
4062		1	1	1	Treatment	1	1	22	21	21	21	0	21.25	0.25	2013-11-01	22.25	23	2013-11-02	6.5	495	445	45	89.899	5	22	21	21	21	0	21.25	0.25	2013-11-01	22.25	22.5333	2013-11-02	6.31667	6.5	495	418	17	84.44	49	87.2727	90.303	86.6667
4062		1	2	1	Treatment	1	2	22	21						2013-11-02	23.9833	24.0667	2013-11-03	8.5	511	506	5	99.0215	0	22	21						2013-11-02	23.9833	24.05	2013-11-03	8.48333	8.5	511	448	4	87.67	58	88.2353	87.6471	87.7193
4062		1	3	1	Treatment	1	2	22	21	21.0833	21.0833	0.0833333	21.1667	0.0833333	2013-11-03	22.1667	25.75	2013-11-04	8.5	620	400	215	64.5161	5	22	21	21.0833	21.0833	0.0833333	21.1667	0.0833333	2013-11-04	24.1667	24.2167	2013-11-04	8.41667	8.5	500	430	3	86	62	90.3614	88.5542	81.4371
4062		1	4	1	Treatment	1	1	22	21						2013-11-05	24.5	24.6667	2013-11-05	10.5	600	585	10	97.5	5	22	21						2013-11-05	24.5	24.5	2013-11-05	10.2	10.5	600	533	0	88.83	49	90.5	92.5	86
4062		1	5	1	Treatment	1	1	22	21	21	21	0	21.1667	0.166667	2013-11-05	22.1667	23.75	2013-11-06	7	530	415	95	78.3019	20	22	21	21	21	0	21.1667	0.166667	2013-11-05	22.1667	22.9833	2013-11-06	6.83333	7	530	402	49	75.85	69	80.1136	88.6364	80.791
4062		1	6	1	Treatment	1	1	22	21	21	21	0	21.0833	0.0833333	2013-11-06	22.0833	23.8333	2013-11-07	7	535	390	105	72.8972	40	22	21	21	21	0	21.0833	0.0833333	2013-11-06	22.0833	23.7	2013-11-07	6.98333	7	535	349	97	65.23	88	59.5506	75.8427	78.7709
4062		1	7	1	Treatment	1	1	22	21	21	21	0	21.1667	0.166667	2013-11-07	22.1667	24.6667	2013-11-08	7	530	370	150	69.8113	10	22	21	21	21	0	21.1667	0.166667	2013-11-08	24.1667	24.55	2013-11-08	6.98333	7	410	337	23	82.2	49	83.0882	88.2353	83.2117
4062		1	8	1	Treatment	2	1	22	21	21	21	0	21	0	2013-11-08	22	23.3333	2013-11-09	8	600	520	80	86.6667	0	22	21	21	21	0	21	0	2013-11-08	23.5	23.7667	2013-11-09	7.86667	8	510	416	16	81.57	70	82.3529	87.0588	82.9412
4062		1	9	1	Treatment	2	2	22	21	21.5	21.5	0.5	21.5	0	2013-11-09	22.5	23	2013-11-10	9.5	660	620	30	93.9394	10	22	21	21.5	21.5	0.5	21.5	0	2013-11-09	22.5	22.6333	2013-11-10	9.48333	9.5	660	578	8	87.58	73	81.8182	91.8182	89.5455
4062		1	10	1	Treatment	2	1	22	21	21.1667	21.1667	0.166667	21.25	0.0833333	2013-11-10	22.25	22.75	2013-11-11	6.33333	485	450	30	92.7835	5	22	21	21.1667	21.1667	0.166667	21.25	0.0833333	2013-11-10	23.75	23.9	2013-11-11	6.3	6.33333	395	333	9	84.3	51	87.0229	88.5496	85.6061
4062		1	11	1	Treatment	2	1	22	21	21.05	21.05	0.05	21	-0.05	2013-11-11	22	25.5	2013-11-12	7	540	300	210	55.5556	30	22	21	21.05	21.05	0.05	21	-0.05	2013-11-12	24	24.8167	2013-11-12	6.98333	7	420	311	49	74.05	59	67.1429	88.5714	83.5714
4062		1	12	1	Treatment	2	1	22	21	21.25	21.25	0.25	21.1667	-0.0833333	2013-11-12	22.1667	23.1667	2013-11-13	7.16667	540	475	60	87.963	5	22	21	21.25	21.25	0.25	21.1667	-0.0833333	2013-11-12	22.1667	22.2	2013-11-13	7.08333	7.16667	540	476	2	88.15	57	86.1111	92.2222	89.4444
4062		1	13	1	Treatment	2	2	22	21	21	21	0	21.25	0.25	2013-11-13	22.25	24.4167	2013-11-14	11.5	795	655	130	82.3899	10	22	21	21	21	0	21.25	0.25	2013-11-13	23.75	24.4333	2013-11-14	11.1167	11.5	705	550	41	78.01	91	87.234	85.5319	78.7234
4062		1	14	1	Treatment	2	1	22	21	21	21	0	21	0	2013-11-14	22	24.75	2013-11-15	10.5	750	565	165	75.3333	20	22	21	21	21	0	21	0	2013-11-14	22	22.65	2013-11-15	10.3667	10.5	750	606	39	80.8	97	79.6	91.6	80
4062		1	15	1	Treatment	3	1	22	21	21	21	0	22.5	1.5	2013-11-15	23.5	24.1667	2013-11-16	6.5	420	370	40	88.0952	10	22	21	21	21	0	22.5	1.5	2013-11-15	23.5	24	2013-11-16	6.31667	6.5	420	337	30	80.24	42	87.1429	91.4286	85
4062		1	16	1	Treatment	3	1	22	21	21	21	0	21.8333	0.833333	2013-11-16	22.8333	25.5	2013-11-17	8.83333	600	435	160	72.5	5	22	21	21	21	0	21.8333	0.833333	2013-11-16	22.8333	22.8333	2013-11-17	8.63333	8.83333	600	504	0	84	84	75	94.5	83
4062		1	17	1	Treatment	3	1	22	21						2013-11-18	24.1667	25.1667	2013-11-18	7.5	440	380	60	86.3636	0	22	21						2013-11-18	24.1667	24.4667	2013-11-18	6.98333	7.5	440	345	18	78.41	46	84.9315	93.1507	79.5918
4062		1	18	1	Treatment	3	1	22	21	21	21	0	21	0	2013-11-18	22	22.3333	2013-11-19	7.5	570	530	20	92.9825	20	22	21	21	21	0	21	0	2013-11-18	22.1667	22.1833	2013-11-19	7.48333	7.5	560	492	1	87.86	66	91.3978	86.5591	86.0963
4062		1	19	1	Treatment	3	1	22	21	21	21	0	21	0	2013-11-19	22	22.5	2013-11-20	4.5	390	350	30	89.7436	10	22	21	21	21	0	21	0	2013-11-19	22	22.2667	2013-11-20	3.78333	4.5	390	289	16	74.1	42	83.0769	87.6923	86.9231
4062		1	20	1	Treatment	3	1	22	21						2013-11-21	24.5833	24.75	2013-11-21	7.5	415	395	10	95.1807	10	22	21						2013-11-21	24.5833	24.5833	2013-11-21	7.25	7.5	415	352	0	84.82	48	86.9565	91.3043	81.295
4062		1	21	1	Treatment	3	1	22	21	21	21	0	21.1667	0.166667	2013-11-21	22.1667	23.3333	2013-11-22	7.5	560	480	70	85.7143	10	22	21	21	21	0	21.1667	0.166667	2013-11-21	23.6667	23.8	2013-11-22	7	7.5	470	369	8	78.51	63	89.1026	80.1282	78.9809
4062		1	22	1	Treatment	4	2	22	21	21.0833	21.0833	0.0833333	21.1667	0.0833333	2013-11-23	22.1667	23.8333	2013-11-23	9.5	680	570	100	83.8235	10	22	21	21.0833	21.0833	0.0833333	21.1667	0.0833333	2013-11-23	24.1667	24.5333	2013-11-23	9.21667	9.5	560	471	22	84.11	50	83.871	91.9355	86.0963
4062		1	23	1	Treatment	4	1	22	21	21	21	0	22	1	2013-11-23	23	23.25	2013-11-24	8.5	570	495	15	86.8421	60	22	21	21	21	0	22	1	2013-11-23	23	23.1833	2013-11-24	8.48333	8.5	570	499	11	87.54	59	94.2105	81.5789	91.0526
4062		1	24	1	Treatment	4	1	22	21	21	21	0	21	0	2013-11-24	22	23.1667	2013-11-25	9.5	690	610	70	88.4058	10	22	21	21	21	0	21	0	2013-11-24	23	23.7833	2013-11-25	9.16667	9.5	630	499	47	79.21	64	90	88.5714	85.2381
4062		1	25	1	Treatment	4	1	22	21	21.1667	21.1667	0.166667	20.8333	-0.333333	2013-11-25	21.8333	22.3333	2013-11-26	7.33333	570	535	30	93.8596	5	22	21	21.1667	21.1667	0.166667	20.8333	-0.333333	2013-11-25	21.8333	22.4833	2013-11-26	7.31667	7.33333	570	477	39	83.68	53	76.8421	95.7895	87.3684
4062		1	26	1	Treatment	4	1	22	21	21	21	0	21.25	0.25	2013-11-26	22.25	24.75	2013-11-27	7.5	555	345	150	62.1622	60	22	21	21	21	0	21.25	0.25	2013-11-26	22.25	23.9333	2013-11-27	7.25	7.33333	545	377	101	69.17	62	69.0608	86.7403	86.2637
4062		1	27	1	Treatment	4	1	22	21	21.0833	21.0833	0.0833333	21.0833	0	2013-11-27	22.0833	23.5833	2013-11-28	7.5	565	465	90	82.3009	10	22	21	21.0833	21.0833	0.0833333	21.0833	0	2013-11-27	23.0833	23.2	2013-11-28	7.26667	7.5	505	413	7	81.78	71	85.7143	86.3095	81.6568
4062		1	28	1	Treatment	4	1	22	21	20.9167	20.9167	-0.0833333	21	0.0833333	2013-11-28	22	23.1	2013-11-29	7.5	570	504	66	88.4211	0	22	21	20.9167	20.9167	-0.0833333	21	0.0833333	2013-11-28	23	23.8333	2013-11-29	7.06667	7.5	510	380	50	74.51	54	81.7647	87.6471	78.2353
4063		2	1	1	Treatment	1	2	22	21						2013-10-18										22	21
4063		2	2	1	Treatment	1	2	22	21						2013-10-19										22	21
4063		2	3	1	Treatment	1	1	22	21	22	22	1	21	-1	2013-10-20	22	22.75	2013-10-21	9	660	614	45	93.0303	1	22	21	22	22	1	21	-1	2013-10-20	22	22.6667	2013-10-21	8.76667	9	660	565	40	85.61	41	85.4545	95	89.0909
4063		2	4	1	Treatment	1	1	22	21	21.5	21.5	0.5	21.75	0.25	2013-10-21	22.75	24	2013-10-22	8.75	600	520	75	86.6667	5	22	21	21.5	21.5	0.5	21.75	0.25	2013-10-21	22.75	23.1333	2013-10-22	8.16667	8.75	600	516	23	86	26	87.5	97.5	87
4063		2	5	1	Treatment	1	1	22	21	21.25	21.25	0.25	22	0.75	2013-10-22	23	25.5	2013-10-23	8.75	585	435	150	74.359	0	22	21	21.25	21.25	0.25	22	0.75	2013-10-22	23	23.1833	2013-10-23	8.58333	8.75	585	504	11	86.15	60	75.8974	99.4872	91.2821
4063		2	6	1	Treatment	1	1	22	21	21	21	0	21.25	0.25	2013-10-23	22.25	23.25	2013-10-24	8.5	615	554	60	90.0813	1	22	21	21	21	0	21.25	0.25	2013-10-23	22.25	22.9167	2013-10-24	8.08333	8.5	615	527	40	85.69	23	92.1951	97.0732	88.7805
4063		2	7	1	Treatment	1	1	22	21	22	22	1	23.5	1.5	2013-10-25	24.5	25.75	2013-10-25	9	510	435	75	85.2941	0	22	21	22	22	1	23.5	1.5	2013-10-25	24.5	24.8	2013-10-25	8.98333	9	510	452	18	88.63	39	71.7647	98.2353	97.6471
4063		2	8	1	Treatment	2	1	22	21						2013-10-26	24.25	25.25	2013-10-26	9.25	540	480	60	88.8889	0	22	21						2013-10-26	24.25	25	2013-10-26	9.01667	9.25	540	455	45	84.26	26	82.2222	95.5556	87.2222
4063		2	9	1	Treatment	2	1	22	21						2013-10-26	23.25	24.5	2013-10-27	8.5	555	475	75	85.5856	5	22	21						2013-10-26	23.25	24.4167	2013-10-27	8.21667	8.5	555	422	70	76.04	46	76.2162	93.5135	84.8649
4063		2	10	1	Treatment	2	1	22	21	20.5	20.5	-0.5	20	-0.5	2013-10-27	21	22.5	2013-10-28	8.75	705	610	90	86.5248	5	22	21	20.5	20.5	-0.5	20	-0.5	2013-10-27	22.5	23.0833	2013-10-28	8.2	8.75	615	485	35	78.86	62	80.4878	90.7317	84.878
4063		2	11	1	Treatment	2	1	22	21	21	21	0	21	0	2013-10-28	22	22.75	2013-10-29	6.5	510	465	45	91.1765	0	22	21	21	21	0	21	0	2013-10-28	22	23	2013-10-29	6.15	6.5	510	408	60	80	21	82.3529	93.5294	89.4118
4063		2	12	1	Treatment	2	1	22	21	22.5	22.5	1.5	22	-0.5	2013-10-29	23	24	2013-10-30	8.75	585	520	60	88.8889	5	22	21	22.5	22.5	1.5	22	-0.5	2013-10-29	23	24.05	2013-10-30	8.58333	8.75	585	474	63	81.03	38	74.8718	97.9487	83.0769
4063		2	13	1	Treatment	2	1	22	21	21.5	21.5	0.5	22	0.5	2013-10-30	23	23.5	2013-10-31	6.5	450	420	30	93.3333	0	22	21	21.5	21.5	0.5	22	0.5	2013-10-30	23	23.4167	2013-10-31	6.48333	6.5	450	412	25	91.56	12	91.3333	96	96.6667
4063		2	14	1	Treatment	2	1	22	21	21.25	21.25	0.25	23.25	2	2013-11-01	24.25	25	2013-11-01	9	525	479	45	91.2381	1	22	21	21.25	21.25	0.25	23.25	2	2013-11-01	24.25	24.9333	2013-11-01	8.8	9	525	440	41	83.81	32	85.1429	93.7143	92.5714
4063		2	15	1	Treatment	3	1	22	21						2013-11-02	25.5	26.5	2013-11-02	10.5	540	480	60	88.8889	0	22	21						2013-11-02	25.5	25.5333	2013-11-02	8.9	9	450	369	2	82	73	62.6667	96.6667	90.6667
4063		2	16	1	Treatment	3	1	22	21						2013-11-02	23	25	2013-11-03	9.25	615	495	120	80.4878	0	22	21						2013-11-02	23	24.9	2013-11-03	8.73333	9.25	615	428	114	69.59	42	61.9512	89.2683	83.4146
4063		2	17	1	Treatment	3	1	22	21	21	21	0	19.5	-1.5	2013-11-03	20.5	20.75	2013-11-04	9.25	765	690	15	90.1961	60	22	21	21	21	0	19.5	-1.5	2013-11-03	20.5	20.6	2013-11-04	7.58333	7.75	675	565	6	83.7	94	70.2222	94.2222	90.2222
4063		2	18	1	Treatment	3	1	22	21	21	21	0	23.75	2.75	2013-11-05	24.75	25.25	2013-11-05	8.75	480	450	30	93.75	0	22	21	21	21	0	23.75	2.75	2013-11-05	24.75	24.8833	2013-11-05	8.25	8.75	480	410	8	85.42	32	90.625	90.625	88.125
4063		2	19	1	Treatment	3	1	22	21	21	21	0	21.75	0.75	2013-11-05	22.75	23.25	2013-11-06	8.75	600	560	30	93.3333	10	22	21	21	21	0	21.75	0.75	2013-11-05	22.75	23.6667	2013-11-06	7.16667	7.25	510	431	55	84.51	19	78.2353	98.8235	92.9412
4063		2	20	1	Treatment	3	1	22	21	21	21	0	22	1	2013-11-06	23	23.5	2013-11-07	7.75	525	490	30	93.3333	5	22	21	21	21	0	22	1	2013-11-07	24	24.2333	2013-11-07	7.48333	7.75	465	405	14	87.1	30	86.4516	96.7742	90.3226
4063		2	21	1	Treatment	3	1	22	21	21	21	0	22.5	1.5	2013-11-07	23.5	24.25	2013-11-08	8.25	525	480	45	91.4286	0	22	21	21	21	0	22.5	1.5	2013-11-07	23.5	24.2333	2013-11-08	8.23333	8.25	525	426	44	81.14	54	62.8571	97.7143	90.8571
4063		2	22	1	Treatment	4	1	22	21						2013-11-09	25.25	26.25	2013-11-09	10	525	465	60	88.5714	0	22	21						2013-11-09	24.25	24.5833	2013-11-09	9.98333	10	585	539	20	92.14	25	93.8462	97.9487	92.3077
4063		2	23	1	Treatment	4	2	22	21	21	21	0	25	4	2013-11-10	26	26.5	2013-11-10	9	420	385	30	91.6667	5	22	21	21	21	0	25	4	2013-11-10	26	26.1667	2013-11-10	8.75	9	420	382	10	90.95	13	93.5714	97.8571	95
4063		2	24	1	Treatment	4	1	22	21						2013-11-10	22	22.5	2013-11-11	7.25	555	525	30	94.5946	0	22	21						2013-11-10	22	22.7	2013-11-11	6.98333	7.25	555	434	42	78.2	63	65.4054	97.8378	92.973
4063		2	25	1	Treatment	4	1	22	21	21	21	0	22.25	1.25	2013-11-11	23.25	24	2013-11-12	7.75	510	465	45	91.1765	0	22	21	21	21	0	22.25	1.25	2013-11-11	22.25	23.4667	2013-11-12	7.18333	7.25	540	424	73	78.52	39	75	95.5556	96.1111
4063		2	26	1	Treatment	4	1	22	21	21.5	21.5	0.5	20.75	-0.75	2013-11-12	21.75	22.25	2013-11-13	8.25	630	585	30	92.8571	15	22	21	21.5	21.5	0.5	20.75	-0.75	2013-11-12	23.25	23.5667	2013-11-13	8.18333	8.25	540	463	19	85.74	54	93.8889	82.7778	89.4444
4063		2	27	1	Treatment	4	1	22	21	21.25	21.25	0.25	21	-0.25	2013-11-13	22	23.25	2013-11-14	7.25	555	475	75	85.5856	5	22	21	21.25	21.25	0.25	21	-0.25	2013-11-13	23	25.6	2013-11-14	8.03333	8.25	555	358	156	64.5	28	64.8649	94.5946	87.027
4063		2	28	1	Treatment	4	1	22	21	21	21	0	21.5	0.5	2013-11-14	22.5	24	2013-11-15	8.5	600	510	90	85	0	22	21	21	21	0	21.5	0.5	2013-11-14	22.5	22.75	2013-11-15	6.96667	7	510	480	15	94.12	13	92.3529	98.8235	96.4706
4064		2	1	2	Treatment	1	2	22	21	21	21	0	21.25	0.25	2013-10-18	22.25	22.5833	2013-10-19	7.83333	575	535	20	93.0435	20	22	21	21	21	0	21.25	0.25
4064		2	2	2	Treatment	1	2	22	21	21	21	0	21.3	0.3	2013-10-19	22.3	22.55	2013-10-20	9.58333	677	652	15	96.3072	10	22	21	21	21	0	21.3	0.3
4064		2	3	2	Treatment	1	1	22	21	21	21	0	21.2667	0.266667	2013-10-20	22.2667	22.7667	2013-10-21	7.33333	544	509	30	93.5662	5	22	21	21	21	0	21.2667	0.266667
4064		2	4	2	Treatment	1	1	22	21	21	21	0	21.3	0.3	2013-10-21	22.3	22.55	2013-10-22	7.25	537	517	15	96.2756	5	22	21	21	21	0	21.3	0.3
4064		2	5	2	Treatment	1	1	22	21	21	21	0	21.3167	0.316667	2013-10-22	22.3167	22.4833	2013-10-23	9.25	656	616	10	93.9024	30	22	21	21	21	0	21.3167	0.316667
4064		2	6	2	Treatment	1	1	22	21	21	21	0	21.4167	0.416667	2013-10-23	22.4167	22.6667	2013-10-24	7.25	530	505	15	95.283	10	22	21	21	21	0	21.4167	0.416667
4064		2	7	2	Treatment	1	1	22	21	21	21	0	21.25	0.25	2013-10-24	22.25	22.5833	2013-10-25	7.6	561	481	20	85.7398	60	22	21	21	21	0	21.25	0.25
4064		2	8	2	Treatment	2	2	22	21						2013-10-25	22.1667	22.3333	2013-10-26	7.66667	570	555	10	97.3684	5	22	21
4064		2	9	2	Treatment	2	2	22	21						2013-10-26	23.7667	23.9333	2013-10-27	8.75	539	524	10	97.2171	5	22	21
4064		2	10	2	Treatment	2	1	22	21	21	21	0	21.25	0.25	2013-10-27	22.25	22.4167	2013-10-28	7.25	540	515	10	95.3704	15	22	21	21	21	0	21.25	0.25
4064		2	11	2	Treatment	2	1	22	21	21.25	21.25	0.25	21.5833	0.333333	2013-10-28	22.5833	23.0833	2013-10-29	8.16667	575	515	30	89.5652	30	22	21	21.25	21.25	0.25	21.5833	0.333333
4064		2	12	2	Treatment	2	1	22	21	21	21	0	22.25	1.25	2013-10-29	23.25	23.5	2013-10-30	7.25	480	460	15	95.8333	5	22	21	21	21	0	22.25	1.25
4064		2	13	2	Treatment	2	1	22	21	21	21	0	21.6	0.6	2013-10-30	22.6	22.85	2013-10-31	6.08333	449	429	15	95.5457	5	22	21	21	21	0	21.6	0.6
4064		2	14	2	Treatment	2	1	22	21	21	21	0	22.3833	1.38333	2013-10-31	23.3833	23.55	2013-11-01	6.25	412	400	10	97.0874	2	22	21	21	21	0	22.3833	1.38333
4064		2	15	2	Treatment	3	1	22	21	21.25	21.25	0.25	21.6667	0.416667	2013-11-01	22.6667	22.8333	2013-11-02	8.5	590	578	10	97.9661	2	22	21	21.25	21.25	0.25	21.6667	0.416667
4064		2	16	2	Treatment	3	1	22	21	21.0833	21.0833	0.0833333	23.0833	2	2013-11-03	24.0833	24.3333	2013-11-03	8	475	370	15	77.8947	90	22	21	21.0833	21.0833	0.0833333	23.0833	2
4064		2	17	2	Treatment	3	2	22	21						2013-11-03	23.75	23.8333	2013-11-04	8	495	418	5	84.4444	72	22	21
4064		2	18	2	Treatment	3	2	22	21						2013-11-04	22	22.3333	2013-11-05	7.66667	580	500	20	86.2069	60	22	21
4064		2	19	2	Treatment	3	1	22	21	21	21	0	21.4167	0.416667	2013-11-05	22.4167	22.6667	2013-11-06	7.66667	555	535	15	96.3964	5	22	21	21	21	0	21.4167	0.416667
4064		2	20	2	Treatment	3	1	22	21	21	21	0	21.7	0.7	2013-11-06	22.7	23.2	2013-11-07	7.5	528	493	30	93.3712	5	22	21	21	21	0	21.7	0.7
4064		2	21	2	Treatment	3	1	22	21	21	21	0	22	1	2013-11-07	23	23.3333	2013-11-08	7.5	510	415	20	81.3725	75	22	21	21	21	0	22	1
4064		2	22	2	Treatment	4	2	22	21	21	21	0	21.5	0.5	2013-11-08	22.5	22.75	2013-11-09	6.66667	490	470	15	95.9184	5	22	21	21	21	0	21.5	0.5
4064		2	23	2	Treatment	4	2	22	21	21	21	0	21.1333	0.133333	2013-11-09	22.1333	22.6333	2013-11-10	7	532	497	30	93.4211	5	22	21	21	21	0	21.1333	0.133333
4064		2	24	2	Treatment	4	1	22	21	20.8333	20.8333	-0.166667	21.3333	0.5	2013-11-10	22.3333	22.5833	2013-11-11	6.33333	480	460	15	95.8333	5	22	21	20.8333	20.8333	-0.166667	21.3333	0.5
4064		2	25	2	Treatment	4	1	22	21	21	21	0	21.5833	0.583333	2013-11-11	22.5833	22.75	2013-11-12	7.08333	510	499	10	97.8431	1	22	21	21	21	0	21.5833	0.583333
4064		2	26	2	Treatment	4	1	22	21	21.1667	21.1667	0.166667	21.4167	0.25	2013-11-12	22.4167	22.5833	2013-11-12	6.16667	465	454	10	97.6344	1	22	21	21.1667	21.1667	0.166667	21.4167	0.25
4064		2	27	2	Treatment	4	1	22	21	21	21	0	21.5	0.5	2013-11-13	22.5	22.8333	2013-11-14	6	450	429	20	95.3333	1	22	21	21	21	0	21.5	0.5
4064		2	28	2	Treatment	4	1	22	21	21	21	0	21.5	0.5	2013-11-14	22.5	22.8333	2013-11-15	7	510	485	20	95.098	5	22	21	21	21	0	21.5	0.5
4066		1	1	1	Treatment	1	1	21.5	20.5						2013-10-26	24.5	26.5	2013-10-26	4	210	90	120	42.8571	0	21.5	20.5						2013-10-25	22.5	22.5167	2013-10-26	3.98333	4	330	246	1	74.55	82	78.1818	49.0909	98.1818
4066		1	2	1	Treatment	1	2	21.5	20.5						2013-10-26	35.5	12.25	2013-10-26	16	270	225	45	83.3333	0	21.5	20.5						2013-10-26	22.5	24.2333	2013-10-27	10.9833	11	750	604	104	80.53	41	80.8	96.8	92
4066		1	3	1	Treatment	1	1	21.5	20.5	20.5	20.5	0	21.5	1	2013-10-26	22.5	25.5	2013-10-27	11	750	555	180	74	15	21.5	20.5	20.5	20.5	0	21.5	1	2013-10-27	22.5	23	2013-10-28	9.98333	10	690	605	30	87.68	54	85.2174	95.2174	94.7826
4066		1	4	1	Treatment	1	2	21.5	20.5	20.5	20.5	0	25.1667	4.66667	2013-10-28	26.1667	26.6667	2013-10-28	10	470	435	30	92.5532	5	21.5	20.5	20.5	20.5	0	25.1667	4.66667	2013-10-28	23	23	2013-10-29	10.15	10.1667	670	622	0	92.84	47	91.9283	95.5157	91.0714
4066		1	5	1	Treatment	1	1	21.5	20.5	20.8333	20.8333	0.333333	22	1.16667	2013-10-28	23	23.25	2013-10-29	10.1667	670	625	15	93.2836	30	21.5	20.5	20.8333	20.8333	0.333333	22	1.16667	2013-10-29	22.5	23.1667	2013-10-30	9.85	10	690	581	40	84.2	60	84.6491	95.1754	91.7031
4066		1	6	1	Treatment	1	1	21.5	20.5	21	21	0.5	24.1667	3.16667	2013-10-30	25.1667	25.6667	2013-10-30	10	530	490	30	92.4528	10	21.5	20.5	21	21	0.5	24.1667	3.16667	2013-10-30	22	25.25	2013-10-31	11.5	11.6667	820	553	195	67.44	62	75.8242	91.9414	91.2409
4066		1	7	1	Treatment	1	2	21.5	20.5	21	21	0.5	25.5	4.5	2013-10-31	26.5	26.75	2013-10-31	11.6667	550	505	15	91.8182	30	21.5	20.5	21	21	0.5	25.5	4.5	2013-11-01	26	26.1667	2013-11-01	12.4	12.5	630	567	10	90	47	96.6667	89.0476	90.9524
4066		1	8	1	Treatment	2	2	21.5	20.5						2013-11-01	27.5	27.75	2013-11-01	12.5	540	495	15	91.6667	30	21.5	20.5						2013-11-02	24	26.2167	2013-11-02	10.4833	10.5	630	468	133	74.29	28	85.7143	96.6667	90.9524
4066		1	9	1	Treatment	2	2	21.5	20.5						2013-11-02	26	26.5	2013-11-02	10.5	510	465	30	91.1765	15	21.5	20.5						2013-11-03	25.25	25.85	2013-11-03	11.2333	11.25	600	529	36	88.17	34	94	92.5	93
4066		1	10	1	Treatment	2	2	21.5	20.5	21	21	0.5	24.25	3.25	2013-11-03	25.25	25.75	2013-11-03	11.25	600	560	30	93.3333	10	21.5	20.5	21	21	0.5	24.25	3.25	2013-11-04	26	26.0333	2013-11-04	12.9833	13	660	620	2	93.94	37	92.7273	94.5455	95
4066		1	11	1	Treatment	2	2	21.5	20.5	22	22	1.5	27	5	2013-11-04	28	28.1667	2013-11-04	13	540	500	10	92.5926	30	21.5	20.5	22	22	1.5	27	5	2013-11-04	23.5	25.9	2013-11-05	9.91667	10	630	449	144	71.27	32	77.1429	94.2857	90.9524
4066		1	12	1	Treatment	2	1	21.5	20.5	20.5	20.5	0	26	5.5	2013-11-05	27	27.1667	2013-11-05	10	420		10			21.5	20.5	20.5	20.5	0	26	5.5	2013-11-05	23.5	24.1667	2013-11-06	7.48333	7.5	480	419	40	87.29	20	91.875	96.25	97.5
4066		1	13	1	Treatment	2	1	21.5	20.5	20.5	20.5	0	25	4.5	2013-11-06	26	26.5	2013-11-06	7.5	330		30			21.5	20.5	20.5	20.5	0	25	4.5	2013-11-06	23	24.1	2013-11-07	7.31667	7.58333	515	407	66	79.03	26	76.6082	94.7368	93.0233
4066		1	14	1	Treatment	2	1	21.5	20.5	20.6667	20.6667	0.166667	24	3.33333	2013-11-07	25	25.25	2013-11-07	7.58333	395		15			21.5	20.5	20.6667	20.6667	0.166667	24	3.33333	2013-11-07	23	24.8167	2013-11-08	7.38333	7.58333	515	368	109	71.46	26	78.9474	94.152	93.0233
4066		1	15	1	Treatment	3	2	21.5	20.5						2013-11-08	25	25.1667	2013-11-08	7.58333	395		10			21.5	20.5						2013-11-08	22	23.75	2013-11-09	10.4833	10.5	750	591	105	78.8	53	87.2	96	88.4
4066		1	16	1	Treatment	3	2	21.5	20.5						2013-11-09	25.25	25.5	2013-11-09	10.5	555	510	15	91.8919	30	21.5	20.5
4066		1	17	1	Treatment	3	1	21.5	20.5	21	21	0.5	24.3333	3.33333	2013-11-10	25.3333	25.75	2013-11-10	10	520	435	25	83.6538	60	21.5	20.5	21	21	0.5	24.3333	3.33333	2013-11-10	22	23.0833	2013-11-11	7.16667	7.58333	575	451	65	78.43	34	77.4869	94.7644	94.7917
4066		1	18	1	Treatment	3	1	21.5	20.5	20.75	20.75	0.25	24	3.25	2013-11-11	25	25.25	2013-11-11	7.58333	395		15			21.5	20.5	20.75	20.75	0.25	24	3.25	2013-11-11	22.5	23.0667	2013-11-12	7.55	7.75	555	473	34	85.23	36	91.8919	89.7297	91.8919
4066		1	19	1	Treatment	3	1	21.5	20.5	21	21	0.5	23.5	2.5	2013-11-12	24.5	24.8333	2013-11-12	7.75	435	405	20	93.1034	10	21.5	20.5	21	21	0.5	23.5	2.5	2013-11-12	22.1667	22.4167	2013-11-13	7.8	7.83333	580	523	15	90.17	40	87.0466	91.1917	92.7835
4066		1	20	1	Treatment	3	1	21.5	20.5	20.5	20.5	0	23.1667	2.66667	2013-11-13	24.1667	24.25	2013-11-13	7.83333	460		5			21.5	20.5	20.5	20.5	0	23.1667	2.66667
4066		1	21	1	Treatment	3	1	21.5	20.5	20.5	20.5	0	22.5	2	2013-11-13	23.5	23.6667	2013-11-14	7.91667	505	480	10	95.0495	15	21.5	20.5	20.5	20.5	0	22.5	2	2013-11-14	22.5	22.6167	2013-11-15	7.9	7.91667	565	512	7	90.62	45	91.4894	90.4255	92.0635
4066		1	22	1	Treatment	4	2	21.5	20.5						2013-11-14			2013-11-15	7.75			10			21.5	20.5						2013-11-15	23	24.6167	2013-11-16	10.45	10.75	705	538	97	76.31	52	88.4615	94.0171	82.5532
4066		1	23	1	Treatment	4	2	21.5	20.5						2013-11-15			2013-11-15	11			15			21.5	20.5						2013-11-17	24	25.5	2013-11-17	11.9833	12	720	550	90	78.57	59	90.5579	88.8412	88.412
4066		1	24	1	Treatment	4	1	21.5	20.5	20.5	20.5	0	25	4.5	2013-11-16	26	26.5	2013-11-16	10.75	525	465	30	88.5714	30	21.5	20.5	20.5	20.5	0	25	4.5	2013-11-17	23	23.3667	2013-11-18	11.9833	12	780	683	22	87.56	74	87.6923	91.5385	88.4615
4066		1	25	1	Treatment	4	1	21.5	20.5	20.5	20.5	0	26	5.5	2013-11-17	27	27.6667	2013-11-17	12	540		40			21.5	20.5	20.5	20.5	0	26	5.5	2013-11-18	23.5	24.0667	2013-11-19	7.48333	7.5	480	413	34	86.04	32	88.125	90	95
4066		1	26	1	Treatment	4	1	21.5	20.5	20.5	20.5	0	25	4.5	2013-11-18	26	26.25	2013-11-18	12	600	555	15	92.5	30	21.5	20.5	20.5	20.5	0	25	4.5	2013-11-20	26.5	26.5167	2013-11-20	7.28333	7.5	300	271	1	90.33	15	94	92	98
4066		1	27	1	Treatment	4	1	21.5	20.5	20.5	20.5	0	25	4.5	2013-11-19	26	26.25	2013-11-19	7.5	330		15			21.5	20.5	20.5	20.5	0	25	4.5
4066		1	28	1	Treatment	4	1	21.5	20.5	20.5	20.5	0	26.5	6	2013-11-20	27.5	28	2013-11-20	7.5	240		30			21.5	20.5	20.5	20.5	0	26.5	6
4069		1	1	1	Treatment	1	2	22	21						2013-11-21	26.5	27	2013-11-21	7.5	300		30			22	21
4069		1	2	1	Treatment	1	2	22	21						2013-11-22	25	25.1667	2013-11-22	7.5	390		10			22	21
4069		1	3	1	Treatment	1	1	22	21	21	21	0	21	0	2014-02-09	22	22.5	2014-02-10	5.25	435	255	30	58.6207	150	22	21	21	21	0	21	0	2014-02-09	22	22.0333	2014-02-10	6.13333	6.25	495	390	2	78.79	96	92.7273	74.5455	72.7273
4069		1	4	1	Treatment	1	1	22	21	21	21	0	21	0	2014-02-10	22	22.3333	2014-02-11	4.41667	385	275	20	71.4286	90	22	21	21	21	0	21	0	2014-02-10	22	22.95	2014-02-11	4.11667	4.41667	385	289	57	75.06	21	67.9688	96.0938	85.2713
4069		1	5	1	Treatment	1	1	22	21	21	21	0	21	0	2014-02-11	22	22.25	2014-02-12	6	480	395	15	82.2917	70	22	21	21	21	0	21	0	2014-02-11	22	22.4	2014-02-12	5.43333	6	480	381	24	79.38	41	83.75	93.125	83.75
4069		1	6	1	Treatment	1	1	22	21	21	21	0	21	0	2014-02-12	22	22.5	2014-02-13	7.5	570	350	30	61.4035	190	22	21	21	21	0	21	0	2014-02-12	22	22.4333	2014-02-13	7.48333	7.5	570	480	26	84.21	63	80	87.3684	87.3684
4069		1	7	1	Treatment	1	2	22	21	21	21	0	21	0	2014-02-13	22	22.25	2014-02-14	6.83333	530	325	15	61.3208	190	22	21	21	21	0	21	0	2014-02-13	22	23.1833	2014-02-14	6.75	6.83333	530	387	71	73.02	67	83.5227	85.2273	77.4011
4069		1	8	1	Treatment	2	2	22	21						2014-02-14			2014-02-15							22	21
4069		1	9	1	Treatment	2	2	22	21						2014-02-15			2014-02-16							22	21
4069		1	10	1	Treatment	2	1	22	21	21	21	0	21.25	0.25	2014-02-16	22.25	22.5833	2014-02-17	7.83333	575	435	20	75.6522	120	22	21	21	21	0	21.25	0.25	2014-02-16	22.25	22.35	2014-02-17	7.66667	7.83333	575	457	6	79.48	102	81.1518	87.4346	73.4375
4069		1	11	1	Treatment	2	1	22	21	21	21	0	21	0	2014-02-17	22	22.5	2014-02-18	7.25	555	395	30	71.1712	130	22	21	21	21	0	21	0	2014-02-17	22	22	2014-02-18	6.4	7.25	555	454	0	81.8	50	84.8649	94.5946	88.1081
4069		1	12	1	Treatment	2	1	22	21	21	21	0	21.25	0.25	2014-02-18	22.25	24.25	2014-02-19	7.25	540	180	120	33.3333	240	22	21	21	21	0	21.25	0.25	2014-02-18	22.25	22.25	2014-02-19	7.03333	7.25	540	417	0	77.22	110	55.5556	87.7778	95.5556
4069		1	13	1	Treatment	2	1	22	21	21	21	0	21	0	2014-02-19	22	22.8333	2014-02-20	7.5	570	340	50	59.6491	180	22	21	21	21	0	21	0	2014-02-19	22	22.3	2014-02-20	6.93333	7.5	570	458	18	80.35	60	84.7368	81.0526	90
4069		1	14	1	Treatment	2	1	22	21	21	21	0	21.0833	0.0833333	2014-02-20	22.0833	23.5833	2014-02-21	5.58333	450	120	90	26.6667	240	22	21	21	21	0	21.0833	0.0833333	2014-02-20	23.0833	23.75	2014-02-21	5.51667	5.58333	390	324	40	83.08	22	85.3846	96.1538	86.9231
4069		1	15	1	Treatment	3	1	22	21						2014-02-21	22	23	2014-02-22	7	540	390	60	72.2222	90	22	21						2014-02-21	22	22.4333	2014-02-22	6.63333	7	540	446	26	82.59	46	80	91.1111	90
4069		1	16	1	Treatment	3	2	22	21						2014-02-22			2014-02-23							22	21
4069		1	17	1	Treatment	3	1	22	21	21	21	0	21.1667	0.166667	2014-02-23	22.1667	23.6667	2014-02-24	6.83333	520	250	90	48.0769	180	22	21	21	21	0	21.1667	0.166667	2014-02-23	22.1667	23.2833	2014-02-24	6.55	6.83333	520	377	67	72.5	59	56.0694	93.0636	88.5057
4069		1	18	1	Treatment	3	1	22	21	21	21	0	21	0	2014-02-24	22	24.5	2014-02-25	7.08333	545	155	150	28.4404	240	22	21	21	21	0	21	0	2014-02-25	24.5	24.9167	2014-02-25	7.91667	8.08333	455	373	25	81.98	47	88.7417	83.4437	92.7632
4069		1	19	1	Treatment	3	1	22	21	21	21	0	21	0	2014-02-25	22	23	2014-02-26	7.41667	565	385	60	68.1416	120	22	21	21	21	0	21	0	2014-02-25	22	23.1833	2014-02-26	7.4	7.41667	565	415	71	73.45	78	75	75	88.3598
4069		1	20	1	Treatment	3	1	22	21	21	21	0	21	0	2014-02-26	22	23	2014-02-27	7.16667	550	190	60	34.5455	300	22	21	21	21	0	21	0	2014-02-27	25	25.0167	2014-02-27	8	8.16667	430	380	1	88.37	39	86.014	93.007	90.2778
4069		1	21	1	Treatment	3	1	22	21	21	21	0	21	0	2014-02-27	22	23	2014-02-28	5.5	450	270	60	60	120	22	21	21	21	0	21	0	2014-02-27	23	23.15	2014-02-28	5.05	5.5	390	326	9	83.59	28	91.5385	91.5385	88.4615
4069		1	22	1	Treatment	4	2	22	21						2014-02-28			2014-03-01							22	21
4069		1	23	1	Treatment	4	2	22	21						2014-03-01			2014-03-02							22	21
4069		1	24	1	Treatment	4	1	22	21	21	21	0	21	0	2014-03-02	22	22.5	2014-03-03	8.25	615	405	30	65.8537	180	22	21	21	21	0	21	0	2014-03-02	23	23.4333	2014-03-03	8.08333	8.25	555	460	26	82.88	59	94.0541	84.3243	86.4865
4069		1	25	1	Treatment	4	1	22	21	21	21	0	21.25	0.25	2014-03-03	22.25	23.25	2014-03-04	8.5	615	375	60	60.9756	180	22	21	21	21	0	21.25	0.25	2014-03-03	22.25	23.35	2014-03-04	8.45	8.5	615	434	66	70.57	112	74.6341	73.1707	81.9512
4069		1	26	1	Treatment	4	1	22	21	21	21	0	21	0	2014-03-04	22	22.75	2014-03-05	8.16667	610	375	45	61.4754	190	22	21	21	21	0	21	0	2014-03-04	23	23.7667	2014-03-05	7.65	8.16667	550	371	46	67.45	102	71.5847	77.5956	79.8913
4069		1	27	1	Treatment	4	1	22	21	21	21	0	21.25	0.25	2014-03-05	22.25	25.75	2014-03-06	7.41667	550	100	210	18.1818	240	22	21	21	21	0	21.25	0.25	2014-03-05	22.25	23.0167	2014-03-06	7.3	7.41667	550	428	46	77.82	69	67.2131	93.9891	84.7826
4069		1	28	1	Treatment	4	2	22	21	21	21	0	21	0	2014-03-06	22	22.6667	2014-03-07	5.5	450	210	40	46.6667	200	22	21	21	21	0	21	0
4071		1	1	1	Treatment	1	2	22	21	21.0833	21.0833	0.0833333	23	1.91667	26/10/2013	24	24.1667	26/10/2013	9	540	520	10	96.2963	10	22	21	21.0833	21.0833	0.0833333	23	1.91667	2013-10-26	24	24	2013-10-26	9.98333	10	600	536	0	89.33	63	86.5	93	89
4071		1	2	1	Treatment	1	2	22	21	21	21	0	22	1	26/10/2013	23	23.1667	27/10/2013	9	600	575	10	95.8333	15	22	21	21	21	0	22	1	2013-10-26	23	23.7667	2013-10-27	7.86667	8	540	462	46	85.56	24	78.8889	96.1111	91.1111
4071		1	3	1	Treatment	1	1	22	21	21	21	0	21.5	0.5	27/10/2013	22.5	22.6667	28/10/2013	7.33333	530	500	10	94.3396	20	22	21	21	21	0	21.5	0.5	2013-10-27	23.5	23.5	2013-10-28	7.28333	7.33333	470	455	0	96.81	12	99.359	96.1538	96.8153
4071		1	4	1	Treatment	1	1	22	21	21	21	0	21.5	0.5	28/10/2013	22.5	22.6667	29/10/2013	7	510	490	10	96.0784	10	22	21	21	21	0	21.5	0.5	2013-10-28	22.5	22.6	2013-10-29	6.98333	7	510	471	6	92.35	32	88.8235	97.6471	91.7647
4071		1	5	1	Treatment	1	1	22	21	21.0833	21.0833	0.0833333	21	-0.0833333	29/10/2013	22	22.3333	30/10/2013	7.33333	560	525	20	93.75	15	22	21	21.0833	21.0833	0.0833333	21	-0.0833333	2013-10-29	22	22.7667	2013-10-30	7.31667	7.33333	560	473	46	84.46	40	78.4946	88.7097	92.5134
4071		1	6	1	Treatment	1	1	22	21	21	21	0	21.25	0.25	30/10/2013	22.25	22.4167	31/10/2013	7	525	505	10	96.1905	10	22	21	21	21	0	21.25	0.25	2013-10-30	22.25	22.7	2013-10-31	6.98333	7	525	453	27	86.29	44	87.4286	90.2857	92.5714
4071		1	7	1	Treatment	1	1	22	21	21.0833	21.0833	0.0833333	21.3333	0.25	31/10/2013	22.3333	22.4167	2013-11-01	7.25	535	520	5	97.1963	10	22	21	21.0833	21.0833	0.0833333	21.3333	0.25	2013-10-31	22.3333	22.4167	2013-11-01	7.23333	7.25	535	485	5	90.65	44	93.2584	86.5169	93.8547
4071		1	8	1	Treatment	2	2	22	21	21	21	0	23	2	2013-11-02	24	24.0833	2013-11-02	9	540	525	5	97.2222	10	22	21	21	21	0	23	2	2013-11-02	24	24.2667	2013-11-02	8.98333	9	540	476	16	88.15	47	86.1111	96.6667	82.2222
4071		1	9	1	Treatment	2	2	22	21	21.1667	21.1667	0.166667	21.5	0.333333	2013-11-02	22.5	22.6667	2013-11-03	7.5	540	510	10	94.4444	20	22	21	21.1667	21.1667	0.166667	21.5	0.333333	2013-11-02	22.5	22.8333	2013-11-03	7.48333	7.5	540	477	20	88.33	42	87.2222	87.2222	93.3333
4071		1	10	1	Treatment	2	2	22	21	21	21	0	21.1667	0.166667	2013-11-03	22.1667	22.3333	2013-11-04	7.25	545	525	10	96.3303	10	22	21	21	21	0	21.1667	0.166667	2013-11-03	23.1667	23.2667	2013-11-04	7.95	8.25	545	484	6	88.81	37	92.8177	93.3702	86.2637
[truncated: 2,118 more rows]

## Sheet: Combined
ParticipantID	Delayed/Not Delayed	Treatment	SleepEpisodeNo	Matching Diary with Actigraphy	StudyPeriod	StudyPeriodWeek	Work/Non-work	DB_dec_SD	Pill_schedule_SD	Pill_Admin_SD	Pill Time_dec_SD	PillTime_SchedvsActual_SD	ActualBTv60min_SD	TimingDiff_SD	Date_Onset_SD	BT_SD	ST_SD	Date_offset_SD	WT_SD	TIB_SD	TST_SD	SOL_SD	SE_SD	WASO_SD	DB_dec_ACT	Pill_schedule_ACT	Pill_Admin_ACT	Pill Time_dec_ACT	PillTime_SchedvsActual_ACT	ActualBTv60min_ACT	TimingDiff_ACT	Date_Onset_ACT	BT_ACT	ST_ACT	Date_offset_ACT	Offset_ACT	Risetime_ACT	TIB_ACT	TST_ACT	SOL_ACT	SE_ACT	WASO_ACT	SET1_ACT	SET2_ACT	SET3_ACT
[truncated: 3,734 more rows]

[truncated: 1 more sheets: notes]
