# Supplementary material for: Efficacy of melatonin with behavioural sleep-wake scheduling for delayed sleep-wake phase disorder: A double-blind, randomised clinical trial
Source: PLoS Med. 2018 Jun 18;15(6):e1002587. doi: 10.1371/journal.pmed.1002587 (PMC6005466; doi:10.1371/journal.pmed.1002587)
Supplement: S5 Dataset — (XLSX) [file pmed.1002587.s006.xlsx]

## Sheet: final dataset
Code	Treatment group	Midsleep Work (MSW)	nW	Midsleep Free (MSF)	nF	SJL (h) = abs(MSF-MSW)
4001	2	3.38083	20	4.78229	8	1.40146
4012	2	4.52367	25	5	3	0.476333
4018	1	4.27348	22	5.39583	6	1.12235
4019	2	3.12193	19	5.94167	7	2.81974
4020	2	3.44167	16	3.07361	6	0.368056
4021	1	3.28917	20	4.60417	8	1.315
4024	1	5.04236	24	4.9	4	0.142361
4028	2	6.30952	14	6.74936	13	0.439835
4029	2	3.04545	22	4.39583	4	1.35038
4033	2	3.98284	17	5.07833	10	1.09549
4035	1	5.34167	11	6.425	3	1.08333
4037	1	4.56667	21	5.49524	7	0.928571
4038	2	3.79365	21	4.95119	7	1.15754
4044	1	2.75238	7	5.15	2	2.39762
4049	2	3.0675	20	6.58646	8	3.51896
4050	1	3.71798	19	5.20208	8	1.4841
4052	1	4.52875	20	6.31562	8	1.78687
4056	2	4.72897	21	6.53889	6	1.80992
4058	2	3.56467	25	4.68056	3	1.11589
4062	1	3.54444	24	4.31458	4	0.770139
4063	2	3.82458	20	4.58056	6	0.755972
4066	1	4.67255	17	5.30595	7	0.633403
4072	2	4.6721	23	5.59833	5	0.926232
4073	1	5.61627	21	8.33333	3	2.71706
4076	2	5.17179	26	4.91667	2	0.255128
4077	2	3.21468	21	3.88833	5	0.673651
4084	1	5.2109	26	5.5875	2	0.376603
4085	1	2.71268	23	3.22083	4	0.508152
4090	2	4.24286	21	5.78333	6	1.54048
4095	2	1.1114	19	5.21979	8	4.10839
4100	1	2.77583	20	2.96458	8	0.18875
4102	1	3.50583	20	4.48214	7	0.97631
4107	2	3.08083	20	6.38125	8	3.30042
4109	2	2.6975	20	3.97917	8	1.28167
4111	1	3.125	8	5.255	5	2.13
4114	1	3.72937	21	4.14167	7	0.412302
4115	2	4.325	20	5.81771	8	1.49271
4118	2	3.6975	20	5.45833	7	1.76083
4121	1	6.6131	14	6.40313	8	0.20997
4129	1	5.96754	19	6.6625	6	0.694956
4130	2	2.61944	3	3.94583	4	1.32639
4134	1	2.78246	19	4.55938	8	1.77692
4136	1	4.56579	19	5.93542	8	1.36963
4143	2	2.82583	20	4.6369	7	1.81107
4146	2	3.77917	6	3.99722	3	0.218056
4147	1	3.10125	20	7.85313	8	4.75188
4150	2	2.98728	19	4.05833	8	1.07105
4151	2	4.32944	15	6.08333	9	1.75389
4157	2	2.03625	20	3.3369	7	1.30065
4158	1	3.87143	14	6.125	6	2.25357
4160	2	3.04683	21	4.22143	7	1.1746
4162	2	4.23611	18	7.30556	9	3.06944
4163	1	5.38935	18	5.92037	9	0.531019
4165	2	3.37685	18	4.32	10	0.943148
4167	2	3.14781	19	4.77143	7	1.62362
4168	1	3.66111	18	3.79028	6	0.129167
4171	1	2.63917	20	3.65333	5	1.01417
5003	1	5.42685	18	6.21917	10	0.792315
5005	1	6.17851	19	7.24167	3	1.06316
5008	1	3.85602	18	4.60595	7	0.749934
5016	2	3.75909	11	3.36667	3	0.392424
5021	2	3.52895	19	5.7213	9	2.19235
6001	1	3.39583	20	5.87167	5	2.47583
6003	2	4.77733	25	5.24167	2	0.464333
6004	1	4.84306	18	5.59271	8	0.749653
6007	2	5.10208	4	4.56146	8	0.540625
6009	1	4.98333	17	6.16917	10	1.18583
6012	2	3.52417	10	4.77051	13	1.24635
6015	1	4.0125	24	3.49583	4	0.516667
6016	2	4.71627	21	5.17143	7	0.455159
6020	2	3.57969	16	4.51736	12	0.937674
6041	1	2.12042	20	2.96354	8	0.843125
6044	2	5.42939	19	6.32292	4	0.893531
6047	2	4.525	20	7.16042	8	2.63542
6056	1	3.14259	18	3.975	2	0.832407
6057	2	3.28088	17	3.97803	11	0.697148
6063	1	5.56708	20	6.37976	7	0.812679
6064	1	4.76759	18	6.51833	10	1.75074
6071	1	3.83509	19	4.54405	7	0.70896
6074	1	2.29667	20	4.84479	8	2.54812
6082	2	2.92353	17	3.95417	8	1.03064
6088	2	2.71708	20	4.21071	7	1.49363
6096	1	4.19292	20	4.425	8	0.232083
